# Supplementary material for: Transcriptome and metabolome analyses reveal molecular mechanisms of anthocyanin-related leaf color variation in poplar (Populus deltoides) cultivars
Source: Front Plant Sci. 2023 Feb 24;14:1103468. doi: 10.3389/fpls.2023.1103468 (PMC9998943; doi:10.3389/fpls.2023.1103468)
Supplement: Supplementary file 5 [file Table_4.xls]

## Sheet: F_G VS F_P
Supplementary Table 4 | Correlation network analysis of metabolites of F_P vs. F_G and P vs. G.
Metabolites	Metabolites	correlation coefficient	p_value
Pelargonin chloride	Myrtillin chloride	-0.00851281	0.968509
Pelargonidin 3-O-malonylhexoside	Myrtillin chloride	0.719309	7.46e-05
Peonidin O-hexoside	Myrtillin chloride	0.424261	0.038804
Pelargonidin 3-O-malonyl-malonylhexoside	Myrtillin chloride	-0.546387	0.00573745
Procyanidin A2	Myrtillin chloride	0.730601	5.03e-05
Peonidin chloride	Myrtillin chloride	0.553733	0.00499707
Pseudopurpurin	Myrtillin chloride	0.985268	2.28e-18
Procyanidin A1	Myrtillin chloride	0.562786	0.00419651
Petunidin 3-O-rutinoside	Myrtillin chloride	-0.0615832	0.774985
Procyanidin A3	Myrtillin chloride	0.561608	0.0042941
Procyanidin B2	Myrtillin chloride	0.876926	1.89e-08
Procyanidin B3	Myrtillin chloride	0.86514	4.89e-08
Petunidin-3-O-glucoside chloride	Myrtillin chloride	-0.221138	0.299063
Pelargonidin chloride	Myrtillin chloride	-0.303898	0.148818
Pelargonidin O-acetylhexoside	Myrtillin chloride	0.330784	0.114378
Myrtillin chloride	Keracyanin chloride	0.87724	1.84e-08
Pelargonin chloride	Keracyanin chloride	-0.125873	0.55783
Pelargonidin 3-O-malonylhexoside	Keracyanin chloride	0.942041	6.53e-12
Malvidin 3,5-diglucoside	Keracyanin chloride	-0.368803	0.0761577
Peonidin O-hexoside	Keracyanin chloride	0.785984	5.31e-06
Pelargonidin 3-O-malonyl-malonylhexoside	Keracyanin chloride	-0.369189	0.0758269
Malvidin O-hexoside	Keracyanin chloride	-0.653233	0.000538316
Procyanidin A2	Keracyanin chloride	0.901459	1.85e-09
Peonidin chloride	Keracyanin chloride	0.829421	5.44e-07
Malvidin chloride	Keracyanin chloride	0.656632	0.000491922
Pseudopurpurin	Keracyanin chloride	0.933442	2.87e-11
Procyanidin A1	Keracyanin chloride	0.833742	4.19e-07
Petunidin 3-O-rutinoside	Keracyanin chloride	-0.0440958	0.837891
Procyanidin A3	Keracyanin chloride	0.811006	1.53e-06
Procyanidin B2	Keracyanin chloride	0.935036	2.22e-11
Procyanidin B3	Keracyanin chloride	0.919807	2.09e-10
Petunidin-3-O-glucoside chloride	Keracyanin chloride	-0.243613	0.251328
Pelargonidin chloride	Keracyanin chloride	-0.61843	0.00127696
Pelargonidin O-acetylhexoside	Keracyanin chloride	0.719697	7.36e-05
Malvidin 3-galactoside chloride	Keracyanin chloride	0.691379	0.000182967
Peonidin O-hexoside	Pelargonin chloride	-0.364238	0.0801495
Procyanidin A2	Pelargonin chloride	-0.323155	0.123492
Peonidin chloride	Pelargonin chloride	-0.447665	0.0282649
Pseudopurpurin	Pelargonin chloride	-0.0547661	0.799367
Procyanidin A1	Pelargonin chloride	-0.40655	0.0486713
Petunidin 3-O-rutinoside	Pelargonin chloride	0.935015	2.22e-11
Procyanidin A3	Pelargonin chloride	-0.405503	0.0493106
Procyanidin B2	Pelargonin chloride	-0.209395	0.326098
Procyanidin B3	Pelargonin chloride	-0.240554	0.257516
Petunidin-3-O-glucoside chloride	Pelargonin chloride	0.829317	5.48e-07
Myrtillin chloride	Delphinidin O-malonylhexoside	-0.396167	0.055306
Keracyanin chloride	Delphinidin O-malonylhexoside	-0.398054	0.0540507
Pelargonin chloride	Delphinidin O-malonylhexoside	0.870014	3.34e-08
Pelargonidin 3-O-malonylhexoside	Delphinidin O-malonylhexoside	-0.519591	0.00926259
Malvidin 3,5-diglucoside	Delphinidin O-malonylhexoside	0.587181	0.00255639
Peonidin O-hexoside	Delphinidin O-malonylhexoside	-0.383936	0.0639973
Pelargonidin 3-O-malonyl-malonylhexoside	Delphinidin O-malonylhexoside	-0.447521	0.0283221
Malvidin O-hexoside	Delphinidin O-malonylhexoside	0.229045	0.281669
Procyanidin A2	Delphinidin O-malonylhexoside	-0.480653	0.0174311
Peonidin chloride	Delphinidin O-malonylhexoside	-0.545827	0.00579753
Malvidin chloride	Delphinidin O-malonylhexoside	0.0872133	0.685315
Idaein chloride	Delphinidin O-malonylhexoside	-0.400125	0.0526989
Pseudopurpurin	Delphinidin O-malonylhexoside	-0.419038	0.0415331
Ferulylpelargonidin di-O-hexosyl-O-pentoside	Delphinidin O-malonylhexoside	0.240861	0.25689
Procyanidin A1	Delphinidin O-malonylhexoside	-0.468038	0.021082
Petunidin 3-O-rutinoside	Delphinidin O-malonylhexoside	0.904809	1.28e-09
Delphinidin chloride	Delphinidin O-malonylhexoside	0.626607	0.00105203
Procyanidin A3	Delphinidin O-malonylhexoside	-0.459205	0.0239893
Procyanidin B2	Delphinidin O-malonylhexoside	-0.473413	0.0194573
Procyanidin B3	Delphinidin O-malonylhexoside	-0.474255	0.0192123
Petunidin-3-O-glucoside chloride	Delphinidin O-malonylhexoside	0.914443	4.15e-10
Pelargonidin chloride	Delphinidin O-malonylhexoside	-0.0938984	0.662535
Pelargonidin O-acetylhexoside	Delphinidin O-malonylhexoside	-0.233023	0.273163
Gentisin	Delphinidin O-malonylhexoside	-0.085177	0.692308
Malvidin 3-galactoside chloride	Delphinidin O-malonylhexoside	-0.180241	0.399344
Pelargonin chloride	Pelargonidin 3-O-malonylhexoside	-0.353442	0.0902162
Peonidin O-hexoside	Pelargonidin 3-O-malonylhexoside	0.922268	1.5e-10
Procyanidin A2	Pelargonidin 3-O-malonylhexoside	0.903805	1.43e-09
Peonidin chloride	Pelargonidin 3-O-malonylhexoside	0.944364	4.21e-12
Pseudopurpurin	Pelargonidin 3-O-malonylhexoside	0.808055	1.79e-06
Procyanidin A1	Pelargonidin 3-O-malonylhexoside	0.904283	1.36e-09
Petunidin 3-O-rutinoside	Pelargonidin 3-O-malonylhexoside	-0.222113	0.296883
Procyanidin A3	Pelargonidin 3-O-malonylhexoside	0.878256	1.69e-08
Procyanidin B2	Pelargonidin 3-O-malonylhexoside	0.858845	7.83e-08
Procyanidin B3	Pelargonidin 3-O-malonylhexoside	0.876134	2.02e-08
Petunidin-3-O-glucoside chloride	Pelargonidin 3-O-malonylhexoside	-0.40493	0.0496635
Pelargonidin chloride	Pelargonidin 3-O-malonylhexoside	-0.651662	0.000561011
Pelargonidin O-acetylhexoside	Pelargonidin 3-O-malonylhexoside	0.849537	1.51e-07
Myrtillin chloride	Cyanidin 3-O-malonylhexoside	0.539558	0.0065061
Keracyanin chloride	Cyanidin 3-O-malonylhexoside	0.838063	3.21e-07
Pelargonin chloride	Cyanidin 3-O-malonylhexoside	-0.461366	0.02325
Delphinidin O-malonylhexoside	Cyanidin 3-O-malonylhexoside	-0.520783	0.00907453
Pelargonidin 3-O-malonylhexoside	Cyanidin 3-O-malonylhexoside	0.965321	2.56e-14
Malvidin 3,5-diglucoside	Cyanidin 3-O-malonylhexoside	-0.105235	0.624568
Peonidin O-hexoside	Cyanidin 3-O-malonylhexoside	0.974205	1.03e-15
Pelargonidin 3-O-malonyl-malonylhexoside	Cyanidin 3-O-malonylhexoside	0.103695	0.629675
Malvidin O-hexoside	Cyanidin 3-O-malonylhexoside	-0.535257	0.00703305
Procyanidin A2	Cyanidin 3-O-malonylhexoside	0.854273	1.09e-07
Cyanidin O-malonyl-malonylhexoside	Cyanidin 3-O-malonylhexoside	0.429035	0.0364357
Peonidin chloride	Cyanidin 3-O-malonylhexoside	0.963303	4.73e-14
Malvidin chloride	Cyanidin 3-O-malonylhexoside	0.327331	0.118441
Cyanidin chloride	Cyanidin 3-O-malonylhexoside	0.51419	0.0101554
Idaein chloride	Cyanidin 3-O-malonylhexoside	0.567422	0.00383031
Pseudopurpurin	Cyanidin 3-O-malonylhexoside	0.649705	0.000590434
Ferulylpelargonidin di-O-hexosyl-O-pentoside	Cyanidin 3-O-malonylhexoside	-0.730814	5e-05
Procyanidin A1	Cyanidin 3-O-malonylhexoside	0.915607	3.59e-10
Petunidin 3-O-rutinoside	Cyanidin 3-O-malonylhexoside	-0.289122	0.170604
Cyanidin O-rutinoside	Cyanidin 3-O-malonylhexoside	0.778831	7.36e-06
Cyanidin O-syringic acid	Cyanidin 3-O-malonylhexoside	0.56097	0.00434774
Cyanidin O-acetylhexoside	Cyanidin 3-O-malonylhexoside	0.989516	5.52e-20
Cyanidin O-diacetyl-hexoside-O-glyceric acid	Cyanidin 3-O-malonylhexoside	0.55954	0.00447009
Delphinidin chloride	Cyanidin 3-O-malonylhexoside	-0.243177	0.252204
Procyanidin A3	Cyanidin 3-O-malonylhexoside	0.892016	4.83e-09
Procyanidin B2	Cyanidin 3-O-malonylhexoside	0.749955	2.45e-05
Procyanidin B3	Cyanidin 3-O-malonylhexoside	0.8054	2.06e-06
Delphinidin 3-sophoroside-5-rhamnoside	Cyanidin 3-O-malonylhexoside	0.76599	1.28e-05
Petunidin-3-O-glucoside chloride	Cyanidin 3-O-malonylhexoside	-0.441466	0.0308018
Pelargonidin chloride	Cyanidin 3-O-malonylhexoside	-0.663487	0.000408766
Cyanin chloride	Cyanidin 3-O-malonylhexoside	0.738427	3.79e-05
Pelargonidin O-acetylhexoside	Cyanidin 3-O-malonylhexoside	0.911859	5.69e-10
Gentisin	Cyanidin 3-O-malonylhexoside	0.100294	0.641011
Malvidin 3-galactoside chloride	Cyanidin 3-O-malonylhexoside	0.897857	2.69e-09
Myrtillin chloride	Malvidin 3,5-diglucoside	-0.671246	0.000329611
Pelargonin chloride	Malvidin 3,5-diglucoside	0.273921	0.195238
Pelargonidin 3-O-malonylhexoside	Malvidin 3,5-diglucoside	-0.265016	0.210743
Peonidin O-hexoside	Malvidin 3,5-diglucoside	0.052271	0.808339
Pelargonidin 3-O-malonyl-malonylhexoside	Malvidin 3,5-diglucoside	0.181332	0.396449
Malvidin O-hexoside	Malvidin 3,5-diglucoside	0.226485	0.28723
Procyanidin A2	Malvidin 3,5-diglucoside	-0.272284	0.198029
Peonidin chloride	Malvidin 3,5-diglucoside	-0.178176	0.404857
Malvidin chloride	Malvidin 3,5-diglucoside	-0.23309	0.273022
Pseudopurpurin	Malvidin 3,5-diglucoside	-0.599376	0.00196618
Procyanidin A1	Malvidin 3,5-diglucoside	-0.0988794	0.645747
Petunidin 3-O-rutinoside	Malvidin 3,5-diglucoside	0.447797	0.0282129
Procyanidin A3	Malvidin 3,5-diglucoside	-0.11978	0.577193
Procyanidin B2	Malvidin 3,5-diglucoside	-0.486435	0.0159392
Procyanidin B3	Malvidin 3,5-diglucoside	-0.454915	0.0255135
Petunidin-3-O-glucoside chloride	Malvidin 3,5-diglucoside	0.443799	0.0298269
Pelargonidin chloride	Malvidin 3,5-diglucoside	-0.285699	0.175952
Pelargonidin O-acetylhexoside	Malvidin 3,5-diglucoside	0.218802	0.304328
Malvidin 3-galactoside chloride	Malvidin 3,5-diglucoside	0.236002	0.266902
Myrtillin chloride	Cyanidin 3-O-glucosyl-malonylglucoside	-0.69026	0.000189284
Keracyanin chloride	Cyanidin 3-O-glucosyl-malonylglucoside	-0.820497	9.12e-07
Pelargonin chloride	Cyanidin 3-O-glucosyl-malonylglucoside	0.649264	0.000597249
Delphinidin O-malonylhexoside	Cyanidin 3-O-glucosyl-malonylglucoside	0.79865	2.89e-06
Pelargonidin 3-O-malonylhexoside	Cyanidin 3-O-glucosyl-malonylglucoside	-0.901194	1.9e-09
Cyanidin 3-O-malonylhexoside	Cyanidin 3-O-glucosyl-malonylglucoside	-0.880008	1.45e-08
Malvidin 3,5-diglucoside	Cyanidin 3-O-glucosyl-malonylglucoside	0.474179	0.0192344
Peonidin O-hexoside	Cyanidin 3-O-glucosyl-malonylglucoside	-0.77445	8.93e-06
Pelargonidin 3-O-malonyl-malonylhexoside	Cyanidin 3-O-glucosyl-malonylglucoside	-0.150679	0.482184
Malvidin O-hexoside	Cyanidin 3-O-glucosyl-malonylglucoside	0.516613	0.00974642
Procyanidin A2	Cyanidin 3-O-glucosyl-malonylglucoside	-0.85723	8.81e-08
Cyanidin O-malonyl-malonylhexoside	Cyanidin 3-O-glucosyl-malonylglucoside	-0.648926	0.000602514
Peonidin chloride	Cyanidin 3-O-glucosyl-malonylglucoside	-0.867121	4.2e-08
Malvidin chloride	Cyanidin 3-O-glucosyl-malonylglucoside	-0.274691	0.193936
Cyanidin chloride	Cyanidin 3-O-glucosyl-malonylglucoside	-0.367455	0.0773201
Idaein chloride	Cyanidin 3-O-glucosyl-malonylglucoside	-0.707706	0.00010963
Pseudopurpurin	Cyanidin 3-O-glucosyl-malonylglucoside	-0.746786	2.77e-05
Ferulylpelargonidin di-O-hexosyl-O-pentoside	Cyanidin 3-O-glucosyl-malonylglucoside	0.599753	0.00194994
Procyanidin A1	Cyanidin 3-O-glucosyl-malonylglucoside	-0.847684	1.71e-07
Petunidin 3-O-rutinoside	Cyanidin 3-O-glucosyl-malonylglucoside	0.588098	0.00250732
Cyanidin O-rutinoside	Cyanidin 3-O-glucosyl-malonylglucoside	-0.81756	1.07e-06
Cyanidin O-syringic acid	Cyanidin 3-O-glucosyl-malonylglucoside	-0.70398	0.000123588
Cyanidin O-acetylhexoside	Cyanidin 3-O-glucosyl-malonylglucoside	-0.838924	3.04e-07
Cyanidin O-diacetyl-hexoside-O-glyceric acid	Cyanidin 3-O-glucosyl-malonylglucoside	-0.72185	6.84e-05
Delphinidin chloride	Cyanidin 3-O-glucosyl-malonylglucoside	0.441126	0.0309463
Procyanidin A3	Cyanidin 3-O-glucosyl-malonylglucoside	-0.832502	4.52e-07
Procyanidin B2	Cyanidin 3-O-glucosyl-malonylglucoside	-0.832215	4.6e-07
Procyanidin B3	Cyanidin 3-O-glucosyl-malonylglucoside	-0.842575	2.4e-07
Delphinidin 3-sophoroside-5-rhamnoside	Cyanidin 3-O-glucosyl-malonylglucoside	-0.838762	3.07e-07
Petunidin-3-O-glucoside chloride	Cyanidin 3-O-glucosyl-malonylglucoside	0.684571	0.000224397
Pelargonidin chloride	Cyanidin 3-O-glucosyl-malonylglucoside	0.337839	0.106398
Cyanin chloride	Cyanidin 3-O-glucosyl-malonylglucoside	-0.793909	3.65e-06
Pelargonidin O-acetylhexoside	Cyanidin 3-O-glucosyl-malonylglucoside	-0.658183	0.000471924
Gentisin	Cyanidin 3-O-glucosyl-malonylglucoside	-0.0295407	0.891013
Malvidin 3-galactoside chloride	Cyanidin 3-O-glucosyl-malonylglucoside	-0.614419	0.00140158
Procyanidin A2	Peonidin O-hexoside	0.779712	7.07e-06
Peonidin chloride	Peonidin O-hexoside	0.957562	2.28e-13
Pseudopurpurin	Peonidin O-hexoside	0.549072	0.00545682
Procyanidin A1	Peonidin O-hexoside	0.87408	2.4e-08
Petunidin 3-O-rutinoside	Peonidin O-hexoside	-0.162902	0.446925
Procyanidin A3	Peonidin O-hexoside	0.83741	3.34e-07
Procyanidin B2	Peonidin O-hexoside	0.662849	0.00041596
Procyanidin B3	Peonidin O-hexoside	0.706207	0.000115069
Petunidin-3-O-glucoside chloride	Peonidin O-hexoside	-0.322384	0.124441
Pelargonin chloride	Pelargonidin 3-O-malonyl-malonylhexoside	-0.779496	7.14e-06
Pelargonidin 3-O-malonylhexoside	Pelargonidin 3-O-malonyl-malonylhexoside	-0.0925404	0.66714
Peonidin O-hexoside	Pelargonidin 3-O-malonyl-malonylhexoside	0.0946963	0.659835
Procyanidin A2	Pelargonidin 3-O-malonyl-malonylhexoside	-0.15346	0.474039
Peonidin chloride	Pelargonidin 3-O-malonyl-malonylhexoside	0.0808469	0.707259
Pseudopurpurin	Pelargonidin 3-O-malonyl-malonylhexoside	-0.491673	0.0146794
Procyanidin A1	Pelargonidin 3-O-malonyl-malonylhexoside	0.0183716	0.932099
Petunidin 3-O-rutinoside	Pelargonidin 3-O-malonyl-malonylhexoside	-0.702071	0.000131323
Procyanidin A3	Pelargonidin 3-O-malonyl-malonylhexoside	0.00997802	0.963092
Procyanidin B2	Pelargonidin 3-O-malonyl-malonylhexoside	-0.329724	0.115614
Procyanidin B3	Pelargonidin 3-O-malonyl-malonylhexoside	-0.284818	0.177347
Petunidin-3-O-glucoside chloride	Pelargonidin 3-O-malonyl-malonylhexoside	-0.544472	0.00594495
Pelargonidin chloride	Pelargonidin 3-O-malonyl-malonylhexoside	0.306364	0.145385
Pelargonidin O-acetylhexoside	Pelargonidin 3-O-malonyl-malonylhexoside	0.0571063	0.790976
Myrtillin chloride	Malvidin O-hexoside	-0.522507	0.00880833
Pelargonin chloride	Malvidin O-hexoside	0.0253599	0.906366
Pelargonidin 3-O-malonylhexoside	Malvidin O-hexoside	-0.610995	0.0015161
Peonidin O-hexoside	Malvidin O-hexoside	-0.52293	0.00874395
Pelargonidin 3-O-malonyl-malonylhexoside	Malvidin O-hexoside	0.215283	0.312364
Procyanidin A2	Malvidin O-hexoside	-0.576813	0.00317048
Peonidin chloride	Malvidin O-hexoside	-0.528677	0.00790763
Malvidin chloride	Malvidin O-hexoside	-0.521198	0.00900984
Pseudopurpurin	Malvidin O-hexoside	-0.562737	0.00420049
Procyanidin A1	Malvidin O-hexoside	-0.550616	0.00530078
Petunidin 3-O-rutinoside	Malvidin O-hexoside	-0.00423163	0.984343
Procyanidin A3	Malvidin O-hexoside	-0.491982	0.0146079
Procyanidin B2	Malvidin O-hexoside	-0.568478	0.00375077
Procyanidin B3	Malvidin O-hexoside	-0.489324	0.0152339
Petunidin-3-O-glucoside chloride	Malvidin O-hexoside	0.167074	0.435211
Pelargonidin chloride	Malvidin O-hexoside	0.45808	0.0243818
Pelargonidin O-acetylhexoside	Malvidin O-hexoside	-0.45039	0.0272041
Pseudopurpurin	Procyanidin A2	0.783921	5.84e-06
Procyanidin A3	Procyanidin A2	0.963081	5.04e-14
Procyanidin B2	Procyanidin A2	0.918598	2.45e-10
Procyanidin B3	Procyanidin A2	0.899605	2.25e-09
Myrtillin chloride	Cyanidin O-malonyl-malonylhexoside	0.979426	8.76e-17
Keracyanin chloride	Cyanidin O-malonyl-malonylhexoside	0.797273	3.1e-06
Pelargonin chloride	Cyanidin O-malonyl-malonylhexoside	-0.0371302	0.863242
Delphinidin O-malonylhexoside	Cyanidin O-malonyl-malonylhexoside	-0.440248	0.031321
Pelargonidin 3-O-malonylhexoside	Cyanidin O-malonyl-malonylhexoside	0.626004	0.00106734
Malvidin 3,5-diglucoside	Cyanidin O-malonyl-malonylhexoside	-0.770321	1.07e-05
Peonidin O-hexoside	Cyanidin O-malonyl-malonylhexoside	0.295989	0.160219
Pelargonidin 3-O-malonyl-malonylhexoside	Cyanidin O-malonyl-malonylhexoside	-0.518871	0.00937778
Malvidin O-hexoside	Cyanidin O-malonyl-malonylhexoside	-0.490261	0.0150109
Procyanidin A2	Cyanidin O-malonyl-malonylhexoside	0.644725	0.000671393
Peonidin chloride	Cyanidin O-malonyl-malonylhexoside	0.450855	0.0270265
Malvidin chloride	Cyanidin O-malonyl-malonylhexoside	0.624602	0.00110375
Cyanidin chloride	Cyanidin O-malonyl-malonylhexoside	-0.210276	0.32402
Idaein chloride	Cyanidin O-malonyl-malonylhexoside	0.902277	1.69e-09
Pseudopurpurin	Cyanidin O-malonyl-malonylhexoside	0.949081	1.62e-12
Ferulylpelargonidin di-O-hexosyl-O-pentoside	Cyanidin O-malonyl-malonylhexoside	-0.464803	0.0221119
Procyanidin A1	Cyanidin O-malonyl-malonylhexoside	0.45048	0.0271697
Petunidin 3-O-rutinoside	Cyanidin O-malonyl-malonylhexoside	-0.129567	0.546233
Cyanidin O-rutinoside	Cyanidin O-malonyl-malonylhexoside	0.804933	2.11e-06
Cyanidin O-syringic acid	Cyanidin O-malonyl-malonylhexoside	0.911323	6.07e-10
Delphinidin chloride	Cyanidin O-malonyl-malonylhexoside	-0.04258	0.843396
Procyanidin A3	Cyanidin O-malonyl-malonylhexoside	0.453199	0.0261443
Procyanidin B2	Cyanidin O-malonyl-malonylhexoside	0.827541	6.08e-07
Procyanidin B3	Cyanidin O-malonyl-malonylhexoside	0.793826	3.67e-06
Delphinidin 3-sophoroside-5-rhamnoside	Cyanidin O-malonyl-malonylhexoside	0.897992	2.66e-09
Petunidin-3-O-glucoside chloride	Cyanidin O-malonyl-malonylhexoside	-0.263442	0.213568
Pelargonidin chloride	Cyanidin O-malonyl-malonylhexoside	-0.157162	0.463309
Cyanin chloride	Cyanidin O-malonyl-malonylhexoside	0.885155	9.2e-09
Pelargonidin O-acetylhexoside	Cyanidin O-malonyl-malonylhexoside	0.183466	0.39082
Gentisin	Cyanidin O-malonyl-malonylhexoside	-0.22771	0.28456
Malvidin 3-galactoside chloride	Cyanidin O-malonyl-malonylhexoside	0.15044	0.482887
Procyanidin A2	Peonidin chloride	0.786894	5.09e-06
Pseudopurpurin	Peonidin chloride	0.654475	0.000520952
Procyanidin A1	Peonidin chloride	0.844571	2.11e-07
Petunidin 3-O-rutinoside	Peonidin chloride	-0.309212	0.141489
Procyanidin A3	Peonidin chloride	0.804261	2.18e-06
Procyanidin B2	Peonidin chloride	0.735989	4.15e-05
Procyanidin B3	Peonidin chloride	0.770154	1.08e-05
Petunidin-3-O-glucoside chloride	Peonidin chloride	-0.461821	0.0230965
Myrtillin chloride	Malvidin chloride	0.691091	0.000184575
Pelargonin chloride	Malvidin chloride	0.391692	0.0583724
Pelargonidin 3-O-malonylhexoside	Malvidin chloride	0.49101	0.0148344
Peonidin O-hexoside	Malvidin chloride	0.342531	0.101323
Pelargonidin 3-O-malonyl-malonylhexoside	Malvidin chloride	-0.715529	8.47e-05
Procyanidin A2	Malvidin chloride	0.399514	0.0530952
Peonidin chloride	Malvidin chloride	0.408253	0.047645
Pseudopurpurin	Malvidin chloride	0.681847	0.000243128
Procyanidin A1	Malvidin chloride	0.287073	0.173792
Petunidin 3-O-rutinoside	Malvidin chloride	0.37741	0.0690434
Procyanidin A3	Malvidin chloride	0.228706	0.282401
Procyanidin B2	Malvidin chloride	0.491169	0.014797
Procyanidin B3	Malvidin chloride	0.481306	0.0172572
Petunidin-3-O-glucoside chloride	Malvidin chloride	0.17793	0.405517
Pelargonidin chloride	Malvidin chloride	-0.493534	0.0142521
Pelargonidin O-acetylhexoside	Malvidin chloride	0.292377	0.165625
Myrtillin chloride	Cyanidin chloride	-0.0994136	0.643957
Keracyanin chloride	Cyanidin chloride	0.239724	0.25921
Pelargonin chloride	Cyanidin chloride	-0.363467	0.0808385
Delphinidin O-malonylhexoside	Cyanidin chloride	-0.169048	0.429727
Pelargonidin 3-O-malonylhexoside	Cyanidin chloride	0.390753	0.0590323
Malvidin 3,5-diglucoside	Cyanidin chloride	0.323066	0.123601
Peonidin O-hexoside	Cyanidin chloride	0.542052	0.00621606
Pelargonidin 3-O-malonyl-malonylhexoside	Cyanidin chloride	0.332644	0.112234
Malvidin O-hexoside	Cyanidin chloride	-0.270215	0.201594
Procyanidin A2	Cyanidin chloride	0.523241	0.00869682
Peonidin chloride	Cyanidin chloride	0.432348	0.0348603
Malvidin chloride	Cyanidin chloride	-0.0914172	0.670957
Idaein chloride	Cyanidin chloride	-0.0148033	0.945266
Pseudopurpurin	Cyanidin chloride	-0.0364507	0.865723
Ferulylpelargonidin di-O-hexosyl-O-pentoside	Cyanidin chloride	-0.325694	0.120402
Procyanidin A1	Cyanidin chloride	0.670344	0.000338062
Petunidin 3-O-rutinoside	Cyanidin chloride	-0.160521	0.453683
Delphinidin chloride	Cyanidin chloride	0.0286669	0.894219
Procyanidin A3	Cyanidin chloride	0.654403	0.000521935
Procyanidin B2	Cyanidin chloride	0.240199	0.258241
Procyanidin B3	Cyanidin chloride	0.240534	0.257555
Delphinidin 3-sophoroside-5-rhamnoside	Cyanidin chloride	0.0928863	0.665966
Petunidin-3-O-glucoside chloride	Cyanidin chloride	-0.2343	0.270468
Pelargonidin chloride	Cyanidin chloride	-0.435739	0.0333041
Cyanin chloride	Cyanidin chloride	0.0920697	0.668739
Pelargonidin O-acetylhexoside	Cyanidin chloride	0.645878	0.000651836
Gentisin	Cyanidin chloride	0.145444	0.497701
Malvidin 3-galactoside chloride	Cyanidin chloride	0.52024	0.00915986
Myrtillin chloride	Idaein chloride	0.935484	2.06e-11
Keracyanin chloride	Idaein chloride	0.84603	1.91e-07
Pelargonin chloride	Idaein chloride	-0.0684613	0.750592
Pelargonidin 3-O-malonylhexoside	Idaein chloride	0.706792	0.00011292
Malvidin 3,5-diglucoside	Idaein chloride	-0.616102	0.00134809
Peonidin O-hexoside	Idaein chloride	0.458458	0.0242491
Pelargonidin 3-O-malonyl-malonylhexoside	Idaein chloride	-0.444126	0.0296921
Malvidin O-hexoside	Idaein chloride	-0.448235	0.0280407
Procyanidin A2	Idaein chloride	0.710817	9.91e-05
Peonidin chloride	Idaein chloride	0.581526	0.00287743
Malvidin chloride	Idaein chloride	0.56394	0.00410268
Pseudopurpurin	Idaein chloride	0.930932	4.26e-11
Procyanidin A1	Idaein chloride	0.590031	0.00240648
Petunidin 3-O-rutinoside	Idaein chloride	-0.103221	0.631252
Procyanidin A3	Idaein chloride	0.596161	0.00210915
Procyanidin B2	Idaein chloride	0.889596	6.09e-09
Procyanidin B3	Idaein chloride	0.878891	1.6e-08
Petunidin-3-O-glucoside chloride	Idaein chloride	-0.200661	0.347133
Pelargonidin chloride	Idaein chloride	-0.310582	0.139642
Pelargonidin O-acetylhexoside	Idaein chloride	0.359064	0.0848623
Malvidin 3-galactoside chloride	Idaein chloride	0.31176	0.138069
Myrtillin chloride	Ferulylpelargonidin di-O-hexosyl-O-pentoside	-0.573646	0.00338129
Keracyanin chloride	Ferulylpelargonidin di-O-hexosyl-O-pentoside	-0.776307	8.23e-06
Pelargonin chloride	Ferulylpelargonidin di-O-hexosyl-O-pentoside	-0.00624747	0.976886
Pelargonidin 3-O-malonylhexoside	Ferulylpelargonidin di-O-hexosyl-O-pentoside	-0.771839	1e-05
Malvidin 3,5-diglucoside	Ferulylpelargonidin di-O-hexosyl-O-pentoside	0.00708963	0.973772
Peonidin O-hexoside	Ferulylpelargonidin di-O-hexosyl-O-pentoside	-0.733966	4.46e-05
Pelargonidin 3-O-malonyl-malonylhexoside	Ferulylpelargonidin di-O-hexosyl-O-pentoside	0.324858	0.121414
Malvidin O-hexoside	Ferulylpelargonidin di-O-hexosyl-O-pentoside	0.496026	0.0136956
Procyanidin A2	Ferulylpelargonidin di-O-hexosyl-O-pentoside	-0.710478	0.000100161
Peonidin chloride	Ferulylpelargonidin di-O-hexosyl-O-pentoside	-0.720534	7.15e-05
Malvidin chloride	Ferulylpelargonidin di-O-hexosyl-O-pentoside	-0.504828	0.0118712
Idaein chloride	Ferulylpelargonidin di-O-hexosyl-O-pentoside	-0.559626	0.00446265
Pseudopurpurin	Ferulylpelargonidin di-O-hexosyl-O-pentoside	-0.646238	0.000645837
Procyanidin A1	Ferulylpelargonidin di-O-hexosyl-O-pentoside	-0.711099	9.81e-05
Petunidin 3-O-rutinoside	Ferulylpelargonidin di-O-hexosyl-O-pentoside	-0.0580221	0.787698
Procyanidin A3	Ferulylpelargonidin di-O-hexosyl-O-pentoside	-0.688907	0.000197166
Procyanidin B2	Ferulylpelargonidin di-O-hexosyl-O-pentoside	-0.673234	0.00031161
Procyanidin B3	Ferulylpelargonidin di-O-hexosyl-O-pentoside	-0.687253	0.000207192
Petunidin-3-O-glucoside chloride	Ferulylpelargonidin di-O-hexosyl-O-pentoside	0.232318	0.274659
Pelargonidin chloride	Ferulylpelargonidin di-O-hexosyl-O-pentoside	0.758727	1.73e-05
Pelargonidin O-acetylhexoside	Ferulylpelargonidin di-O-hexosyl-O-pentoside	-0.699002	0.000144648
Gentisin	Ferulylpelargonidin di-O-hexosyl-O-pentoside	-0.302269	0.151118
Malvidin 3-galactoside chloride	Ferulylpelargonidin di-O-hexosyl-O-pentoside	-0.730672	5.02e-05
Procyanidin A2	Procyanidin A1	0.962989	5.18e-14
Pseudopurpurin	Procyanidin A1	0.641424	0.000730187
Procyanidin A3	Procyanidin A1	0.99052	1.83e-20
Procyanidin B2	Procyanidin A1	0.825807	6.73e-07
Procyanidin B3	Procyanidin A1	0.821479	8.63e-07
Procyanidin A2	Petunidin 3-O-rutinoside	-0.197658	0.354545
Pseudopurpurin	Petunidin 3-O-rutinoside	-0.06745	0.754164
Procyanidin A1	Petunidin 3-O-rutinoside	-0.231447	0.276513
Procyanidin A3	Petunidin 3-O-rutinoside	-0.230406	0.278739
Procyanidin B2	Petunidin 3-O-rutinoside	-0.158608	0.459152
Procyanidin B3	Petunidin 3-O-rutinoside	-0.175601	0.411789
Petunidin-3-O-glucoside chloride	Petunidin 3-O-rutinoside	0.913276	4.79e-10
Myrtillin chloride	Cyanidin O-rutinoside	0.882464	1.17e-08
Keracyanin chloride	Cyanidin O-rutinoside	0.960764	9.75e-14
Pelargonin chloride	Cyanidin O-rutinoside	-0.143348	0.503985
Delphinidin O-malonylhexoside	Cyanidin O-rutinoside	-0.415371	0.0435379
Pelargonidin 3-O-malonylhexoside	Cyanidin O-rutinoside	0.884733	9.56e-09
Malvidin 3,5-diglucoside	Cyanidin O-rutinoside	-0.423852	0.0390125
Peonidin O-hexoside	Cyanidin O-rutinoside	0.705116	0.000119177
Pelargonidin 3-O-malonyl-malonylhexoside	Cyanidin O-rutinoside	-0.371928	0.0735133
Malvidin O-hexoside	Cyanidin O-rutinoside	-0.629994	0.00096935
Procyanidin A2	Cyanidin O-rutinoside	0.924264	1.14e-10
Peonidin chloride	Cyanidin O-rutinoside	0.765335	1.32e-05
Malvidin chloride	Cyanidin O-rutinoside	0.595803	0.00212565
Cyanidin chloride	Cyanidin O-rutinoside	0.327289	0.11849
Idaein chloride	Cyanidin O-rutinoside	0.895307	3.49e-09
Pseudopurpurin	Cyanidin O-rutinoside	0.910632	6.59e-10
Ferulylpelargonidin di-O-hexosyl-O-pentoside	Cyanidin O-rutinoside	-0.731845	4.82e-05
Procyanidin A1	Cyanidin O-rutinoside	0.853011	1.19e-07
Petunidin 3-O-rutinoside	Cyanidin O-rutinoside	-0.0858197	0.690098
Cyanidin O-syringic acid	Cyanidin O-rutinoside	0.891875	4.9e-09
Delphinidin chloride	Cyanidin O-rutinoside	0.0443828	0.83685
Procyanidin A3	Cyanidin O-rutinoside	0.839218	2.98e-07
Procyanidin B2	Cyanidin O-rutinoside	0.96574	2.24e-14
Procyanidin B3	Cyanidin O-rutinoside	0.926108	8.75e-11
Delphinidin 3-sophoroside-5-rhamnoside	Cyanidin O-rutinoside	0.946842	2.58e-12
Petunidin-3-O-glucoside chloride	Cyanidin O-rutinoside	-0.259456	0.220834
Pelargonidin chloride	Cyanidin O-rutinoside	-0.558462	0.00456424
Cyanin chloride	Cyanidin O-rutinoside	0.938929	1.14e-11
Pelargonidin O-acetylhexoside	Cyanidin O-rutinoside	0.663535	0.000408238
Gentisin	Cyanidin O-rutinoside	-0.114952	0.592744
Malvidin 3-galactoside chloride	Cyanidin O-rutinoside	0.579826	0.0029804
Myrtillin chloride	Cyanidin O-syringic acid	0.939487	1.04e-11
Keracyanin chloride	Cyanidin O-syringic acid	0.845971	1.92e-07
Pelargonin chloride	Cyanidin O-syringic acid	-0.0640646	0.766159
Delphinidin O-malonylhexoside	Cyanidin O-syringic acid	-0.398545	0.0537284
Pelargonidin 3-O-malonylhexoside	Cyanidin O-syringic acid	0.703863	0.00012405
Malvidin 3,5-diglucoside	Cyanidin O-syringic acid	-0.618916	0.00126253
Peonidin O-hexoside	Cyanidin O-syringic acid	0.450644	0.027107
Pelargonidin 3-O-malonyl-malonylhexoside	Cyanidin O-syringic acid	-0.451602	0.0267428
Malvidin O-hexoside	Cyanidin O-syringic acid	-0.439019	0.0318521
Procyanidin A2	Cyanidin O-syringic acid	0.71324	9.14e-05
Peonidin chloride	Cyanidin O-syringic acid	0.573777	0.0033724
Malvidin chloride	Cyanidin O-syringic acid	0.56012	0.0044201
Cyanidin chloride	Cyanidin O-syringic acid	-0.0317445	0.882934
Idaein chloride	Cyanidin O-syringic acid	0.998313	1.08e-28
Pseudopurpurin	Cyanidin O-syringic acid	0.935051	2.21e-11
Ferulylpelargonidin di-O-hexosyl-O-pentoside	Cyanidin O-syringic acid	-0.556496	0.00474014
Procyanidin A1	Cyanidin O-syringic acid	0.584458	0.00270694
Petunidin 3-O-rutinoside	Cyanidin O-syringic acid	-0.100219	0.641262
Delphinidin chloride	Cyanidin O-syringic acid	-0.0126109	0.953363
Procyanidin A3	Cyanidin O-syringic acid	0.593011	0.0022578
Procyanidin B2	Cyanidin O-syringic acid	0.896172	3.2e-09
Procyanidin B3	Cyanidin O-syringic acid	0.882265	1.19e-08
Delphinidin 3-sophoroside-5-rhamnoside	Cyanidin O-syringic acid	0.929975	4.94e-11
Petunidin-3-O-glucoside chloride	Cyanidin O-syringic acid	-0.199094	0.35099
Pelargonidin chloride	Cyanidin O-syringic acid	-0.303521	0.149348
Cyanin chloride	Cyanidin O-syringic acid	0.931703	3.78e-11
Pelargonidin O-acetylhexoside	Cyanidin O-syringic acid	0.35179	0.0918368
Gentisin	Cyanidin O-syringic acid	-0.279467	0.185986
Malvidin 3-galactoside chloride	Cyanidin O-syringic acid	0.303506	0.149369
Myrtillin chloride	Cyanidin O-acetylhexoside	0.500595	0.012722
Keracyanin chloride	Cyanidin O-acetylhexoside	0.829513	5.41e-07
Pelargonin chloride	Cyanidin O-acetylhexoside	-0.405645	0.0492239
Delphinidin O-malonylhexoside	Cyanidin O-acetylhexoside	-0.457969	0.0244207
Pelargonidin 3-O-malonylhexoside	Cyanidin O-acetylhexoside	0.953949	5.5e-13
Malvidin 3,5-diglucoside	Cyanidin O-acetylhexoside	-0.0361862	0.866688
Peonidin O-hexoside	Cyanidin O-acetylhexoside	0.988188	2.04e-19
Pelargonidin 3-O-malonyl-malonylhexoside	Cyanidin O-acetylhexoside	0.0831261	0.699376
Malvidin O-hexoside	Cyanidin O-acetylhexoside	-0.55766	0.00463535
Procyanidin A2	Cyanidin O-acetylhexoside	0.822329	8.22e-07
Cyanidin O-malonyl-malonylhexoside	Cyanidin O-acetylhexoside	0.385798	0.0626105
Peonidin chloride	Cyanidin O-acetylhexoside	0.966606	1.7e-14
Malvidin chloride	Cyanidin O-acetylhexoside	0.356455	0.0873163
Cyanidin chloride	Cyanidin O-acetylhexoside	0.512591	0.010433
Idaein chloride	Cyanidin O-acetylhexoside	0.535436	0.00701038
Pseudopurpurin	Cyanidin O-acetylhexoside	0.615092	0.00137999
Ferulylpelargonidin di-O-hexosyl-O-pentoside	Cyanidin O-acetylhexoside	-0.743956	3.08e-05
Procyanidin A1	Cyanidin O-acetylhexoside	0.897143	2.9e-09
Petunidin 3-O-rutinoside	Cyanidin O-acetylhexoside	-0.223316	0.294208
Cyanidin O-rutinoside	Cyanidin O-acetylhexoside	0.762403	1.49e-05
Cyanidin O-syringic acid	Cyanidin O-acetylhexoside	0.528511	0.00793087
Cyanidin O-diacetyl-hexoside-O-glyceric acid	Cyanidin O-acetylhexoside	0.514807	0.0100499
Delphinidin chloride	Cyanidin O-acetylhexoside	-0.203145	0.34107
Procyanidin A3	Cyanidin O-acetylhexoside	0.862101	6.16e-08
Procyanidin B2	Cyanidin O-acetylhexoside	0.726993	5.72e-05
Procyanidin B3	Cyanidin O-acetylhexoside	0.75872	1.73e-05
Delphinidin 3-sophoroside-5-rhamnoside	Cyanidin O-acetylhexoside	0.733088	4.61e-05
Petunidin-3-O-glucoside chloride	Cyanidin O-acetylhexoside	-0.380292	0.066779
Pelargonidin chloride	Cyanidin O-acetylhexoside	-0.709948	0.000101914
Cyanin chloride	Cyanidin O-acetylhexoside	0.699334	0.000143153
Pelargonidin O-acetylhexoside	Cyanidin O-acetylhexoside	0.928468	6.19e-11
Gentisin	Cyanidin O-acetylhexoside	0.154693	0.470453
Malvidin 3-galactoside chloride	Cyanidin O-acetylhexoside	0.930799	4.35e-11
Myrtillin chloride	Cyanidin O-diacetyl-hexoside-O-glyceric acid	0.989378	6.37e-20
Keracyanin chloride	Cyanidin O-diacetyl-hexoside-O-glyceric acid	0.868638	3.73e-08
Pelargonin chloride	Cyanidin O-diacetyl-hexoside-O-glyceric acid	-0.0763858	0.722774
Delphinidin O-malonylhexoside	Cyanidin O-diacetyl-hexoside-O-glyceric acid	-0.451554	0.0267611
Pelargonidin 3-O-malonylhexoside	Cyanidin O-diacetyl-hexoside-O-glyceric acid	0.731202	4.93e-05
Malvidin 3,5-diglucoside	Cyanidin O-diacetyl-hexoside-O-glyceric acid	-0.70442	0.000121862
Peonidin O-hexoside	Cyanidin O-diacetyl-hexoside-O-glyceric acid	0.433848	0.0341647
Pelargonidin 3-O-malonyl-malonylhexoside	Cyanidin O-diacetyl-hexoside-O-glyceric acid	-0.489365	0.0152243
Malvidin O-hexoside	Cyanidin O-diacetyl-hexoside-O-glyceric acid	-0.496188	0.0136602
Procyanidin A2	Cyanidin O-diacetyl-hexoside-O-glyceric acid	0.73105	4.95e-05
Cyanidin O-malonyl-malonylhexoside	Cyanidin O-diacetyl-hexoside-O-glyceric acid	0.982491	1.51e-17
Peonidin chloride	Cyanidin O-diacetyl-hexoside-O-glyceric acid	0.565447	0.00398282
Malvidin chloride	Cyanidin O-diacetyl-hexoside-O-glyceric acid	0.624178	0.00111498
Cyanidin chloride	Cyanidin O-diacetyl-hexoside-O-glyceric acid	-0.127177	0.553723
Idaein chloride	Cyanidin O-diacetyl-hexoside-O-glyceric acid	0.926729	8e-11
Pseudopurpurin	Cyanidin O-diacetyl-hexoside-O-glyceric acid	0.981665	2.49e-17
Ferulylpelargonidin di-O-hexosyl-O-pentoside	Cyanidin O-diacetyl-hexoside-O-glyceric acid	-0.553294	0.00503891
Procyanidin A1	Cyanidin O-diacetyl-hexoside-O-glyceric acid	0.560846	0.00435823
Petunidin 3-O-rutinoside	Cyanidin O-diacetyl-hexoside-O-glyceric acid	-0.126976	0.554354
Cyanidin O-rutinoside	Cyanidin O-diacetyl-hexoside-O-glyceric acid	0.861948	6.23e-08
Cyanidin O-syringic acid	Cyanidin O-diacetyl-hexoside-O-glyceric acid	0.935215	2.15e-11
Delphinidin chloride	Cyanidin O-diacetyl-hexoside-O-glyceric acid	-0.0640307	0.76628
Procyanidin A3	Cyanidin O-diacetyl-hexoside-O-glyceric acid	0.569502	0.00367495
Procyanidin B2	Cyanidin O-diacetyl-hexoside-O-glyceric acid	0.885151	9.21e-09
Procyanidin B3	Cyanidin O-diacetyl-hexoside-O-glyceric acid	0.881643	1.26e-08
Delphinidin 3-sophoroside-5-rhamnoside	Cyanidin O-diacetyl-hexoside-O-glyceric acid	0.953271	6.44e-13
Petunidin-3-O-glucoside chloride	Cyanidin O-diacetyl-hexoside-O-glyceric acid	-0.271701	0.199029
Pelargonidin chloride	Cyanidin O-diacetyl-hexoside-O-glyceric acid	-0.272129	0.198294
Cyanin chloride	Cyanidin O-diacetyl-hexoside-O-glyceric acid	0.947345	2.33e-12
Pelargonidin O-acetylhexoside	Cyanidin O-diacetyl-hexoside-O-glyceric acid	0.326502	0.119431
Gentisin	Cyanidin O-diacetyl-hexoside-O-glyceric acid	-0.208335	0.328609
Malvidin 3-galactoside chloride	Cyanidin O-diacetyl-hexoside-O-glyceric acid	0.294953	0.161756
Myrtillin chloride	Delphinidin chloride	0.0235721	0.912941
Keracyanin chloride	Delphinidin chloride	0.00243483	0.990991
Pelargonin chloride	Delphinidin chloride	0.736737	4.03e-05
Pelargonidin 3-O-malonylhexoside	Delphinidin chloride	-0.184441	0.388261
Malvidin 3,5-diglucoside	Delphinidin chloride	0.344796	0.0989384
Peonidin O-hexoside	Delphinidin chloride	-0.179406	0.401567
Pelargonidin 3-O-malonyl-malonylhexoside	Delphinidin chloride	-0.627507	0.00102948
Malvidin O-hexoside	Delphinidin chloride	-0.138781	0.517805
Procyanidin A2	Delphinidin chloride	-0.054243	0.801246
Peonidin chloride	Delphinidin chloride	-0.287961	0.172406
Malvidin chloride	Delphinidin chloride	0.355211	0.0885055
Idaein chloride	Delphinidin chloride	-0.00961499	0.964434
Pseudopurpurin	Delphinidin chloride	2.67e-05	0.999901
Ferulylpelargonidin di-O-hexosyl-O-pentoside	Delphinidin chloride	-0.0576289	0.789105
Procyanidin A1	Delphinidin chloride	-0.0990839	0.645062
Petunidin 3-O-rutinoside	Delphinidin chloride	0.745056	2.96e-05
Procyanidin A3	Delphinidin chloride	-0.111918	0.602607
Procyanidin B2	Delphinidin chloride	-0.0653515	0.761593
Procyanidin B3	Delphinidin chloride	-0.0985695	0.646787
Petunidin-3-O-glucoside chloride	Delphinidin chloride	0.612208	0.00147465
Pelargonidin chloride	Delphinidin chloride	-0.355319	0.0884012
Pelargonidin O-acetylhexoside	Delphinidin chloride	-0.0500727	0.816262
Gentisin	Delphinidin chloride	-0.270656	0.20083
Malvidin 3-galactoside chloride	Delphinidin chloride	-0.117422	0.584765
Pseudopurpurin	Procyanidin A3	0.636426	0.000827627
Procyanidin B2	Procyanidin A3	0.831364	4.84e-07
Procyanidin B3	Procyanidin A3	0.842479	2.42e-07
Pseudopurpurin	Procyanidin B2	0.906539	1.06e-09
Procyanidin B3	Procyanidin B2	0.940621	8.46e-12
Pseudopurpurin	Procyanidin B3	0.904179	1.38e-09
Myrtillin chloride	Delphinidin 3-sophoroside-5-rhamnoside	0.950029	1.33e-12
Keracyanin chloride	Delphinidin 3-sophoroside-5-rhamnoside	0.965116	2.73e-14
Pelargonin chloride	Delphinidin 3-sophoroside-5-rhamnoside	-0.174649	0.414369
Delphinidin O-malonylhexoside	Delphinidin 3-sophoroside-5-rhamnoside	-0.49003	0.0150655
Pelargonidin 3-O-malonylhexoside	Delphinidin 3-sophoroside-5-rhamnoside	0.888237	6.93e-09
Malvidin 3,5-diglucoside	Delphinidin 3-sophoroside-5-rhamnoside	-0.554478	0.00492667
Peonidin O-hexoside	Delphinidin 3-sophoroside-5-rhamnoside	0.67172	0.000325235
Pelargonidin 3-O-malonyl-malonylhexoside	Delphinidin 3-sophoroside-5-rhamnoside	-0.373588	0.0721376
Malvidin O-hexoside	Delphinidin 3-sophoroside-5-rhamnoside	-0.575427	0.00326132
Procyanidin A2	Delphinidin 3-sophoroside-5-rhamnoside	0.850532	1.41e-07
Peonidin chloride	Delphinidin 3-sophoroside-5-rhamnoside	0.768472	1.16e-05
Malvidin chloride	Delphinidin 3-sophoroside-5-rhamnoside	0.624326	0.00111104
Idaein chloride	Delphinidin 3-sophoroside-5-rhamnoside	0.92836	6.29e-11
Pseudopurpurin	Delphinidin 3-sophoroside-5-rhamnoside	0.982606	1.4e-17
Ferulylpelargonidin di-O-hexosyl-O-pentoside	Delphinidin 3-sophoroside-5-rhamnoside	-0.693462	0.000171706
Procyanidin A1	Delphinidin 3-sophoroside-5-rhamnoside	0.745898	2.86e-05
Petunidin 3-O-rutinoside	Delphinidin 3-sophoroside-5-rhamnoside	-0.154751	0.470284
Delphinidin chloride	Delphinidin 3-sophoroside-5-rhamnoside	-0.0831006	0.699464
Procyanidin A3	Delphinidin 3-sophoroside-5-rhamnoside	0.738802	3.74e-05
Procyanidin B2	Delphinidin 3-sophoroside-5-rhamnoside	0.942883	5.58e-12
Procyanidin B3	Delphinidin 3-sophoroside-5-rhamnoside	0.949692	1.43e-12
Petunidin-3-O-glucoside chloride	Delphinidin 3-sophoroside-5-rhamnoside	-0.318802	0.128922
Pelargonidin chloride	Delphinidin 3-sophoroside-5-rhamnoside	-0.461576	0.0231789
Pelargonidin O-acetylhexoside	Delphinidin 3-sophoroside-5-rhamnoside	0.569951	0.00364212
Gentisin	Delphinidin 3-sophoroside-5-rhamnoside	-0.149205	0.486526
Malvidin 3-galactoside chloride	Delphinidin 3-sophoroside-5-rhamnoside	0.541883	0.00623532
Myrtillin chloride	Cyanidin 3-O-glucoside	0.924691	1.07e-10
Keracyanin chloride	Cyanidin 3-O-glucoside	0.933176	3e-11
Pelargonin chloride	Cyanidin 3-O-glucoside	-0.174693	0.41425
Delphinidin O-malonylhexoside	Cyanidin 3-O-glucoside	-0.467781	0.0211625
Pelargonidin 3-O-malonylhexoside	Cyanidin 3-O-glucoside	0.852337	1.25e-07
Cyanidin 3-O-malonylhexoside	Cyanidin 3-O-glucoside	0.740599	3.5e-05
Malvidin 3,5-diglucoside	Cyanidin 3-O-glucoside	-0.533459	0.00726365
Cyanidin 3-O-glucosyl-malonylglucoside	Cyanidin 3-O-glucoside	-0.822924	7.95e-07
Peonidin O-hexoside	Cyanidin 3-O-glucoside	0.642925	0.000702921
Pelargonidin 3-O-malonyl-malonylhexoside	Cyanidin 3-O-glucoside	-0.3506	0.0930179
Malvidin O-hexoside	Cyanidin 3-O-glucoside	-0.520152	0.00917371
Procyanidin A2	Cyanidin 3-O-glucoside	0.833838	4.17e-07
Cyanidin O-malonyl-malonylhexoside	Cyanidin 3-O-glucoside	0.869297	3.54e-08
Peonidin chloride	Cyanidin 3-O-glucoside	0.737702	3.89e-05
Malvidin chloride	Cyanidin 3-O-glucoside	0.562424	0.00422631
Cyanidin chloride	Cyanidin 3-O-glucoside	0.129518	0.546387
Idaein chloride	Cyanidin 3-O-glucoside	0.970853	3.88e-15
Pseudopurpurin	Cyanidin 3-O-glucoside	0.950253	1.26e-12
Ferulylpelargonidin di-O-hexosyl-O-pentoside	Cyanidin 3-O-glucoside	-0.66746	0.000366391
Procyanidin A1	Cyanidin 3-O-glucoside	0.744167	3.06e-05
Petunidin 3-O-rutinoside	Cyanidin 3-O-glucoside	-0.153171	0.474883
Cyanidin O-rutinoside	Cyanidin 3-O-glucoside	0.95483	4.46e-13
Cyanidin O-syringic acid	Cyanidin 3-O-glucoside	0.970176	4.98e-15
Cyanidin O-acetylhexoside	Cyanidin 3-O-glucoside	0.711796	9.59e-05
Cyanidin O-diacetyl-hexoside-O-glyceric acid	Cyanidin 3-O-glucoside	0.924447	1.11e-10
Delphinidin chloride	Cyanidin 3-O-glucoside	-0.069773	0.745965
Procyanidin A3	Cyanidin 3-O-glucoside	0.743421	3.15e-05
Procyanidin B2	Cyanidin 3-O-glucoside	0.945545	3.34e-12
Procyanidin B3	Cyanidin 3-O-glucoside	0.945165	3.6e-12
Delphinidin 3-sophoroside-5-rhamnoside	Cyanidin 3-O-glucoside	0.976347	4e-16
Petunidin-3-O-glucoside chloride	Cyanidin 3-O-glucoside	-0.284084	0.178515
Pelargonidin chloride	Cyanidin 3-O-glucoside	-0.443682	0.029875
Cyanin chloride	Cyanidin 3-O-glucoside	0.968501	9.02e-15
Pelargonidin O-acetylhexoside	Cyanidin 3-O-glucoside	0.551753	0.00518826
Gentisin	Cyanidin 3-O-glucoside	-0.185275	0.386083
Malvidin 3-galactoside chloride	Cyanidin 3-O-glucoside	0.502779	0.0122771
Procyanidin A2	Petunidin-3-O-glucoside chloride	-0.365247	0.0792537
Pseudopurpurin	Petunidin-3-O-glucoside chloride	-0.238853	0.260999
Procyanidin A1	Petunidin-3-O-glucoside chloride	-0.379361	0.0675043
Procyanidin A3	Petunidin-3-O-glucoside chloride	-0.360528	0.0835084
Procyanidin B2	Petunidin-3-O-glucoside chloride	-0.287504	0.173118
Procyanidin B3	Petunidin-3-O-glucoside chloride	-0.309975	0.140458
Pelargonin chloride	Pelargonidin chloride	-0.179271	0.401927
Peonidin O-hexoside	Pelargonidin chloride	-0.746912	2.75e-05
Procyanidin A2	Pelargonidin chloride	-0.559396	0.00448253
Peonidin chloride	Pelargonidin chloride	-0.626544	0.00105362
Pseudopurpurin	Pelargonidin chloride	-0.402528	0.0511632
Procyanidin A1	Pelargonidin chloride	-0.628996	0.000993098
Petunidin 3-O-rutinoside	Pelargonidin chloride	-0.349683	0.0939352
Procyanidin A3	Pelargonidin chloride	-0.594098	0.00220554
Procyanidin B2	Pelargonidin chloride	-0.457366	0.0246335
Procyanidin B3	Pelargonidin chloride	-0.477119	0.0183975
Petunidin-3-O-glucoside chloride	Pelargonidin chloride	-0.0963401	0.654285
Myrtillin chloride	Cyanin chloride	0.945656	3.27e-12
Keracyanin chloride	Cyanin chloride	0.944661	3.97e-12
Pelargonin chloride	Cyanin chloride	-0.114302	0.59485
Delphinidin O-malonylhexoside	Cyanin chloride	-0.41808	0.0420497
Pelargonidin 3-O-malonylhexoside	Cyanin chloride	0.857235	8.81e-08
Malvidin 3,5-diglucoside	Cyanin chloride	-0.519168	0.00933013
Peonidin O-hexoside	Cyanin chloride	0.642389	0.00071255
Pelargonidin 3-O-malonyl-malonylhexoside	Cyanin chloride	-0.42157	0.0401921
Malvidin O-hexoside	Cyanin chloride	-0.526159	0.00826555
Procyanidin A2	Cyanin chloride	0.847742	1.71e-07
Peonidin chloride	Cyanin chloride	0.731667	4.85e-05
Malvidin chloride	Cyanin chloride	0.623455	0.00113431
Idaein chloride	Cyanin chloride	0.927278	7.39e-11
Pseudopurpurin	Cyanin chloride	0.972708	1.9e-15
Ferulylpelargonidin di-O-hexosyl-O-pentoside	Cyanin chloride	-0.675498	0.000292161
Procyanidin A1	Cyanin chloride	0.734159	4.43e-05
Petunidin 3-O-rutinoside	Cyanin chloride	-0.0983604	0.647489
Delphinidin chloride	Cyanin chloride	-0.0194704	0.928048
Procyanidin A3	Cyanin chloride	0.73744	3.93e-05
Procyanidin B2	Cyanin chloride	0.939031	1.12e-11
Procyanidin B3	Cyanin chloride	0.959796	1.27e-13
Delphinidin 3-sophoroside-5-rhamnoside	Cyanin chloride	0.987385	4.18e-19
Petunidin-3-O-glucoside chloride	Cyanin chloride	-0.260786	0.218391
Pelargonidin chloride	Cyanin chloride	-0.458109	0.0243716
Pelargonidin O-acetylhexoside	Cyanin chloride	0.557636	0.00463747
Gentisin	Cyanin chloride	-0.228915	0.281948
Malvidin 3-galactoside chloride	Cyanin chloride	0.518948	0.00936532
Myrtillin chloride	Callistephin chloride	0.00524821	0.980583
Keracyanin chloride	Callistephin chloride	0.066642	0.757022
Pelargonin chloride	Callistephin chloride	0.691335	0.000183213
Delphinidin O-malonylhexoside	Callistephin chloride	0.68875	0.000198098
Pelargonidin 3-O-malonylhexoside	Callistephin chloride	-0.0817637	0.704085
Cyanidin 3-O-malonylhexoside	Callistephin chloride	-0.128532	0.549471
Malvidin 3,5-diglucoside	Callistephin chloride	0.379021	0.0677708
Cyanidin 3-O-glucosyl-malonylglucoside	Callistephin chloride	0.344232	0.0995278
Peonidin O-hexoside	Callistephin chloride	-0.047654	0.825
Pelargonidin 3-O-malonyl-malonylhexoside	Callistephin chloride	-0.559911	0.00443809
Malvidin O-hexoside	Callistephin chloride	-0.203603	0.339959
Procyanidin A2	Callistephin chloride	0.141495	0.509571
Cyanidin O-malonyl-malonylhexoside	Callistephin chloride	-0.0869111	0.686351
Peonidin chloride	Callistephin chloride	-0.194583	0.362233
Malvidin chloride	Callistephin chloride	0.284668	0.177586
Cyanidin chloride	Callistephin chloride	0.332766	0.112094
Idaein chloride	Callistephin chloride	-0.0274049	0.898851
Pseudopurpurin	Callistephin chloride	-0.0225446	0.916723
Ferulylpelargonidin di-O-hexosyl-O-pentoside	Callistephin chloride	-0.126312	0.556444
Procyanidin A1	Callistephin chloride	0.123172	0.566376
Petunidin 3-O-rutinoside	Callistephin chloride	0.77027	1.07e-05
Cyanidin O-rutinoside	Callistephin chloride	0.151118	0.480893
Cyanidin O-syringic acid	Callistephin chloride	-0.0303753	0.887952
Cyanidin O-acetylhexoside	Callistephin chloride	-0.091975	0.66906
Cyanidin O-diacetyl-hexoside-O-glyceric acid	Callistephin chloride	-0.0802782	0.709231
Delphinidin chloride	Callistephin chloride	0.769357	1.11e-05
Procyanidin A3	Callistephin chloride	0.129311	0.547033
Procyanidin B2	Callistephin chloride	0.0546304	0.799855
Procyanidin B3	Callistephin chloride	-0.00524168	0.980607
Delphinidin 3-sophoroside-5-rhamnoside	Callistephin chloride	-0.0655952	0.76073
Cyanidin 3-O-glucoside	Callistephin chloride	-0.0400629	0.852551
Petunidin-3-O-glucoside chloride	Callistephin chloride	0.656794	0.000489798
Pelargonidin chloride	Callistephin chloride	-0.373548	0.0721699
Cyanin chloride	Callistephin chloride	0.00509841	0.981137
Pelargonidin O-acetylhexoside	Callistephin chloride	0.142668	0.506031
Gentisin	Callistephin chloride	-0.0746615	0.728799
Malvidin 3-galactoside chloride	Callistephin chloride	0.0513347	0.811711
Pelargonin chloride	Pelargonidin O-acetylhexoside	-0.277222	0.189693
Peonidin O-hexoside	Pelargonidin O-acetylhexoside	0.950294	1.25e-12
Procyanidin A2	Pelargonidin O-acetylhexoside	0.78667	5.15e-06
Peonidin chloride	Pelargonidin O-acetylhexoside	0.852908	1.2e-07
Pseudopurpurin	Pelargonidin O-acetylhexoside	0.45176	0.026683
Procyanidin A1	Pelargonidin O-acetylhexoside	0.891418	5.12e-09
Petunidin 3-O-rutinoside	Pelargonidin O-acetylhexoside	-0.0207621	0.923288
Procyanidin A3	Pelargonidin O-acetylhexoside	0.864058	5.31e-08
Procyanidin B2	Pelargonidin O-acetylhexoside	0.609295	0.00157585
Procyanidin B3	Pelargonidin O-acetylhexoside	0.638179	0.00079225
Petunidin-3-O-glucoside chloride	Pelargonidin O-acetylhexoside	-0.172744	0.419559
Pelargonidin chloride	Pelargonidin O-acetylhexoside	-0.794221	3.6e-06
Myrtillin chloride	3,3,4,5,5,7,8-Heptahydroxyflavone	-0.320555	0.126715
Keracyanin chloride	3,3,4,5,5,7,8-Heptahydroxyflavone	-0.321209	0.125899
Pelargonin chloride	3,3,4,5,5,7,8-Heptahydroxyflavone	-0.377448	0.0690136
Delphinidin O-malonylhexoside	3,3,4,5,5,7,8-Heptahydroxyflavone	-0.185607	0.385216
Pelargonidin 3-O-malonylhexoside	3,3,4,5,5,7,8-Heptahydroxyflavone	-0.201176	0.345871
Cyanidin 3-O-malonylhexoside	3,3,4,5,5,7,8-Heptahydroxyflavone	-0.153599	0.473635
Malvidin 3,5-diglucoside	3,3,4,5,5,7,8-Heptahydroxyflavone	-0.0592302	0.783379
Cyanidin 3-O-glucosyl-malonylglucoside	3,3,4,5,5,7,8-Heptahydroxyflavone	0.0565679	0.792904
Peonidin O-hexoside	3,3,4,5,5,7,8-Heptahydroxyflavone	-0.185648	0.38511
Pelargonidin 3-O-malonyl-malonylhexoside	3,3,4,5,5,7,8-Heptahydroxyflavone	0.541564	0.00627195
Malvidin O-hexoside	3,3,4,5,5,7,8-Heptahydroxyflavone	0.176109	0.410418
Procyanidin A2	3,3,4,5,5,7,8-Heptahydroxyflavone	-0.180799	0.397862
Cyanidin O-malonyl-malonylhexoside	3,3,4,5,5,7,8-Heptahydroxyflavone	-0.24473	0.249093
Peonidin chloride	3,3,4,5,5,7,8-Heptahydroxyflavone	-0.226277	0.287684
Malvidin chloride	3,3,4,5,5,7,8-Heptahydroxyflavone	-0.548563	0.00550919
Cyanidin chloride	3,3,4,5,5,7,8-Heptahydroxyflavone	-0.0478681	0.824226
Idaein chloride	3,3,4,5,5,7,8-Heptahydroxyflavone	-0.344831	0.0989021
Pseudopurpurin	3,3,4,5,5,7,8-Heptahydroxyflavone	-0.325491	0.120647
Ferulylpelargonidin di-O-hexosyl-O-pentoside	3,3,4,5,5,7,8-Heptahydroxyflavone	0.44095	0.0310211
Procyanidin A1	3,3,4,5,5,7,8-Heptahydroxyflavone	-0.132626	0.536717
Petunidin 3-O-rutinoside	3,3,4,5,5,7,8-Heptahydroxyflavone	-0.327264	0.11852
Cyanidin O-rutinoside	3,3,4,5,5,7,8-Heptahydroxyflavone	-0.331418	0.113644
Cyanidin O-syringic acid	3,3,4,5,5,7,8-Heptahydroxyflavone	-0.343338	0.100469
Cyanidin O-acetylhexoside	3,3,4,5,5,7,8-Heptahydroxyflavone	-0.172503	0.420218
Cyanidin O-diacetyl-hexoside-O-glyceric acid	3,3,4,5,5,7,8-Heptahydroxyflavone	-0.273153	0.196544
Delphinidin chloride	3,3,4,5,5,7,8-Heptahydroxyflavone	-0.367738	0.0770751
Procyanidin A3	3,3,4,5,5,7,8-Heptahydroxyflavone	-0.114262	0.594983
Procyanidin B2	3,3,4,5,5,7,8-Heptahydroxyflavone	-0.279082	0.186618
Procyanidin B3	3,3,4,5,5,7,8-Heptahydroxyflavone	-0.305962	0.14594
Delphinidin 3-sophoroside-5-rhamnoside	3,3,4,5,5,7,8-Heptahydroxyflavone	-0.319329	0.128255
Cyanidin 3-O-glucoside	3,3,4,5,5,7,8-Heptahydroxyflavone	-0.309765	0.140742
Petunidin-3-O-glucoside chloride	3,3,4,5,5,7,8-Heptahydroxyflavone	-0.214382	0.314443
Pelargonidin chloride	3,3,4,5,5,7,8-Heptahydroxyflavone	0.28441	0.177995
Cyanin chloride	3,3,4,5,5,7,8-Heptahydroxyflavone	-0.380529	0.0665949
Callistephin chloride	3,3,4,5,5,7,8-Heptahydroxyflavone	-0.282642	0.180825
Pelargonidin O-acetylhexoside	3,3,4,5,5,7,8-Heptahydroxyflavone	-0.1411	0.510766
Gentisin	3,3,4,5,5,7,8-Heptahydroxyflavone	0.140769	0.511766
Malvidin 3-galactoside chloride	3,3,4,5,5,7,8-Heptahydroxyflavone	-0.242022	0.254534
Myrtillin chloride	Gentisin	-0.209603	0.325608
Keracyanin chloride	Gentisin	-0.0437982	0.838971
Pelargonin chloride	Gentisin	-0.0797047	0.711221
Pelargonidin 3-O-malonylhexoside	Gentisin	0.0555571	0.796529
Malvidin 3,5-diglucoside	Gentisin	0.166568	0.436623
Peonidin O-hexoside	Gentisin	0.182577	0.393158
Pelargonidin 3-O-malonyl-malonylhexoside	Gentisin	0.182301	0.393887
Malvidin O-hexoside	Gentisin	-0.0290538	0.892799
Procyanidin A2	Gentisin	-0.0483196	0.822594
Peonidin chloride	Gentisin	0.181756	0.395327
Malvidin chloride	Gentisin	-0.0532586	0.804785
Idaein chloride	Gentisin	-0.272203	0.198166
Pseudopurpurin	Gentisin	-0.190792	0.37184
Procyanidin A1	Gentisin	0.0431522	0.841317
Petunidin 3-O-rutinoside	Gentisin	-0.0678964	0.752587
Procyanidin A3	Gentisin	0.012786	0.952716
Procyanidin B2	Gentisin	-0.145669	0.497031
Procyanidin B3	Gentisin	-0.134075	0.532236
Petunidin-3-O-glucoside chloride	Gentisin	-0.20119	0.345835
Pelargonidin chloride	Gentisin	-0.154131	0.472087
Pelargonidin O-acetylhexoside	Gentisin	0.128088	0.550862
Malvidin 3-galactoside chloride	Gentisin	0.253132	0.232694
Myrtillin chloride	Malvidin 3-galactoside chloride	0.290944	0.167804
Pelargonin chloride	Malvidin 3-galactoside chloride	-0.204298	0.338279
Pelargonidin 3-O-malonylhexoside	Malvidin 3-galactoside chloride	0.832147	4.62e-07
Peonidin O-hexoside	Malvidin 3-galactoside chloride	0.962906	5.31e-14
Pelargonidin 3-O-malonyl-malonylhexoside	Malvidin 3-galactoside chloride	0.0527161	0.806737
Malvidin O-hexoside	Malvidin 3-galactoside chloride	-0.48286	0.0168489
Procyanidin A2	Malvidin 3-galactoside chloride	0.66017	0.000447342
Peonidin chloride	Malvidin 3-galactoside chloride	0.873641	2.49e-08
Malvidin chloride	Malvidin 3-galactoside chloride	0.336022	0.108413
Pseudopurpurin	Malvidin 3-galactoside chloride	0.425201	0.0383284
Procyanidin A1	Malvidin 3-galactoside chloride	0.774992	8.72e-06
Petunidin 3-O-rutinoside	Malvidin 3-galactoside chloride	0.0110396	0.959169
Procyanidin A3	Malvidin 3-galactoside chloride	0.734847	4.32e-05
Procyanidin B2	Malvidin 3-galactoside chloride	0.525237	0.00839982
Procyanidin B3	Malvidin 3-galactoside chloride	0.573739	0.00337494
Petunidin-3-O-glucoside chloride	Malvidin 3-galactoside chloride	-0.158589	0.459207
Pelargonidin chloride	Malvidin 3-galactoside chloride	-0.776146	8.29e-06
Pelargonidin O-acetylhexoside	Malvidin 3-galactoside chloride	0.934089	2.59e-11

## Sheet: G VS P
Supplementary Table 4 | Correlation network analysis of metabolites of P vs. G.
Metabolites	Metabolites	correlation coefficient	p_value
Pelargonidin 3-O-malonylhexoside	Myrtillin chloride	0.719309	7.4592e-05
Peonidin O-hexoside	Myrtillin chloride	0.424261	0.038804
Pelargonidin 3-O-malonyl-malonylhexoside	Myrtillin chloride	-0.546387	0.00573745
Procyanidin A2	Myrtillin chloride	0.730601	5.03471e-05
Peonidin chloride	Myrtillin chloride	0.553733	0.00499707
Pseudopurpurin	Myrtillin chloride	0.985268	2.28304e-18
Procyanidin A1	Myrtillin chloride	0.562786	0.00419651
Procyanidin A3	Myrtillin chloride	0.561608	0.0042941
Procyanidin B2	Myrtillin chloride	0.876926	1.8936e-08
Procyanidin B3	Myrtillin chloride	0.86514	4.89045e-08
Myrtillin chloride	Keracyanin chloride	0.87724	1.84399e-08
Pelargonidin 3-O-malonylhexoside	Keracyanin chloride	0.942041	6.5258e-12
Peonidin O-hexoside	Keracyanin chloride	0.785984	5.31301e-06
Malvidin O-hexoside	Keracyanin chloride	-0.653233	0.000538316
Procyanidin A2	Keracyanin chloride	0.901459	1.84723e-09
Peonidin chloride	Keracyanin chloride	0.829421	5.44218e-07
Malvidin chloride	Keracyanin chloride	0.656632	0.000491922
Pseudopurpurin	Keracyanin chloride	0.933442	2.87046e-11
Procyanidin A1	Keracyanin chloride	0.833742	4.1924e-07
Procyanidin A3	Keracyanin chloride	0.811006	1.53398e-06
Procyanidin B2	Keracyanin chloride	0.935036	2.21501e-11
Procyanidin B3	Keracyanin chloride	0.919807	2.09019e-10
Pelargonidin chloride	Keracyanin chloride	-0.61843	0.00127696
Pelargonidin O-acetylhexoside	Keracyanin chloride	0.719697	7.36149e-05
Malvidin 3-galactoside chloride	Keracyanin chloride	0.691379	0.000182967
Peonidin chloride	Pelargonin chloride	-0.447665	0.0282649
Procyanidin A1	Pelargonin chloride	-0.40655	0.0486713
Petunidin 3-O-rutinoside	Pelargonin chloride	0.935015	2.22279e-11
Procyanidin A3	Pelargonin chloride	-0.405503	0.0493106
Petunidin-3-O-glucoside chloride	Pelargonin chloride	0.829317	5.4758e-07
Pelargonin chloride	Delphinidin O-malonylhexoside	0.870014	3.34038e-08
Pelargonidin 3-O-malonylhexoside	Delphinidin O-malonylhexoside	-0.519591	0.00926259
Malvidin 3,5-diglucoside	Delphinidin O-malonylhexoside	0.587181	0.00255639
Pelargonidin 3-O-malonyl-malonylhexoside	Delphinidin O-malonylhexoside	-0.447521	0.0283221
Procyanidin A2	Delphinidin O-malonylhexoside	-0.480653	0.0174311
Peonidin chloride	Delphinidin O-malonylhexoside	-0.545827	0.00579753
Pseudopurpurin	Delphinidin O-malonylhexoside	-0.419038	0.0415331
Procyanidin A1	Delphinidin O-malonylhexoside	-0.468038	0.021082
Petunidin 3-O-rutinoside	Delphinidin O-malonylhexoside	0.904809	1.28304e-09
Delphinidin chloride	Delphinidin O-malonylhexoside	0.626607	0.00105203
Procyanidin A3	Delphinidin O-malonylhexoside	-0.459205	0.0239893
Procyanidin B2	Delphinidin O-malonylhexoside	-0.473413	0.0194573
Procyanidin B3	Delphinidin O-malonylhexoside	-0.474255	0.0192123
Petunidin-3-O-glucoside chloride	Delphinidin O-malonylhexoside	0.914443	4.15368e-10
Peonidin O-hexoside	Pelargonidin 3-O-malonylhexoside	0.922268	1.5009e-10
Procyanidin A2	Pelargonidin 3-O-malonylhexoside	0.903805	1.43315e-09
Peonidin chloride	Pelargonidin 3-O-malonylhexoside	0.944364	4.20684e-12
Pseudopurpurin	Pelargonidin 3-O-malonylhexoside	0.808055	1.79251e-06
Procyanidin A1	Pelargonidin 3-O-malonylhexoside	0.904283	1.35976e-09
Procyanidin A3	Pelargonidin 3-O-malonylhexoside	0.878256	1.69109e-08
Procyanidin B2	Pelargonidin 3-O-malonylhexoside	0.858845	7.83386e-08
Procyanidin B3	Pelargonidin 3-O-malonylhexoside	0.876134	2.02431e-08
Petunidin-3-O-glucoside chloride	Pelargonidin 3-O-malonylhexoside	-0.40493	0.0496635
Pelargonidin chloride	Pelargonidin 3-O-malonylhexoside	-0.651662	0.000561011
Pelargonidin O-acetylhexoside	Pelargonidin 3-O-malonylhexoside	0.849537	1.51114e-07
Myrtillin chloride	Cyanidin 3-O-malonylhexoside	0.539558	0.0065061
Keracyanin chloride	Cyanidin 3-O-malonylhexoside	0.838063	3.20556e-07
Pelargonin chloride	Cyanidin 3-O-malonylhexoside	-0.461366	0.02325
Delphinidin O-malonylhexoside	Cyanidin 3-O-malonylhexoside	-0.520783	0.00907453
Pelargonidin 3-O-malonylhexoside	Cyanidin 3-O-malonylhexoside	0.965321	2.56047e-14
Peonidin O-hexoside	Cyanidin 3-O-malonylhexoside	0.974205	1.02905e-15
Malvidin O-hexoside	Cyanidin 3-O-malonylhexoside	-0.535257	0.00703305
Procyanidin A2	Cyanidin 3-O-malonylhexoside	0.854273	1.08784e-07
Cyanidin O-malonyl-malonylhexoside	Cyanidin 3-O-malonylhexoside	0.429035	0.0364357
Peonidin chloride	Cyanidin 3-O-malonylhexoside	0.963303	4.72589e-14
Cyanidin chloride	Cyanidin 3-O-malonylhexoside	0.51419	0.0101554
Idaein chloride	Cyanidin 3-O-malonylhexoside	0.567422	0.00383031
Pseudopurpurin	Cyanidin 3-O-malonylhexoside	0.649705	0.000590434
Ferulylpelargonidin di-O-hexosyl-O-pentoside	Cyanidin 3-O-malonylhexoside	-0.730814	4.99652e-05
Procyanidin A1	Cyanidin 3-O-malonylhexoside	0.915607	3.59246e-10
Cyanidin O-rutinoside	Cyanidin 3-O-malonylhexoside	0.778831	7.3573e-06
Cyanidin O-syringic acid	Cyanidin 3-O-malonylhexoside	0.56097	0.00434774
Cyanidin O-acetylhexoside	Cyanidin 3-O-malonylhexoside	0.989516	5.52179e-20
Cyanidin O-diacetyl-hexoside-O-glyceric acid	Cyanidin 3-O-malonylhexoside	0.55954	0.00447009
Procyanidin A3	Cyanidin 3-O-malonylhexoside	0.892016	4.83087e-09
Procyanidin B2	Cyanidin 3-O-malonylhexoside	0.749955	2.44956e-05
Procyanidin B3	Cyanidin 3-O-malonylhexoside	0.8054	2.05737e-06
Delphinidin 3-sophoroside-5-rhamnoside	Cyanidin 3-O-malonylhexoside	0.76599	1.28242e-05
Petunidin-3-O-glucoside chloride	Cyanidin 3-O-malonylhexoside	-0.441466	0.0308018
Pelargonidin chloride	Cyanidin 3-O-malonylhexoside	-0.663487	0.000408766
Cyanin chloride	Cyanidin 3-O-malonylhexoside	0.738427	3.79036e-05
Pelargonidin O-acetylhexoside	Cyanidin 3-O-malonylhexoside	0.911859	5.69172e-10
Malvidin 3-galactoside chloride	Cyanidin 3-O-malonylhexoside	0.897857	2.69485e-09
Myrtillin chloride	Malvidin 3,5-diglucoside	-0.671246	0.000329611
Pseudopurpurin	Malvidin 3,5-diglucoside	-0.599376	0.00196618
Petunidin 3-O-rutinoside	Malvidin 3,5-diglucoside	0.447797	0.0282129
Procyanidin B2	Malvidin 3,5-diglucoside	-0.486435	0.0159392
Procyanidin B3	Malvidin 3,5-diglucoside	-0.454915	0.0255135
Petunidin-3-O-glucoside chloride	Malvidin 3,5-diglucoside	0.443799	0.0298269
Myrtillin chloride	Cyanidin 3-O-glucosyl-malonylglucoside	-0.69026	0.000189284
Keracyanin chloride	Cyanidin 3-O-glucosyl-malonylglucoside	-0.820497	9.12401e-07
Pelargonin chloride	Cyanidin 3-O-glucosyl-malonylglucoside	0.649264	0.000597249
Delphinidin O-malonylhexoside	Cyanidin 3-O-glucosyl-malonylglucoside	0.79865	2.89437e-06
Pelargonidin 3-O-malonylhexoside	Cyanidin 3-O-glucosyl-malonylglucoside	-0.901194	1.90019e-09
Cyanidin 3-O-malonylhexoside	Cyanidin 3-O-glucosyl-malonylglucoside	-0.880008	1.45409e-08
Malvidin 3,5-diglucoside	Cyanidin 3-O-glucosyl-malonylglucoside	0.474179	0.0192344
Peonidin O-hexoside	Cyanidin 3-O-glucosyl-malonylglucoside	-0.77445	8.92849e-06
Malvidin O-hexoside	Cyanidin 3-O-glucosyl-malonylglucoside	0.516613	0.00974642
Procyanidin A2	Cyanidin 3-O-glucosyl-malonylglucoside	-0.85723	8.80852e-08
Cyanidin O-malonyl-malonylhexoside	Cyanidin 3-O-glucosyl-malonylglucoside	-0.648926	0.000602514
Peonidin chloride	Cyanidin 3-O-glucosyl-malonylglucoside	-0.867121	4.19609e-08
Idaein chloride	Cyanidin 3-O-glucosyl-malonylglucoside	-0.707706	0.00010963
Pseudopurpurin	Cyanidin 3-O-glucosyl-malonylglucoside	-0.746786	2.76825e-05
Ferulylpelargonidin di-O-hexosyl-O-pentoside	Cyanidin 3-O-glucosyl-malonylglucoside	0.599753	0.00194994
Procyanidin A1	Cyanidin 3-O-glucosyl-malonylglucoside	-0.847684	1.71332e-07
Petunidin 3-O-rutinoside	Cyanidin 3-O-glucosyl-malonylglucoside	0.588098	0.00250732
Cyanidin O-rutinoside	Cyanidin 3-O-glucosyl-malonylglucoside	-0.81756	1.07494e-06
Cyanidin O-syringic acid	Cyanidin 3-O-glucosyl-malonylglucoside	-0.70398	0.000123588
Cyanidin O-acetylhexoside	Cyanidin 3-O-glucosyl-malonylglucoside	-0.838924	3.03592e-07
Cyanidin O-diacetyl-hexoside-O-glyceric acid	Cyanidin 3-O-glucosyl-malonylglucoside	-0.72185	6.83898e-05
Delphinidin chloride	Cyanidin 3-O-glucosyl-malonylglucoside	0.441126	0.0309463
Procyanidin A3	Cyanidin 3-O-glucosyl-malonylglucoside	-0.832502	4.52175e-07
Procyanidin B2	Cyanidin 3-O-glucosyl-malonylglucoside	-0.832215	4.60104e-07
Procyanidin B3	Cyanidin 3-O-glucosyl-malonylglucoside	-0.842575	2.40191e-07
Delphinidin 3-sophoroside-5-rhamnoside	Cyanidin 3-O-glucosyl-malonylglucoside	-0.838762	3.06718e-07
Petunidin-3-O-glucoside chloride	Cyanidin 3-O-glucosyl-malonylglucoside	0.684571	0.000224397
Cyanin chloride	Cyanidin 3-O-glucosyl-malonylglucoside	-0.793909	3.65094e-06
Pelargonidin O-acetylhexoside	Cyanidin 3-O-glucosyl-malonylglucoside	-0.658183	0.000471924
Malvidin 3-galactoside chloride	Cyanidin 3-O-glucosyl-malonylglucoside	-0.614419	0.00140158
Procyanidin A2	Peonidin O-hexoside	0.779712	7.07271e-06
Peonidin chloride	Peonidin O-hexoside	0.957562	2.2761e-13
Pseudopurpurin	Peonidin O-hexoside	0.549072	0.00545682
Procyanidin A1	Peonidin O-hexoside	0.87408	2.40177e-08
Procyanidin A3	Peonidin O-hexoside	0.83741	3.33984e-07
Procyanidin B2	Peonidin O-hexoside	0.662849	0.00041596
Procyanidin B3	Peonidin O-hexoside	0.706207	0.000115069
Pelargonin chloride	Pelargonidin 3-O-malonyl-malonylhexoside	-0.779496	7.14163e-06
Pseudopurpurin	Pelargonidin 3-O-malonyl-malonylhexoside	-0.491673	0.0146794
Petunidin 3-O-rutinoside	Pelargonidin 3-O-malonyl-malonylhexoside	-0.702071	0.000131323
Petunidin-3-O-glucoside chloride	Pelargonidin 3-O-malonyl-malonylhexoside	-0.544472	0.00594495
Myrtillin chloride	Malvidin O-hexoside	-0.522507	0.00880833
Pelargonidin 3-O-malonylhexoside	Malvidin O-hexoside	-0.610995	0.0015161
Peonidin O-hexoside	Malvidin O-hexoside	-0.52293	0.00874396
Procyanidin A2	Malvidin O-hexoside	-0.576813	0.00317048
Peonidin chloride	Malvidin O-hexoside	-0.528677	0.00790763
Malvidin chloride	Malvidin O-hexoside	-0.521198	0.00900984
Pseudopurpurin	Malvidin O-hexoside	-0.562737	0.00420049
Procyanidin A1	Malvidin O-hexoside	-0.550616	0.00530078
Procyanidin A3	Malvidin O-hexoside	-0.491982	0.0146079
Procyanidin B2	Malvidin O-hexoside	-0.568478	0.00375077
Procyanidin B3	Malvidin O-hexoside	-0.489324	0.0152339
Pelargonidin chloride	Malvidin O-hexoside	0.45808	0.0243818
Pelargonidin O-acetylhexoside	Malvidin O-hexoside	-0.45039	0.0272041
Pseudopurpurin	Procyanidin A2	0.783921	5.84327e-06
Procyanidin A3	Procyanidin A2	0.963081	5.04475e-14
Procyanidin B2	Procyanidin A2	0.918598	2.45025e-10
Procyanidin B3	Procyanidin A2	0.899605	2.24761e-09
Myrtillin chloride	Cyanidin O-malonyl-malonylhexoside	0.979426	8.76083e-17
Keracyanin chloride	Cyanidin O-malonyl-malonylhexoside	0.797273	3.09825e-06
Delphinidin O-malonylhexoside	Cyanidin O-malonyl-malonylhexoside	-0.440248	0.031321
Pelargonidin 3-O-malonylhexoside	Cyanidin O-malonyl-malonylhexoside	0.626004	0.00106734
Malvidin 3,5-diglucoside	Cyanidin O-malonyl-malonylhexoside	-0.770321	1.06744e-05
Pelargonidin 3-O-malonyl-malonylhexoside	Cyanidin O-malonyl-malonylhexoside	-0.518871	0.00937778
Malvidin O-hexoside	Cyanidin O-malonyl-malonylhexoside	-0.490261	0.0150109
Procyanidin A2	Cyanidin O-malonyl-malonylhexoside	0.644725	0.000671393
Peonidin chloride	Cyanidin O-malonyl-malonylhexoside	0.450855	0.0270265
Malvidin chloride	Cyanidin O-malonyl-malonylhexoside	0.624602	0.00110375
Idaein chloride	Cyanidin O-malonyl-malonylhexoside	0.902277	1.69186e-09
Pseudopurpurin	Cyanidin O-malonyl-malonylhexoside	0.949081	1.62287e-12
Ferulylpelargonidin di-O-hexosyl-O-pentoside	Cyanidin O-malonyl-malonylhexoside	-0.464803	0.0221119
Procyanidin A1	Cyanidin O-malonyl-malonylhexoside	0.45048	0.0271697
Cyanidin O-rutinoside	Cyanidin O-malonyl-malonylhexoside	0.804933	2.10749e-06
Cyanidin O-syringic acid	Cyanidin O-malonyl-malonylhexoside	0.911323	6.06867e-10
Procyanidin A3	Cyanidin O-malonyl-malonylhexoside	0.453199	0.0261443
Procyanidin B2	Cyanidin O-malonyl-malonylhexoside	0.827541	6.08257e-07
Procyanidin B3	Cyanidin O-malonyl-malonylhexoside	0.793826	3.66554e-06
Delphinidin 3-sophoroside-5-rhamnoside	Cyanidin O-malonyl-malonylhexoside	0.897992	2.65767e-09
Cyanin chloride	Cyanidin O-malonyl-malonylhexoside	0.885155	9.20344e-09
Procyanidin A2	Peonidin chloride	0.786894	5.09314e-06
Pseudopurpurin	Peonidin chloride	0.654475	0.000520952
Procyanidin A1	Peonidin chloride	0.844571	2.10786e-07
Procyanidin A3	Peonidin chloride	0.804261	2.18134e-06
Procyanidin B2	Peonidin chloride	0.735989	4.14524e-05
Procyanidin B3	Peonidin chloride	0.770154	1.07513e-05
Petunidin-3-O-glucoside chloride	Peonidin chloride	-0.461821	0.0230965
Myrtillin chloride	Malvidin chloride	0.691091	0.000184575
Pelargonidin 3-O-malonylhexoside	Malvidin chloride	0.49101	0.0148344
Pelargonidin 3-O-malonyl-malonylhexoside	Malvidin chloride	-0.715529	8.47342e-05
Peonidin chloride	Malvidin chloride	0.408253	0.047645
Pseudopurpurin	Malvidin chloride	0.681847	0.000243128
Procyanidin B2	Malvidin chloride	0.491169	0.014797
Procyanidin B3	Malvidin chloride	0.481306	0.0172572
Pelargonidin chloride	Malvidin chloride	-0.493534	0.0142521
Peonidin O-hexoside	Cyanidin chloride	0.542052	0.00621606
Procyanidin A2	Cyanidin chloride	0.523241	0.00869682
Peonidin chloride	Cyanidin chloride	0.432348	0.0348603
Procyanidin A1	Cyanidin chloride	0.670344	0.000338062
Procyanidin A3	Cyanidin chloride	0.654403	0.000521935
Pelargonidin chloride	Cyanidin chloride	-0.435739	0.0333041
Pelargonidin O-acetylhexoside	Cyanidin chloride	0.645878	0.000651836
Malvidin 3-galactoside chloride	Cyanidin chloride	0.52024	0.00915986
Myrtillin chloride	Idaein chloride	0.935484	2.05695e-11
Keracyanin chloride	Idaein chloride	0.84603	1.91382e-07
Pelargonidin 3-O-malonylhexoside	Idaein chloride	0.706792	0.00011292
Malvidin 3,5-diglucoside	Idaein chloride	-0.616102	0.00134809
Peonidin O-hexoside	Idaein chloride	0.458458	0.0242491
Pelargonidin 3-O-malonyl-malonylhexoside	Idaein chloride	-0.444126	0.0296921
Malvidin O-hexoside	Idaein chloride	-0.448235	0.0280407
Procyanidin A2	Idaein chloride	0.710817	9.90547e-05
Peonidin chloride	Idaein chloride	0.581526	0.00287743
Malvidin chloride	Idaein chloride	0.56394	0.00410268
Pseudopurpurin	Idaein chloride	0.930932	4.26197e-11
Procyanidin A1	Idaein chloride	0.590031	0.00240648
Procyanidin A3	Idaein chloride	0.596161	0.00210915
Procyanidin B2	Idaein chloride	0.889596	6.09305e-09
Procyanidin B3	Idaein chloride	0.878891	1.60147e-08
Myrtillin chloride	Ferulylpelargonidin di-O-hexosyl-O-pentoside	-0.573646	0.00338129
Keracyanin chloride	Ferulylpelargonidin di-O-hexosyl-O-pentoside	-0.776307	8.22971e-06
Pelargonidin 3-O-malonylhexoside	Ferulylpelargonidin di-O-hexosyl-O-pentoside	-0.771839	1.00004e-05
Peonidin O-hexoside	Ferulylpelargonidin di-O-hexosyl-O-pentoside	-0.733966	4.46141e-05
Malvidin O-hexoside	Ferulylpelargonidin di-O-hexosyl-O-pentoside	0.496026	0.0136956
Procyanidin A2	Ferulylpelargonidin di-O-hexosyl-O-pentoside	-0.710478	0.000100161
Peonidin chloride	Ferulylpelargonidin di-O-hexosyl-O-pentoside	-0.720534	7.15443e-05
Malvidin chloride	Ferulylpelargonidin di-O-hexosyl-O-pentoside	-0.504828	0.0118712
Idaein chloride	Ferulylpelargonidin di-O-hexosyl-O-pentoside	-0.559626	0.00446265
Pseudopurpurin	Ferulylpelargonidin di-O-hexosyl-O-pentoside	-0.646238	0.000645837
Procyanidin A1	Ferulylpelargonidin di-O-hexosyl-O-pentoside	-0.711099	9.81405e-05
Procyanidin A3	Ferulylpelargonidin di-O-hexosyl-O-pentoside	-0.688907	0.000197166
Procyanidin B2	Ferulylpelargonidin di-O-hexosyl-O-pentoside	-0.673234	0.00031161
Procyanidin B3	Ferulylpelargonidin di-O-hexosyl-O-pentoside	-0.687253	0.000207192
Pelargonidin chloride	Ferulylpelargonidin di-O-hexosyl-O-pentoside	0.758727	1.72974e-05
Pelargonidin O-acetylhexoside	Ferulylpelargonidin di-O-hexosyl-O-pentoside	-0.699002	0.000144648
Malvidin 3-galactoside chloride	Ferulylpelargonidin di-O-hexosyl-O-pentoside	-0.730672	5.02197e-05
Procyanidin A2	Procyanidin A1	0.962989	5.18158e-14
Pseudopurpurin	Procyanidin A1	0.641424	0.000730187
Procyanidin A3	Procyanidin A1	0.99052	1.83224e-20
Procyanidin B2	Procyanidin A1	0.825807	6.73222e-07
Procyanidin B3	Procyanidin A1	0.821479	8.63156e-07
Petunidin-3-O-glucoside chloride	Petunidin 3-O-rutinoside	0.913276	4.79471e-10
Myrtillin chloride	Cyanidin O-rutinoside	0.882464	1.1721e-08
Keracyanin chloride	Cyanidin O-rutinoside	0.960764	9.74725e-14
Delphinidin O-malonylhexoside	Cyanidin O-rutinoside	-0.415371	0.0435379
Pelargonidin 3-O-malonylhexoside	Cyanidin O-rutinoside	0.884733	9.56302e-09
Malvidin 3,5-diglucoside	Cyanidin O-rutinoside	-0.423852	0.0390125
Peonidin O-hexoside	Cyanidin O-rutinoside	0.705116	0.000119177
Malvidin O-hexoside	Cyanidin O-rutinoside	-0.629994	0.00096935
Procyanidin A2	Cyanidin O-rutinoside	0.924264	1.13817e-10
Peonidin chloride	Cyanidin O-rutinoside	0.765335	1.31808e-05
Malvidin chloride	Cyanidin O-rutinoside	0.595803	0.00212565
Idaein chloride	Cyanidin O-rutinoside	0.895307	3.49151e-09
Pseudopurpurin	Cyanidin O-rutinoside	0.910632	6.58805e-10
Ferulylpelargonidin di-O-hexosyl-O-pentoside	Cyanidin O-rutinoside	-0.731845	4.81557e-05
Procyanidin A1	Cyanidin O-rutinoside	0.853011	1.18873e-07
Cyanidin O-syringic acid	Cyanidin O-rutinoside	0.891875	4.89733e-09
Procyanidin A3	Cyanidin O-rutinoside	0.839218	2.97967e-07
Procyanidin B2	Cyanidin O-rutinoside	0.96574	2.24433e-14
Procyanidin B3	Cyanidin O-rutinoside	0.926108	8.75432e-11
Delphinidin 3-sophoroside-5-rhamnoside	Cyanidin O-rutinoside	0.946842	2.57855e-12
Pelargonidin chloride	Cyanidin O-rutinoside	-0.558462	0.00456425
Cyanin chloride	Cyanidin O-rutinoside	0.938929	1.14316e-11
Pelargonidin O-acetylhexoside	Cyanidin O-rutinoside	0.663535	0.000408238
Malvidin 3-galactoside chloride	Cyanidin O-rutinoside	0.579826	0.0029804
Myrtillin chloride	Cyanidin O-syringic acid	0.939487	1.03621e-11
Keracyanin chloride	Cyanidin O-syringic acid	0.845971	1.92128e-07
Pelargonidin 3-O-malonylhexoside	Cyanidin O-syringic acid	0.703863	0.00012405
Malvidin 3,5-diglucoside	Cyanidin O-syringic acid	-0.618916	0.00126253
Peonidin O-hexoside	Cyanidin O-syringic acid	0.450644	0.027107
Pelargonidin 3-O-malonyl-malonylhexoside	Cyanidin O-syringic acid	-0.451602	0.0267428
Malvidin O-hexoside	Cyanidin O-syringic acid	-0.439019	0.0318521
Procyanidin A2	Cyanidin O-syringic acid	0.71324	9.14463e-05
Peonidin chloride	Cyanidin O-syringic acid	0.573777	0.0033724
Malvidin chloride	Cyanidin O-syringic acid	0.56012	0.0044201
Idaein chloride	Cyanidin O-syringic acid	0.998313	1.07599e-28
Pseudopurpurin	Cyanidin O-syringic acid	0.935051	2.20939e-11
Ferulylpelargonidin di-O-hexosyl-O-pentoside	Cyanidin O-syringic acid	-0.556496	0.00474014
Procyanidin A1	Cyanidin O-syringic acid	0.584458	0.00270694
Procyanidin A3	Cyanidin O-syringic acid	0.593011	0.0022578
Procyanidin B2	Cyanidin O-syringic acid	0.896172	3.20034e-09
Procyanidin B3	Cyanidin O-syringic acid	0.882265	1.193e-08
Delphinidin 3-sophoroside-5-rhamnoside	Cyanidin O-syringic acid	0.929975	4.9358e-11
Cyanin chloride	Cyanidin O-syringic acid	0.931703	3.78095e-11
Myrtillin chloride	Cyanidin O-acetylhexoside	0.500595	0.012722
Keracyanin chloride	Cyanidin O-acetylhexoside	0.829513	5.41249e-07
Pelargonin chloride	Cyanidin O-acetylhexoside	-0.405645	0.0492239
Delphinidin O-malonylhexoside	Cyanidin O-acetylhexoside	-0.457969	0.0244207
Pelargonidin 3-O-malonylhexoside	Cyanidin O-acetylhexoside	0.953949	5.49773e-13
Peonidin O-hexoside	Cyanidin O-acetylhexoside	0.988188	2.03824e-19
Malvidin O-hexoside	Cyanidin O-acetylhexoside	-0.55766	0.00463535
Procyanidin A2	Cyanidin O-acetylhexoside	0.822329	8.2249e-07
Peonidin chloride	Cyanidin O-acetylhexoside	0.966606	1.7004e-14
Cyanidin chloride	Cyanidin O-acetylhexoside	0.512591	0.010433
Idaein chloride	Cyanidin O-acetylhexoside	0.535436	0.00701038
Pseudopurpurin	Cyanidin O-acetylhexoside	0.615092	0.00137999
Ferulylpelargonidin di-O-hexosyl-O-pentoside	Cyanidin O-acetylhexoside	-0.743956	3.08301e-05
Procyanidin A1	Cyanidin O-acetylhexoside	0.897143	2.89937e-09
Cyanidin O-rutinoside	Cyanidin O-acetylhexoside	0.762403	1.48856e-05
Cyanidin O-syringic acid	Cyanidin O-acetylhexoside	0.528511	0.00793087
Cyanidin O-diacetyl-hexoside-O-glyceric acid	Cyanidin O-acetylhexoside	0.514807	0.0100499
Procyanidin A3	Cyanidin O-acetylhexoside	0.862101	6.15724e-08
Procyanidin B2	Cyanidin O-acetylhexoside	0.726993	5.72025e-05
Procyanidin B3	Cyanidin O-acetylhexoside	0.75872	1.73025e-05
Delphinidin 3-sophoroside-5-rhamnoside	Cyanidin O-acetylhexoside	0.733088	4.60513e-05
Pelargonidin chloride	Cyanidin O-acetylhexoside	-0.709948	0.000101914
Cyanin chloride	Cyanidin O-acetylhexoside	0.699334	0.000143153
Pelargonidin O-acetylhexoside	Cyanidin O-acetylhexoside	0.928468	6.19474e-11
Malvidin 3-galactoside chloride	Cyanidin O-acetylhexoside	0.930799	4.35028e-11
Myrtillin chloride	Cyanidin O-diacetyl-hexoside-O-glyceric acid	0.989378	6.36897e-20
Keracyanin chloride	Cyanidin O-diacetyl-hexoside-O-glyceric acid	0.868638	3.72538e-08
Delphinidin O-malonylhexoside	Cyanidin O-diacetyl-hexoside-O-glyceric acid	-0.451554	0.0267611
Pelargonidin 3-O-malonylhexoside	Cyanidin O-diacetyl-hexoside-O-glyceric acid	0.731202	4.92771e-05
Malvidin 3,5-diglucoside	Cyanidin O-diacetyl-hexoside-O-glyceric acid	-0.70442	0.000121862
Peonidin O-hexoside	Cyanidin O-diacetyl-hexoside-O-glyceric acid	0.433848	0.0341647
Pelargonidin 3-O-malonyl-malonylhexoside	Cyanidin O-diacetyl-hexoside-O-glyceric acid	-0.489365	0.0152243
Malvidin O-hexoside	Cyanidin O-diacetyl-hexoside-O-glyceric acid	-0.496188	0.0136602
Procyanidin A2	Cyanidin O-diacetyl-hexoside-O-glyceric acid	0.73105	4.9546e-05
Cyanidin O-malonyl-malonylhexoside	Cyanidin O-diacetyl-hexoside-O-glyceric acid	0.982491	1.50692e-17
Peonidin chloride	Cyanidin O-diacetyl-hexoside-O-glyceric acid	0.565447	0.00398282
Malvidin chloride	Cyanidin O-diacetyl-hexoside-O-glyceric acid	0.624178	0.00111499
Idaein chloride	Cyanidin O-diacetyl-hexoside-O-glyceric acid	0.926729	8.002e-11
Pseudopurpurin	Cyanidin O-diacetyl-hexoside-O-glyceric acid	0.981665	2.49235e-17
Ferulylpelargonidin di-O-hexosyl-O-pentoside	Cyanidin O-diacetyl-hexoside-O-glyceric acid	-0.553294	0.00503891
Procyanidin A1	Cyanidin O-diacetyl-hexoside-O-glyceric acid	0.560846	0.00435823
Cyanidin O-rutinoside	Cyanidin O-diacetyl-hexoside-O-glyceric acid	0.861948	6.22828e-08
Cyanidin O-syringic acid	Cyanidin O-diacetyl-hexoside-O-glyceric acid	0.935215	2.15059e-11
Procyanidin A3	Cyanidin O-diacetyl-hexoside-O-glyceric acid	0.569502	0.00367495
Procyanidin B2	Cyanidin O-diacetyl-hexoside-O-glyceric acid	0.885151	9.20656e-09
Procyanidin B3	Cyanidin O-diacetyl-hexoside-O-glyceric acid	0.881643	1.26034e-08
Delphinidin 3-sophoroside-5-rhamnoside	Cyanidin O-diacetyl-hexoside-O-glyceric acid	0.953271	6.43557e-13
Cyanin chloride	Cyanidin O-diacetyl-hexoside-O-glyceric acid	0.947345	2.32775e-12
Pelargonin chloride	Delphinidin chloride	0.736737	4.03336e-05
Pelargonidin 3-O-malonyl-malonylhexoside	Delphinidin chloride	-0.627507	0.00102948
Petunidin 3-O-rutinoside	Delphinidin chloride	0.745056	2.95714e-05
Petunidin-3-O-glucoside chloride	Delphinidin chloride	0.612208	0.00147465
Pseudopurpurin	Procyanidin A3	0.636426	0.000827627
Procyanidin B2	Procyanidin A3	0.831364	4.84401e-07
Procyanidin B3	Procyanidin A3	0.842479	2.41683e-07
Pseudopurpurin	Procyanidin B2	0.906539	1.05727e-09
Procyanidin B3	Procyanidin B2	0.940621	8.45908e-12
Pseudopurpurin	Procyanidin B3	0.904179	1.37547e-09
Myrtillin chloride	Delphinidin 3-sophoroside-5-rhamnoside	0.950029	1.32568e-12
Keracyanin chloride	Delphinidin 3-sophoroside-5-rhamnoside	0.965116	2.72945e-14
Delphinidin O-malonylhexoside	Delphinidin 3-sophoroside-5-rhamnoside	-0.49003	0.0150655
Pelargonidin 3-O-malonylhexoside	Delphinidin 3-sophoroside-5-rhamnoside	0.888237	6.9255e-09
Malvidin 3,5-diglucoside	Delphinidin 3-sophoroside-5-rhamnoside	-0.554478	0.00492667
Peonidin O-hexoside	Delphinidin 3-sophoroside-5-rhamnoside	0.67172	0.000325235
Malvidin O-hexoside	Delphinidin 3-sophoroside-5-rhamnoside	-0.575427	0.00326132
Procyanidin A2	Delphinidin 3-sophoroside-5-rhamnoside	0.850532	1.41158e-07
Peonidin chloride	Delphinidin 3-sophoroside-5-rhamnoside	0.768472	1.15501e-05
Malvidin chloride	Delphinidin 3-sophoroside-5-rhamnoside	0.624326	0.00111104
Idaein chloride	Delphinidin 3-sophoroside-5-rhamnoside	0.92836	6.29484e-11
Pseudopurpurin	Delphinidin 3-sophoroside-5-rhamnoside	0.982606	1.40213e-17
Ferulylpelargonidin di-O-hexosyl-O-pentoside	Delphinidin 3-sophoroside-5-rhamnoside	-0.693462	0.000171706
Procyanidin A1	Delphinidin 3-sophoroside-5-rhamnoside	0.745898	2.86381e-05
Procyanidin A3	Delphinidin 3-sophoroside-5-rhamnoside	0.738802	3.73831e-05
Procyanidin B2	Delphinidin 3-sophoroside-5-rhamnoside	0.942883	5.57746e-12
Procyanidin B3	Delphinidin 3-sophoroside-5-rhamnoside	0.949692	1.42529e-12
Pelargonidin chloride	Delphinidin 3-sophoroside-5-rhamnoside	-0.461576	0.0231789
Pelargonidin O-acetylhexoside	Delphinidin 3-sophoroside-5-rhamnoside	0.569951	0.00364213
Malvidin 3-galactoside chloride	Delphinidin 3-sophoroside-5-rhamnoside	0.541883	0.00623532
Myrtillin chloride	Cyanidin 3-O-glucoside	0.924691	1.07167e-10
Keracyanin chloride	Cyanidin 3-O-glucoside	0.933176	2.99544e-11
Delphinidin O-malonylhexoside	Cyanidin 3-O-glucoside	-0.467781	0.0211625
Pelargonidin 3-O-malonylhexoside	Cyanidin 3-O-glucoside	0.852337	1.246e-07
Cyanidin 3-O-malonylhexoside	Cyanidin 3-O-glucoside	0.740599	3.49712e-05
Malvidin 3,5-diglucoside	Cyanidin 3-O-glucoside	-0.533459	0.00726366
Cyanidin 3-O-glucosyl-malonylglucoside	Cyanidin 3-O-glucoside	-0.822924	7.95043e-07
Peonidin O-hexoside	Cyanidin 3-O-glucoside	0.642925	0.000702921
Malvidin O-hexoside	Cyanidin 3-O-glucoside	-0.520152	0.00917371
Procyanidin A2	Cyanidin 3-O-glucoside	0.833838	4.16772e-07
Cyanidin O-malonyl-malonylhexoside	Cyanidin 3-O-glucoside	0.869297	3.53623e-08
Peonidin chloride	Cyanidin 3-O-glucoside	0.737702	3.89297e-05
Malvidin chloride	Cyanidin 3-O-glucoside	0.562424	0.00422631
Idaein chloride	Cyanidin 3-O-glucoside	0.970853	3.88408e-15
Pseudopurpurin	Cyanidin 3-O-glucoside	0.950253	1.26311e-12
Ferulylpelargonidin di-O-hexosyl-O-pentoside	Cyanidin 3-O-glucoside	-0.66746	0.000366391
Procyanidin A1	Cyanidin 3-O-glucoside	0.744167	3.05857e-05
Cyanidin O-rutinoside	Cyanidin 3-O-glucoside	0.95483	4.46315e-13
Cyanidin O-syringic acid	Cyanidin 3-O-glucoside	0.970176	4.98411e-15
Cyanidin O-acetylhexoside	Cyanidin 3-O-glucoside	0.711796	9.59161e-05
Cyanidin O-diacetyl-hexoside-O-glyceric acid	Cyanidin 3-O-glucoside	0.924447	1.10919e-10
Procyanidin A3	Cyanidin 3-O-glucoside	0.743421	3.14601e-05
Procyanidin B2	Cyanidin 3-O-glucoside	0.945545	3.34101e-12
Procyanidin B3	Cyanidin 3-O-glucoside	0.945165	3.60011e-12
Delphinidin 3-sophoroside-5-rhamnoside	Cyanidin 3-O-glucoside	0.976347	4.005e-16
Pelargonidin chloride	Cyanidin 3-O-glucoside	-0.443682	0.029875
Cyanin chloride	Cyanidin 3-O-glucoside	0.968501	9.01991e-15
Pelargonidin O-acetylhexoside	Cyanidin 3-O-glucoside	0.551753	0.00518826
Malvidin 3-galactoside chloride	Cyanidin 3-O-glucoside	0.502779	0.0122771
Peonidin O-hexoside	Pelargonidin chloride	-0.746912	2.75486e-05
Procyanidin A2	Pelargonidin chloride	-0.559396	0.00448253
Peonidin chloride	Pelargonidin chloride	-0.626544	0.00105362
Procyanidin A1	Pelargonidin chloride	-0.628996	0.000993098
Procyanidin A3	Pelargonidin chloride	-0.594098	0.00220554
Procyanidin B2	Pelargonidin chloride	-0.457366	0.0246335
Procyanidin B3	Pelargonidin chloride	-0.477119	0.0183975
Myrtillin chloride	Cyanin chloride	0.945656	3.26864e-12
Keracyanin chloride	Cyanin chloride	0.944661	3.97167e-12
Delphinidin O-malonylhexoside	Cyanin chloride	-0.41808	0.0420497
Pelargonidin 3-O-malonylhexoside	Cyanin chloride	0.857235	8.80544e-08
Malvidin 3,5-diglucoside	Cyanin chloride	-0.519168	0.00933013
Peonidin O-hexoside	Cyanin chloride	0.642389	0.00071255
Pelargonidin 3-O-malonyl-malonylhexoside	Cyanin chloride	-0.42157	0.0401921
Malvidin O-hexoside	Cyanin chloride	-0.526159	0.00826555
Procyanidin A2	Cyanin chloride	0.847742	1.70655e-07
Peonidin chloride	Cyanin chloride	0.731667	4.84648e-05
Malvidin chloride	Cyanin chloride	0.623455	0.00113431
Idaein chloride	Cyanin chloride	0.927278	7.38544e-11
Pseudopurpurin	Cyanin chloride	0.972708	1.9008e-15
Ferulylpelargonidin di-O-hexosyl-O-pentoside	Cyanin chloride	-0.675498	0.000292161
Procyanidin A1	Cyanin chloride	0.734159	4.43035e-05
Procyanidin A3	Cyanin chloride	0.73744	3.93075e-05
Procyanidin B2	Cyanin chloride	0.939031	1.12293e-11
Procyanidin B3	Cyanin chloride	0.959796	1.26858e-13
Delphinidin 3-sophoroside-5-rhamnoside	Cyanin chloride	0.987385	4.18433e-19
Pelargonidin chloride	Cyanin chloride	-0.458109	0.0243716
Pelargonidin O-acetylhexoside	Cyanin chloride	0.557636	0.00463747
Malvidin 3-galactoside chloride	Cyanin chloride	0.518948	0.00936532
Pelargonin chloride	Callistephin chloride	0.691335	0.000183213
Delphinidin O-malonylhexoside	Callistephin chloride	0.68875	0.000198098
Pelargonidin 3-O-malonyl-malonylhexoside	Callistephin chloride	-0.559911	0.00443809
Petunidin 3-O-rutinoside	Callistephin chloride	0.77027	1.06977e-05
Delphinidin chloride	Callistephin chloride	0.769357	1.11235e-05
Petunidin-3-O-glucoside chloride	Callistephin chloride	0.656794	0.000489798
Peonidin O-hexoside	Pelargonidin O-acetylhexoside	0.950294	1.25192e-12
Procyanidin A2	Pelargonidin O-acetylhexoside	0.78667	5.14633e-06
Peonidin chloride	Pelargonidin O-acetylhexoside	0.852908	1.1973e-07
Pseudopurpurin	Pelargonidin O-acetylhexoside	0.45176	0.026683
Procyanidin A1	Pelargonidin O-acetylhexoside	0.891418	5.11833e-09
Procyanidin A3	Pelargonidin O-acetylhexoside	0.864058	5.31162e-08
Procyanidin B2	Pelargonidin O-acetylhexoside	0.609295	0.00157585
Procyanidin B3	Pelargonidin O-acetylhexoside	0.638179	0.00079225
Pelargonidin chloride	Pelargonidin O-acetylhexoside	-0.794221	3.59622e-06
Pelargonidin 3-O-malonyl-malonylhexoside	3,3,4,5,5,7,8-Heptahydroxyflavone	0.541564	0.00627195
Malvidin chloride	3,3,4,5,5,7,8-Heptahydroxyflavone	-0.548563	0.00550919
Ferulylpelargonidin di-O-hexosyl-O-pentoside	3,3,4,5,5,7,8-Heptahydroxyflavone	0.44095	0.0310211
Pelargonidin 3-O-malonylhexoside	Malvidin 3-galactoside chloride	0.832147	4.62021e-07
Peonidin O-hexoside	Malvidin 3-galactoside chloride	0.962906	5.3087e-14
Malvidin O-hexoside	Malvidin 3-galactoside chloride	-0.48286	0.0168489
Procyanidin A2	Malvidin 3-galactoside chloride	0.66017	0.000447342
Peonidin chloride	Malvidin 3-galactoside chloride	0.873641	2.49008e-08
Pseudopurpurin	Malvidin 3-galactoside chloride	0.425201	0.0383284
Procyanidin A1	Malvidin 3-galactoside chloride	0.774992	8.71926e-06
Procyanidin A3	Malvidin 3-galactoside chloride	0.734847	4.3213e-05
Procyanidin B2	Malvidin 3-galactoside chloride	0.525237	0.00839982
Procyanidin B3	Malvidin 3-galactoside chloride	0.573739	0.00337494
Pelargonidin chloride	Malvidin 3-galactoside chloride	-0.776146	8.28806e-06
Pelargonidin O-acetylhexoside	Malvidin 3-galactoside chloride	0.934089	2.58561e-11
