# Supplementary material for: Transcriptome and metabolome analyses reveal molecular mechanisms of anthocyanin-related leaf color variation in poplar (Populus deltoides) cultivars
Source: Front Plant Sci. 2023 Feb 24;14:1103468. doi: 10.3389/fpls.2023.1103468 (PMC9998943; doi:10.3389/fpls.2023.1103468)
Supplement: Supplementary file 6 [file Table_5.xls]

## Sheet: F_P VS F_G_deg
Supplementary Table 5 | Identification of the differentially expressed gene in F_P vs. F_G.
gene_id	F_P1	F_P2	F_P3	F_G1	F_G2	F_G3	F_P	F_G	log2FoldChange	pvalue	padj
Podel.04G110100	5466.14	5729.53	5605.55	67233.8	68819.4	71039.5	5600.41	69030.9	-3.62363	0	0
Podel.09G030200	6806.52	7060.5	6913.01	71116.8	67186.5	65510.1	6926.68	67937.8	-3.29397	0	0
Podel.01G371500	70.0788	86.4391	93.9319	37101.9	37307.8	39287.6	83.4833	37899.1	-8.82428	0	0
Podel.04G013500	832.062	894.841	929.831	17485.5	17305	16004.6	885.578	16931.7	-4.25665	0	0
Podel.09G101300	128.313	94.2972	89.1879	15548.6	15316.6	14800.6	103.933	15221.9	-7.19677	0	0
Podel.14G153100	27017.8	26877.6	26367.4	4287.81	4697.71	4639.78	26754.3	4541.77	2.55828	0	0
Podel.06G176900	902.141	847.692	800.794	12668.3	12819.7	9938.68	850.209	11808.9	-3.79619	0	0
Podel.13G197000	3782.28	3780.73	3606.42	13922.1	14285.3	13850.8	3723.14	14019.4	-1.91295	0	0
Podel.06G259000	19793.8	19850.5	20014.1	4069.84	4377.67	4356.41	19886.2	4267.97	2.22001	0	0
Podel.06G156200	21.7145	23.5743	32.2595	8173.93	8474.72	9224.54	25.8494	8624.4	-8.37792	0	0
Podel.08G046700	18563	18729.8	18483.7	4907.47	4998.53	5259.45	18592.2	5055.15	1.87892	0	0
Podel.03G068100	469.824	453.805	479.148	8345.19	8884.13	10136.9	467.592	9122.09	-4.28586	0	0
Podel.02G254500	732.372	727.856	737.223	7398.57	8609.27	7363.44	732.484	7790.43	-3.41095	0	0
Podel.08G198800	19968.5	19363.3	19387.9	2314.65	2660.24	3091.11	19573.3	2688.67	2.86395	0	0
Podel.13G140200	13641.7	14000.2	13531.9	2579.33	2513.2	2315.74	13724.6	2469.42	2.47439	0	0
Podel.13G027300	6836.13	6912.18	6796.31	306.198	393.078	301.015	6848.21	333.43	4.35708	0	0
Podel.17G118200	773.827	834.923	886.186	13054.4	13362.7	12157.9	831.645	12858.3	-3.95022	0	0
Podel.08G141500	8928.63	8543.72	8737.57	1701.22	1902.92	1889.13	8736.64	1831.09	2.25408	0	0
Podel.01G045100	8321.61	8296.19	8460.52	1761.42	1802.01	1951.41	8359.44	1838.28	2.18522	0	0
Podel.11G126700	1206.14	1367.31	1252.43	7353.94	6805.34	7113.29	1275.29	7090.86	-2.47509	0	0
Podel.08G182800	4966.71	4234.53	4226.94	234.579	186.448	160.887	4476.06	193.971	4.52896	0	0
Podel.16G062000	238.86	179.754	217.277	3699.29	4031.69	3538.48	211.964	3756.49	-4.14758	0	0
Podel.03G085700	151.015	166.985	166.99	4088.52	4172.97	3985.85	161.663	4082.45	-4.65796	0	0
Podel.14G158100	499.434	467.557	475.353	4060.5	4350.76	4528.71	480.781	4313.33	-3.16548	0	0
Podel.05G248400	412.576	456.752	426.015	5099.49	5048.5	4944.95	431.781	5030.98	-3.54253	0	0
Podel.14G038600	7755.05	7913.1	7953.85	698.547	555.499	572.966	7874	609.004	3.69371	0	0
Podel.19G131300	7013.8	7293.3	7145.47	577.105	574.72	647.701	7150.85	599.842	3.57612	0	0
Podel.04G031200	251.691	243.601	238.151	4039.74	3808.72	3390.05	244.481	3746.17	-3.9379	0	0
Podel.14G039000	5741.52	5940.72	5682.41	866.696	874.574	985.045	5788.22	908.772	2.67153	0	0
Podel.12G018600	69.0917	67.7761	65.4677	2530.54	2232.57	2483.89	67.4452	2415.67	-5.16275	0	0
Podel.14G098600	3740.82	3724.74	3448.92	63.3155	34.5985	45.6712	3638.16	47.8617	6.25684	0	0
Podel.08G005800	185.561	186.63	196.403	2680.01	2920.69	2868.98	189.531	2823.23	-3.89657	0	0
Podel.14G105900	3322.33	3329.87	3338.85	344.602	309.465	309.319	3330.35	321.129	3.37513	0	0
Podel.05G109600	3734.9	3770.9	3716.48	229.389	273.905	331.116	3740.76	278.137	3.74971	0	0
Podel.10G143200	83.8971	67.7761	74.007	2456.85	2457.46	2065.58	75.2267	2326.63	-4.95136	1.70336e-302	1.66988e-299
Podel.07G052500	70.0788	70.7229	68.3141	2362.4	2502.63	2038.6	69.7053	2301.21	-5.04543	4.24757e-301	4.0484e-298
Podel.19G103100	2735.05	2833.83	2676.59	10404.5	10419.9	9962.55	2748.49	10262.3	-1.90075	1.54468e-300	1.43246e-297
Podel.02G075800	48.3642	62.8648	73.0582	2722.57	3299.35	2457.94	61.4291	2826.62	-5.52185	1.79581e-298	1.62152e-295
Podel.02G122200	75.0139	75.6342	74.9558	2385.23	2218.15	1983.58	75.2013	2195.65	-4.86781	3.96483e-298	3.48823e-295
Podel.11G163700	409.615	431.213	391.858	3127.37	3204.21	3036.1	410.895	3122.56	-2.9263	5.05438e-296	4.33564e-293
Podel.02G261900	4785.1	4743.34	4827.53	960.112	977.408	1009.96	4785.32	982.492	2.28417	1.90144e-294	1.59127e-291
Podel.09G134900	9.87025	13.7517	12.3345	5813.61	6317.11	5989.16	11.9855	6039.96	-8.97634	8.01051e-293	6.54421e-290
Podel.17G117800	2329.38	2426.19	2336.91	9634.34	10397.8	9412.42	2364.16	9814.86	-2.05377	1.62106e-288	1.29353e-285
Podel.13G079600	15060	14404.9	14206.5	3670.22	3590.56	4006.61	14557.1	3755.8	1.95471	9.33505e-282	7.27964e-279
Podel.17G118000	3754.64	3917.26	3706.04	21863.6	22646.7	18300.7	3792.65	20937	-2.46484	9.81083e-281	7.48065e-278
Podel.15G115000	4395.22	4405.45	4308.53	833.481	788.078	878.133	4369.73	833.23	2.39138	1.03276e-274	7.70349e-272
Podel.18G062600	2170.47	2063.73	2054.17	143.238	133.589	165.039	2096.12	147.289	3.833	4.43163e-273	3.23528e-270
Podel.01G459300	9911.7	9905.13	9941.61	1769.72	2176.82	1945.18	9919.48	1963.91	2.33594	7.193e-269	5.1418e-266
Podel.02G036700	1127.18	1181.66	1136.67	6077.25	6238.31	5434.87	1148.5	5916.81	-2.3652	1.72872e-259	1.21053e-256
Podel.01G087500	4000.41	4130.41	4096.95	828.292	864.963	870.867	4075.92	854.707	2.25349	9.11112e-256	6.25241e-253
Podel.12G109200	6361.37	6257.99	6106.53	810.646	896.678	642.511	6241.96	783.278	2.99327	8.20606e-255	5.52091e-252
Podel.09G147200	1955.3	1904.61	2030.45	8325.47	8230.6	7528.48	1963.45	8028.19	-2.03163	9.6422e-252	6.36237e-249
Podel.14G023700	63718.4	62812.7	62259.8	24724.2	25768.2	25405.6	62930.3	25299.3	1.31463	2.61367e-247	1.69208e-244
Podel.15G043000	13241.9	12874.5	12803.2	4413.4	4523.76	4493.42	12973.2	4476.86	1.53491	1.49857e-245	9.52203e-243
Podel.05G265600	3774.38	3741.44	3748.74	763.938	776.545	693.372	3754.85	744.618	2.33367	1.57045e-237	9.79731e-235
Podel.04G240600	292.159	319.235	298.874	2316.73	2397.87	2252.42	303.423	2322.34	-2.93637	2.88618e-237	1.76841e-234
Podel.02G004600	261.562	255.388	241.946	2251.33	2475.72	2169.38	252.965	2298.81	-3.18448	9.20951e-236	5.5438e-233
Podel.09G003700	7934.69	7926.85	8072.45	2531.58	2547.8	2445.49	7978	2508.29	1.66922	2.90559e-233	1.71891e-230
Podel.05G198600	441.2	386.029	367.189	3240.51	2997.58	2855.49	398.139	3031.19	-2.92906	8.2203e-233	4.78059e-230
Podel.04G002500	1475.6	1462.59	1453.57	5349.64	5581.9	5318.62	1463.92	5416.72	-1.88771	4.31115e-230	2.4654e-227
Podel.01G442200	1595.03	1701.28	1612.97	5923.63	6044.17	6260.07	1636.43	6075.96	-1.89259	1.74932e-229	9.83978e-227
Podel.12G086800	8243.63	8418.97	8609.48	2097.72	2137.42	1824.77	8424.03	2019.97	2.05985	1.78562e-228	9.88197e-226
Podel.14G126400	17046.9	17460.7	17053.9	5853.05	5859.64	5360.14	17187.2	5690.95	1.59448	8.05611e-226	4.38764e-223
Podel.03G149900	1472.64	1615.82	1594	6476.87	6221.01	5970.47	1560.82	6222.78	-1.99516	9.1451e-225	4.90292e-222
Podel.06G259100	4566.96	4187.38	4347.44	526.245	574.72	711.018	4367.26	603.994	2.85456	1.01025e-217	5.33289e-215
Podel.10G213500	2037.22	2167.85	2106.35	240.807	279.671	272.989	2103.81	264.489	2.99076	1.4062e-213	7.31053e-211
Podel.02G036000	64.1566	77.5987	61.6725	1633.75	1434.88	1414.77	67.8093	1494.46	-4.4628	1.90906e-213	9.77664e-211
Podel.02G014200	8911.85	9120.3	9011.77	2731.91	2727.52	2990.43	9014.64	2816.62	1.67849	2.52462e-207	1.27389e-204
Podel.17G118100	2004.65	1984.17	1871.05	11115.5	12234.4	9268.14	1953.29	10872.7	-2.4769	1.0119e-204	5.03194e-202
Podel.09G094800	54.2864	53.0422	45.5428	1771.8	1764.52	1352.49	50.9571	1629.6	-5.00057	1.82847e-204	8.96266e-202
Podel.16G036300	1427.24	1257.3	1248.63	6303.53	6280.59	5575	1311.05	6053.04	-2.20718	3.12976e-202	1.51251e-199
Podel.10G152100	6111.66	5986.89	6001.21	17514.5	16492.9	16100.1	6033.25	16702.5	-1.46905	6.35408e-202	3.02807e-199
Podel.16G011400	5397.05	5587.11	5621.68	1535.14	1471.4	1346.26	5535.28	1450.93	1.93158	5.76568e-199	2.71003e-196
Podel.01G202300	133.248	120.818	124.294	1783.21	2099.94	2551.36	126.12	2144.84	-4.08813	1.02059e-198	4.73222e-196
Podel.01G224700	532.006	512.741	472.506	2868.92	2854.38	2639.59	505.751	2787.63	-2.46303	1.26253e-196	5.77598e-194
Podel.11G111300	1923.71	1913.45	1958.34	6336.74	5962.48	6331.69	1931.83	6210.3	-1.68453	1.50949e-194	6.81496e-192
Podel.01G462400	2967	2957.59	2847.37	532.473	591.058	609.295	2923.99	577.609	2.33944	2.14864e-193	9.57455e-191
Podel.14G080000	549.773	488.184	560.745	2865.81	2725.59	2922.96	532.901	2838.12	-2.41261	1.29897e-191	5.71416e-189
Podel.05G208700	3089.39	3074.48	3008.67	579.181	665.061	649.777	3057.51	631.339	2.27521	1.50024e-190	6.51598e-188
Podel.15G043500	303.017	368.348	362.444	2420.52	2368.08	2228.55	344.603	2339.05	-2.76253	2.85297e-189	1.22364e-186
novel.1299	1282.15	1339.81	1349.2	51.898	45.1703	20.7596	1323.72	39.276	5.07072	8.92118e-182	3.77905e-179
Podel.01G096500	301.043	294.679	361.496	2445.43	2213.34	2195.33	319.072	2284.7	-2.83911	2.39449e-181	1.00195e-178
Podel.13G042100	3131.83	3322.01	3326.52	639.383	588.175	497.193	3260.12	574.917	2.50329	3.96236e-180	1.63803e-177
Podel.01G144100	82.9101	107.067	108.164	1322.36	1318.59	1283.98	99.3802	1308.31	-3.71754	1.78502e-179	7.29138e-177
Podel.13G196800	88.8322	96.2617	71.1606	1604.69	1677.07	1301.63	85.4182	1527.79	-4.16258	1.44339e-178	5.82654e-176
Podel.02G276300	120.417	115.907	99.6248	1313.02	1453.14	1315.12	111.983	1360.43	-3.60408	8.47293e-178	3.3805e-175
Podel.14G126300	3898.75	3894.67	3887.26	1044.19	1127.34	1094.03	3893.56	1088.52	1.83836	6.1019e-177	2.40653e-174
Podel.07G017300	71.0658	71.7051	47.4404	1391.9	1631.9	1260.11	63.4038	1427.97	-4.49628	9.54233e-175	3.72064e-172
Podel.16G033900	9966.98	9618.31	9767.02	3037.07	3136.93	3450.25	9784.1	3208.08	1.60883	9.02857e-174	3.48077e-171
Podel.08G221400	601.098	581.499	553.155	2629.15	2818.82	2631.28	578.584	2693.08	-2.2191	1.62308e-173	6.18791e-171
Podel.10G044300	56.2604	48.1308	55.0308	1035.88	1153.28	1115.83	53.1407	1101.67	-4.37358	8.44752e-172	3.18518e-169
Podel.14G127200	1277.21	1282.83	1150.9	98.6061	92.2627	100.684	1236.98	97.1844	3.67095	3.40795e-168	1.27102e-165
Podel.05G130300	59.2215	55.0067	53.1332	1105.43	1092.74	1323.43	55.7871	1173.86	-4.39559	1.33979e-167	4.94311e-165
Podel.02G111000	45.4031	45.1841	37.0035	1058.72	1138.87	994.387	42.5302	1063.99	-4.64679	1.65655e-165	6.04678e-163
Podel.10G124400	7256.61	6889.59	7201.45	1484.28	1518.49	1889.13	7115.88	1630.63	2.12595	4.80006e-161	1.73368e-158
Podel.09G069000	254.652	264.228	303.618	1729.24	1877.93	1899.51	274.166	1835.56	-2.7424	5.86596e-161	2.09659e-158
Podel.09G138800	1251.55	1192.47	1250.53	125.593	109.562	122.482	1231.51	119.212	3.37054	1.3875e-160	4.90803e-158
Podel.05G045400	3208.82	3218.87	3290.46	855.278	752.518	839.727	3239.38	815.841	1.99019	3.60526e-160	1.26228e-157
Podel.11G045000	1935.56	1875.14	1909	320.729	337.336	366.408	1906.56	341.491	2.48124	2.52264e-159	8.74313e-157
Podel.03G202200	3879.99	3759.12	3753.48	912.366	1015.85	1059.78	3797.53	995.999	1.93065	2.93565e-159	1.00728e-156
Podel.14G018500	70.0788	55.0067	71.1606	1024.47	1058.14	1100.26	65.4153	1060.95	-4.01874	5.04645e-159	1.71439e-156
Podel.06G092800	3826.69	3782.69	3544.74	996.441	1053.33	1059.78	3718.04	1036.52	1.84257	9.42811e-159	3.17154e-156
Podel.08G088900	11.8443	10.8049	10.4369	1857.95	1627.09	1490.54	11.0287	1658.53	-7.23343	2.36307e-158	7.872e-156
Podel.18G115400	7925.81	7826.66	7888.39	1691.87	1580.96	2086.34	7880.29	1786.39	2.14169	2.69416e-157	8.88867e-155
Podel.12G034800	3107.15	3008.67	3043.77	7583.33	7708.74	7631.24	3053.2	7641.11	-1.3235	2.46471e-155	8.05422e-153
Podel.01G250500	16.7794	16.6985	16.1297	1100.24	1188.84	1370.14	16.5359	1219.74	-6.20514	3.18386e-155	1.03061e-152
Podel.14G169700	91.7933	130.641	97.7272	1355.57	1291.68	1216.51	106.72	1287.92	-3.59371	4.30071e-154	1.37912e-151
Podel.14G146800	10443.7	10061.3	10085.8	3973.31	4013.43	4241.19	10196.9	4075.98	1.32298	1.73048e-152	5.4978e-150
Podel.08G227900	7759	7750.05	7694.83	16730.9	17511.7	17619.7	7734.63	17287.4	-1.16035	9.96782e-152	3.13776e-149
Podel.01G043300	4530.44	4504.65	4561.87	1514.38	1579.04	1481.2	4532.32	1524.87	1.57126	3.92053e-151	1.22292e-148
Podel.10G168700	46.3902	43.2195	60.7237	977.758	967.798	1130.36	50.1111	1025.31	-4.35216	9.17735e-149	2.83688e-146
Podel.14G018800	26024.9	26287.3	25755.4	9695.58	10036.5	11019.2	26022.5	10250.4	1.34411	1.28943e-148	3.95027e-146
Podel.14G147200	33.5588	42.2373	36.0547	1088.82	1083.13	880.209	37.2836	1017.38	-4.77061	2.67918e-148	8.13522e-146
Podel.01G174100	19.7405	8.84036	19.925	1027.58	1133.1	1095.07	16.1686	1085.25	-6.0659	9.06642e-148	2.72883e-145
Podel.01G004300	44.4161	29.4679	41.7475	1037.96	1284.95	975.703	38.5438	1099.54	-4.83399	1.06247e-147	3.17003e-145
Podel.02G285000	67.1177	34.3792	69.2629	1264.23	1513.69	1156.31	56.9199	1311.41	-4.52457	1.91152e-144	5.65414e-142
Podel.17G157000	34.5459	48.1308	36.0547	965.302	890.912	889.55	39.5771	915.255	-4.53219	2.25118e-144	6.60193e-142
Podel.08G095900	4695.28	4664.76	4526.76	1584.96	1593.45	1472.9	4628.93	1550.44	1.57775	4.43046e-144	1.28829e-141
Podel.10G203700	186.548	195.47	182.171	1410.59	1304.17	1525.83	188.063	1413.53	-2.90996	6.02811e-143	1.73812e-140
Podel.06G120400	1567.4	1468.48	1585.46	254.3	265.255	252.23	1540.44	257.262	2.58159	6.42692e-143	1.83767e-140
Podel.02G204200	39.481	31.4324	20.8738	1075.33	1072.55	880.209	30.5957	1009.36	-5.04851	7.68143e-143	2.17822e-140
Podel.16G094900	10405.2	10277.4	10550.7	3793.74	4170.08	3679.65	10411.1	3881.16	1.42327	2.06508e-142	5.80795e-140
Podel.03G242900	15256.4	15001.1	15329.9	4774.61	4787.09	5645.58	15195.8	5069.1	1.58402	2.70282e-142	7.53976e-140
Podel.17G161500	421.46	423.355	399.448	1863.14	1956.74	1950.37	414.754	1923.41	-2.21365	9.61754e-142	2.66127e-139
Podel.16G016000	10.8573	9.82262	8.53927	1295.37	1519.45	1381.55	9.73972	1398.79	-7.16851	2.34509e-140	6.43719e-138
Podel.10G151900	3121.96	3327.9	3100.7	9404.95	8540.07	8554.01	3183.52	8833.01	-1.47227	4.33195e-140	1.17966e-137
Podel.01G165700	952.479	862.426	965.886	4262.9	4354.61	3577.92	926.93	4065.14	-2.13279	1.29059e-139	3.48682e-137
Podel.01G071300	25.6626	28.4856	35.1059	899.911	906.289	815.854	29.7514	874.018	-4.87424	2.93826e-139	7.87638e-137
Podel.19G131100	1276.22	1252.38	1300.82	66.4294	122.056	87.1905	1276.47	91.8919	3.78993	4.67947e-139	1.24467e-136
Podel.04G196800	357.303	323.164	382.369	2298.04	2603.54	2011.61	354.279	2304.4	-2.70135	3.58917e-138	9.4732e-136
Podel.04G211300	178.651	200.381	203.994	1322.36	1396.43	1534.14	194.342	1417.64	-2.86633	4.15276e-138	1.08771e-135
Podel.08G141000	26.6497	39.2905	18.0273	890.569	920.705	1039.02	27.9892	950.098	-5.08941	4.90042e-138	1.27381e-135
Podel.04G064500	30.5978	31.4324	29.413	966.34	824.598	840.765	30.4811	877.235	-4.84721	1.32737e-137	3.42441e-135
Podel.15G004700	674.138	781.881	755.251	3303.82	3115.79	2881.44	737.09	3100.35	-2.07239	1.8867e-137	4.83107e-135
Podel.03G241200	18.7535	41.255	24.669	954.923	1148.48	924.842	28.2258	1009.41	-5.16168	2.85334e-137	7.25214e-135
Podel.02G101400	444.161	406.657	414.629	2088.37	2234.49	1930.65	421.815	2084.5	-2.30539	1.09143e-136	2.75361e-134
Podel.16G134200	3174.27	3192.35	3341.7	8370.1	7814.46	8235.35	3236.11	8139.97	-1.33059	2.99059e-136	7.49001e-134
Podel.15G003000	972.219	994.049	947.859	85.1127	60.5474	74.7347	971.376	73.4649	3.72882	5.14263e-135	1.27865e-132
Podel.16G119400	445.148	424.337	468.711	2283.51	1975	2182.88	446.065	2147.13	-2.26655	1.66966e-134	4.12155e-132
Podel.10G199100	1045.26	964.581	932.678	57.0878	33.6375	61.2409	980.839	50.6554	4.28318	4.31845e-134	1.05839e-131
Podel.03G198600	8797.35	8296.19	8476.65	3387.9	3194.6	3488.66	8523.39	3357.05	1.34446	1.18613e-133	2.88643e-131
Podel.19G082500	6077.11	5939.74	6066.68	1967.97	2202.77	2211.94	6027.84	2127.56	1.50223	2.44804e-133	5.91529e-131
Podel.13G007400	1030.45	1116.83	1144.26	119.365	112.445	128.71	1097.18	120.173	3.19196	3.47707e-133	8.34301e-131
Podel.02G228100	4705.15	4552.78	4597.92	1691.87	1705.9	1746.92	4618.62	1714.9	1.42937	3.71282e-133	8.84684e-131
Podel.04G192300	45.4031	43.2195	33.2083	837.633	825.559	814.816	40.6103	826.003	-4.34857	5.53573e-133	1.30994e-130
Podel.03G084900	622.813	629.63	646.138	2287.66	2429.59	2412.27	632.86	2376.51	-1.90885	8.23037e-133	1.93425e-130
Podel.04G126900	257.613	257.353	259.024	1422	1522.34	1415.81	257.997	1453.38	-2.49416	2.00841e-132	4.68792e-130
Podel.06G139900	33.5588	33.3969	30.3618	869.81	894.756	757.727	32.4392	840.764	-4.69697	3.43412e-132	7.96159e-130
Podel.02G195800	3254.22	3515.52	3537.15	988.137	1008.16	1079.5	3435.63	1025.27	1.74478	7.1202e-131	1.63965e-128
Podel.05G247300	38.494	40.2727	67.3653	988.137	1118.69	919.652	48.7107	1008.82	-4.3684	9.86985e-131	2.25769e-128
Podel.15G076200	89.8192	83.4923	79.6998	1075.33	975.486	904.082	84.3371	984.965	-3.54639	7.54824e-130	1.70392e-127
Podel.04G093000	13615	13673.1	13217.8	30747.5	31817.2	34999.7	13502	32521.5	-1.26822	9.87885e-130	2.21545e-127
Podel.14G097700	5411.86	5449.59	5481.26	13816.3	13519.4	12363.4	5447.57	13233	-1.28048	6.55282e-129	1.46e-126
Podel.15G075100	6.90917	3.92905	9.48808	1584.96	1794.32	2045.86	6.77543	1808.38	-8.05387	8.14393e-129	1.8028e-126
Podel.07G031300	4527.48	4453.58	4771.55	1344.16	1439.68	1558.01	4584.2	1447.28	1.66341	1.49468e-128	3.28754e-126
Podel.05G137900	2960.09	2814.18	2975.46	842.823	729.452	814.816	2916.58	795.697	1.87482	2.03265e-128	4.4423e-126
Podel.08G084400	6545.95	6457.39	6449.04	19217.8	20782.2	16910.8	6484.13	18970.3	-1.54882	8.9647e-128	1.94682e-125
Podel.06G269400	1178.51	1122.73	1056.97	3876.78	3921.17	3520.83	1119.4	3772.93	-1.75329	1.28682e-127	2.77695e-125
Podel.01G488600	543.851	621.772	525.639	2554.42	2311.37	2585.61	563.754	2483.8	-2.13949	1.64644e-127	3.53079e-125
Podel.02G001400	432.317	461.663	381.421	2030.25	1949.05	2156.93	425.134	2045.41	-2.26679	5.2634e-127	1.12172e-124
Podel.T157400	1676.95	1634.48	1742.01	261.566	334.452	293.749	1684.48	296.589	2.50409	5.54346e-127	1.17412e-124
Podel.03G163500	7736.3	7694.06	7606.59	16293.9	16491	15614.4	7678.98	16133.1	-1.07109	6.71972e-127	1.41452e-124
Podel.10G029000	1723.35	1659.04	1575.02	324.881	261.411	293.749	1652.47	293.347	2.49536	1.73028e-126	3.62007e-124
Podel.01G405500	133.248	161.091	129.038	1137.6	1168.66	1098.18	141.126	1134.82	-3.00814	1.94854e-126	4.05202e-124
Podel.09G156000	59.2215	57.9535	39.8499	814.798	948.576	996.463	52.3416	919.946	-4.13825	3.11582e-126	6.44035e-124
Podel.04G019700	563.591	562.836	529.435	2086.3	2311.37	2259.69	551.954	2219.12	-2.00775	1.34735e-125	2.76827e-123
Podel.07G146200	252.678	208.24	193.557	1489.47	1693.41	1450.06	218.158	1544.31	-2.82463	1.53836e-125	3.14192e-123
Podel.03G105700	9.87025	19.6452	9.48808	918.594	954.343	893.702	13.0012	922.213	-6.15202	2.80817e-125	5.70141e-123
Podel.05G127100	688.943	775.005	616.725	2871	2796.71	2821.23	693.558	2829.65	-2.02895	3.05846e-125	6.17305e-123
Podel.04G131200	1577.27	1495	1479.19	4991.55	5147.49	4433.22	1517.15	4857.42	-1.67904	7.19635e-125	1.44398e-122
Podel.10G081100	1457.84	1552.96	1585.46	4241.1	4358.45	4527.68	1532.08	4375.74	-1.51388	9.28644e-125	1.85254e-122
Podel.04G114600	684.995	582.481	685.039	3909.99	3889.45	2964.48	650.839	3587.97	-2.46279	1.19051e-123	2.3612e-121
Podel.07G010600	3586.85	3710.99	3496.36	8868.32	9057.13	9937.64	3598.06	9287.7	-1.36811	1.8078e-123	3.5649e-121
Podel.04G220700	572.474	544.173	525.639	2072.8	2139.34	2261.76	547.429	2157.97	-1.97914	8.42511e-123	1.6519e-120
Podel.01G263900	17.7664	34.3792	30.3618	774.318	765.012	777.448	27.5025	772.259	-4.8095	1.30015e-122	2.53471e-120
Podel.02G013500	841.932	845.728	804.589	55.0118	68.236	53.9751	830.749	59.0743	3.81009	2.15796e-122	4.18327e-120
Podel.07G028800	519.175	499.971	521.844	1990.81	2089.37	2249.31	513.664	2109.83	-2.03812	2.51001e-122	4.83839e-120
Podel.09G167600	1395.65	1402.67	1291.33	4147.69	4262.35	4749.8	1363.22	4386.61	-1.68619	1.16768e-121	2.2383e-119
Podel.17G081400	132.261	132.605	122.396	999.555	1136.95	1027.6	129.088	1054.7	-3.03118	2.14838e-121	4.09529e-119
Podel.T047300	2080.65	2031.32	1952.65	522.094	452.664	486.813	2021.54	487.19	2.05368	5.40257e-120	1.02416e-117
Podel.01G370300	711.645	711.158	682.193	2528.47	2856.3	2506.73	701.665	2630.5	-1.90689	9.30621e-120	1.75448e-117
Podel.14G096900	6907.2	7051.66	6848.49	3049.52	3061.01	3099.41	6935.78	3069.98	1.17583	1.06703e-119	2.00064e-117
Podel.18G029700	1379.86	1350.61	1348.26	212.782	142.238	175.419	1359.58	176.813	2.94579	1.67705e-119	3.12733e-117
Podel.10G066100	984.064	952.794	915.599	2978.94	2976.43	2872.1	950.819	2942.49	-1.63002	2.23419e-119	4.14376e-117
Podel.15G130300	20.7275	30.4501	37.9523	798.191	957.226	750.461	29.71	835.292	-4.80996	3.73339e-119	6.88711e-117
Podel.05G125500	33.5588	33.3969	44.594	706.85	766.934	776.41	37.1832	750.065	-4.33191	4.74739e-119	8.71082e-117
Podel.11G064700	63.1696	61.8825	84.4439	968.416	1089.85	851.145	69.832	969.805	-3.7941	7.81494e-119	1.42631e-116
Podel.18G108400	61.1955	57.9535	62.6213	1052.49	972.603	776.41	60.5901	933.835	-3.94583	1.77583e-118	3.22393e-116
Podel.07G031100	40428.5	40413.2	40205.7	12092.2	11518.4	14867	40349.2	12825.9	1.65356	2.82598e-118	5.10341e-116
Podel.13G061800	1818.1	1688.51	1800.84	5504.3	4928.37	4933.53	1769.15	5122.06	-1.53354	1.60995e-117	2.89218e-115
Podel.11G120000	583.332	609.002	572.131	2124.7	2268.13	2413.31	588.155	2268.71	-1.94773	2.1319e-117	3.80989e-115
Podel.05G225500	133.248	158.144	139.475	1345.2	1243.62	1052.51	143.622	1213.78	-3.07936	3.02652e-116	5.38063e-114
Podel.01G434500	16.7794	20.6275	33.2083	744.217	881.301	731.777	23.5384	785.765	-5.05577	8.91786e-116	1.56918e-113
Podel.09G088000	156.937	178.772	166.041	1529.95	1559.82	1160.46	167.25	1416.74	-3.08274	1.31072e-115	2.29456e-113
Podel.11G007900	1547.65	1539.2	1504.81	4390.57	4567.97	5145.28	1530.56	4701.27	-1.61898	1.38885e-115	2.41899e-113
Podel.16G075800	1504.23	1604.03	1491.53	4980.13	5960.56	4916.92	1533.26	5285.87	-1.78581	1.57807e-115	2.73468e-113
Podel.06G150300	582.345	594.269	628.111	2182.83	2410.36	2192.22	601.575	2261.8	-1.91067	1.59519e-115	2.75046e-113
Podel.08G219200	57.2474	44.2018	46.4916	727.609	780.389	746.309	49.3136	751.436	-3.93061	1.70384e-115	2.92312e-113
Podel.04G178100	2741.95	2546.02	2687.97	6366.84	6925.47	6837.19	2658.65	6709.83	-1.33564	2.1796e-115	3.72071e-113
Podel.01G083000	1964.18	2128.56	2143.36	6429.12	6415.14	5600.95	2078.7	6148.4	-1.56453	5.58883e-115	9.49326e-113
Podel.01G096400	234.912	241.636	218.226	1710.56	1805.85	1350.41	231.591	1622.27	-2.80897	1.56035e-114	2.63738e-112
Podel.15G062100	20.7275	26.5211	18.0273	782.621	735.219	661.194	21.7586	726.345	-5.06319	5.16455e-114	8.68657e-112
Podel.09G037800	4068.52	4279.72	4169.06	1607.8	1589.61	1504.04	4172.43	1567.15	1.41264	6.21449e-114	1.04015e-111
Podel.17G046700	539.902	623.736	554.104	2115.36	2212.38	2221.28	572.581	2183.01	-1.93093	1.17604e-113	1.95885e-111
Podel.10G129700	644.527	599.18	593.005	2437.13	2839	2359.33	612.237	2545.15	-2.05606	1.89126e-113	3.13492e-111
Podel.09G045300	3626.33	3639.28	3421.4	1306.79	1267.65	1275.68	3562.34	1283.37	1.47292	5.8883e-113	9.71343e-111
Podel.08G164600	750.139	710.175	702.118	25.949	24.9878	14.5317	720.811	21.8229	5.04138	8.39768e-113	1.37867e-110
Podel.15G002100	3957.97	3800.37	3895.8	1462.48	1391.63	1490.54	3884.71	1448.22	1.42385	1.48603e-112	2.42803e-110
Podel.15G111700	25343.8	24293.3	24355.9	10911	10827.4	11982.5	24664.3	11240.3	1.13381	1.53402e-112	2.49456e-110
Podel.03G209900	32.5718	38.3082	36.0547	747.331	742.907	645.625	35.6449	711.954	-4.31991	2.1151e-112	3.42327e-110
Podel.09G095400	287.224	271.104	255.229	1506.08	1467.55	1322.39	271.186	1432.01	-2.40119	4.73436e-112	7.62654e-110
Podel.04G049600	33847.1	33854.6	33179.8	15213.4	15450.2	16877.6	33627.2	15847	1.08544	7.61546e-112	1.22104e-109
Podel.16G074000	5878.72	5477.09	5668.18	2193.21	2026.9	2266.95	5674.66	2162.35	1.39229	3.27034e-111	5.21915e-109
Podel.13G051200	1031.44	982.262	1102.51	152.58	124.939	133.9	1038.74	137.14	2.92279	5.72639e-111	9.09648e-109
Podel.01G176300	3533.55	3562.66	3617.8	1250.74	1345.5	1218.59	3571.34	1271.61	1.48934	1.16036e-110	1.83476e-108
Podel.08G002700	34.5459	49.1131	48.3892	867.734	686.204	889.55	44.0161	814.496	-4.20801	2.53469e-110	3.98946e-108
Podel.17G037700	2625.49	2560.76	2505.8	5939.2	5867.33	6198.83	2564.01	6001.79	-1.22699	7.26601e-110	1.13841e-107
Podel.18G076400	2601.8	2695.33	2530.47	6200.77	6101.83	5947.64	2609.2	6083.41	-1.22136	7.9974e-110	1.2473e-107
Podel.18G072600	10005.5	9851.11	9862.85	3638.05	3868.31	4271.3	9906.48	3925.88	1.3354	8.43714e-110	1.30993e-107
Podel.06G234700	161.872	155.197	131.884	1461.45	1512.72	1094.03	149.651	1356.07	-3.18082	1.83038e-109	2.82901e-107
Podel.10G132100	550.76	526.492	574.029	2085.26	2043.24	1933.76	550.427	2020.75	-1.8761	2.3279e-109	3.58183e-107
Podel.02G226400	3153.54	3229.68	3319.88	7038.4	7216.68	7350.99	3234.37	7202.02	-1.15485	2.38199e-109	3.6487e-107
Podel.10G113200	123.378	108.049	89.1879	956.998	1021.62	908.234	106.872	962.283	-3.17232	2.72513e-109	4.15576e-107
Podel.08G198700	15430.2	15037.5	15328.9	4810.94	5025.44	6016.14	15265.5	5284.17	1.53063	4.54787e-109	6.90471e-107
Podel.01G169600	911.024	892.876	868.159	2759.93	3079.27	2765.18	890.686	2868.13	-1.68748	2.11737e-108	3.2005e-106
Podel.01G257100	157.924	109.031	152.758	1085.71	1105.23	1124.13	139.904	1105.02	-2.98103	2.36307e-108	3.55621e-106
Podel.01G052600	5496.74	5462.36	5441.41	2376.93	2439.2	2411.23	5466.84	2409.12	1.1821	2.58101e-108	3.86723e-106
Podel.17G088500	1867.45	1988.1	2041.83	5876.93	5707.8	5111.02	1965.79	5565.25	-1.50128	8.73906e-108	1.30372e-105
Podel.08G182600	1088.69	1086.38	1135.72	3.11388	12.4939	6.22789	1103.6	7.27856	7.21937	9.05541e-108	1.34506e-105
Podel.19G131500	13303.1	13159.4	13091.6	6173.78	6199.86	6637.89	13184.7	6337.18	1.05702	1.15275e-107	1.70488e-105
Podel.02G191300	54.2864	93.3149	86.3415	1016.16	881.301	935.222	77.9809	944.228	-3.5965	1.80563e-107	2.65901e-105
Podel.16G035300	8832.88	9044.67	8576.27	4157.03	3882.72	3925.65	8817.94	3988.47	1.1447	4.98789e-107	7.31386e-105
Podel.01G440200	2240.55	2149.19	2168.97	666.37	661.216	611.371	2186.24	646.319	1.75785	8.87184e-107	1.29536e-104
Podel.14G016900	3389.44	3388.8	3298.05	7623.81	7163.82	7565.85	3358.77	7451.16	-1.14948	1.33039e-106	1.93425e-104
Podel.06G245400	62.1826	65.8116	68.3141	734.875	860.158	735.929	65.4361	776.987	-3.56966	1.51815e-106	2.19793e-104
Podel.08G054200	1936.54	2070.61	1903.31	518.98	551.654	495.117	1970.15	521.917	1.91571	2.38573e-106	3.43947e-104
Podel.03G002500	3191.05	2793.55	3156.68	933.125	829.404	913.424	3047.1	891.984	1.77295	4.22558e-106	6.06645e-104
Podel.17G117200	869.569	880.107	905.162	103.796	120.134	112.102	884.946	112.011	2.98061	5.46676e-106	7.81564e-104
Podel.13G074100	2587.98	2720.87	2349.25	687.129	718.88	750.461	2552.7	718.823	1.8282	9.74524e-106	1.38746e-103
Podel.08G184400	39.481	64.8293	72.1094	813.76	820.754	787.828	58.8066	807.447	-3.77683	9.83379e-105	1.39429e-102
Podel.10G250000	13508.4	13273.3	12938.9	4781.88	5424.28	5672.57	13240.2	5292.91	1.32272	9.93992e-105	1.40353e-102
Podel.14G038400	3122.95	3068.59	3346.44	626.927	737.141	484.738	3179.33	616.269	2.36584	1.5927e-104	2.2397e-102
Podel.12G029300	678.086	650.257	740.07	18.6833	15.3771	13.4938	689.471	15.8514	5.44386	2.19688e-104	3.07671e-102
Podel.15G054300	127.326	106.084	112.908	899.911	1036.03	891.626	115.44	942.524	-3.03005	4.60673e-104	6.42545e-102
Podel.10G035300	487.59	474.433	531.332	1825.77	1824.11	1864.22	497.785	1838.03	-1.88416	5.71873e-104	7.94418e-102
Podel.08G130700	483.642	484.255	469.66	1839.26	1834.68	1693.99	479.186	1789.31	-1.90097	3.92614e-103	5.43201e-101
Podel.02G109900	432.317	412.55	467.762	1867.29	1690.52	1953.48	437.543	1837.1	-2.06931	4.90672e-103	6.76142e-101
Podel.05G121800	151.015	145.375	99.6248	1206.11	1381.06	1075.35	132.005	1220.84	-3.21121	9.38491e-103	1.28806e-100
Podel.01G441300	1457.84	1420.35	1437.44	326.957	347.907	302.053	1438.54	325.639	2.14232	1.46423e-102	2.00162e-100
Podel.03G135000	7034.52	7278.56	7034.46	2976.87	2755.39	3133.67	7115.85	2955.31	1.26804	4.26319e-102	5.8047e-100
Podel.05G017500	5719.81	5595.95	5780.14	2125.74	2370.96	2387.36	5698.63	2294.69	1.31214	1.09023e-101	1.47858e-99
Podel.01G467300	640.579	606.056	614.827	2140.27	2632.37	2442.37	620.487	2405	-1.95489	3.36378e-101	4.54402e-99
Podel.10G190500	2303.72	2582.37	2330.27	7117.29	7247.43	6208.17	2405.45	6857.63	-1.51154	3.63484e-101	4.89093e-99
Podel.06G215000	187.535	195.47	209.686	1594.31	1678.99	1180.19	197.564	1484.49	-2.90951	9.09248e-101	1.21868e-98
Podel.14G022500	1782.57	1680.65	1650.93	4784.99	4515.11	5288.52	1704.71	4862.87	-1.51222	9.33583e-101	1.24642e-98
Podel.01G103400	194.444	127.694	156.553	1252.82	1236.9	1109.6	159.564	1199.77	-2.91096	1.29503e-100	1.72229e-98
Podel.18G014800	126.339	126.712	151.809	1081.55	1158.09	920.69	134.953	1053.44	-2.96396	1.54245e-100	2.04342e-98
Podel.19G098600	274.393	223.956	259.024	1281.88	1252.27	1283.98	252.458	1272.71	-2.33364	2.28611e-100	3.01696e-98
Podel.08G159800	746.191	642.399	706.862	2312.57	2604.5	2427.84	698.484	2448.3	-1.80968	4.92431e-100	6.47367e-98
Podel.13G096600	349.407	319.235	346.315	1407.47	1512.72	1410.62	338.319	1443.6	-2.09331	1.72638e-99	2.2609e-97
Podel.11G052300	62.1826	58.9357	55.9796	991.251	1018.73	684.03	59.0326	898.005	-3.92796	2.25258e-99	2.93881e-97
Podel.19G039500	17519.7	18039.2	18054.9	8643.09	8643.87	7755.8	17871.3	8347.58	1.09814	1.58425e-98	2.05904e-96
Podel.05G252900	113.508	91.3504	134.731	1045.22	901.484	952.867	113.196	966.525	-3.09236	2.07221e-98	2.68308e-96
Podel.13G007500	1168.64	1247.47	1304.61	257.414	247.956	223.166	1240.24	242.845	2.35231	2.19355e-98	2.82952e-96
Podel.05G092200	3619.42	3618.65	3670.94	1506.08	1437.76	1494.69	3636.34	1479.51	1.29762	2.98451e-97	3.83537e-95
Podel.06G246100	1289.05	1416.42	1390	3933.87	3565.57	3712.86	1365.16	3737.43	-1.45275	3.11553e-97	3.9888e-95
Podel.16G125500	1552.59	1581.44	1577.87	4020.02	4411.31	4739.43	1570.63	4390.25	-1.48295	4.03744e-97	5.14991e-95
Podel.12G031400	195.431	181.718	231.509	1174.97	1235.94	1105.45	202.886	1172.12	-2.52965	1.01786e-96	1.29351e-94
Podel.17G161800	279.328	301.554	301.721	1399.17	1395.47	1249.73	294.201	1348.12	-2.19603	1.22199e-96	1.54719e-94
Podel.08G166900	981.103	1099.15	1032.3	147.39	119.173	168.153	1037.52	144.905	2.84276	1.26936e-96	1.60126e-94
Podel.12G148600	400.732	385.047	384.267	1602.61	1612.68	1453.17	390.015	1556.15	-1.99664	1.74727e-96	2.19605e-94
Podel.05G258500	2287.92	2152.14	2214.52	702.698	729.452	735.929	2218.19	722.693	1.61782	1.77897e-96	2.22774e-94
Podel.01G250600	1023.54	937.078	980.118	2723.61	2971.63	3017.41	980.247	2904.22	-1.56703	2.15841e-96	2.69306e-94
Podel.06G097600	706.71	676.779	722.991	40.4804	66.3138	48.7851	702.16	51.8598	3.75297	2.23703e-96	2.78106e-94
Podel.05G123000	395.797	392.905	389.96	1477.02	1573.27	1472.9	392.887	1507.73	-1.94044	9.69756e-96	1.20124e-93
Podel.10G151700	1594.04	1545.1	1491.53	4283.66	4225.83	4976.09	1543.56	4495.19	-1.54209	1.45528e-95	1.79617e-93
Podel.18G100700	2000.7	1853.53	1790.4	494.069	455.547	531.447	1881.54	493.688	1.93099	1.47297e-95	1.81149e-93
Podel.05G060900	132.261	148.322	147.065	1031.73	962.992	873.981	142.549	956.235	-2.74563	2.46723e-95	3.02342e-93
Podel.12G012900	82.9101	81.5278	50.2868	815.836	855.352	757.727	71.5749	809.638	-3.50264	2.56159e-95	3.12788e-93
Podel.04G065300	1396.64	1459.64	1397.59	361.21	331.569	310.357	1417.96	334.379	2.08435	2.59344e-95	3.15554e-93
Podel.05G205200	1265.37	1166.93	1149.95	224.199	180.681	231.47	1194.08	212.117	2.49499	7.48038e-95	9.03757e-93
Podel.02G188000	877.465	960.652	903.265	3641.16	3759.71	2923.99	913.794	3441.62	-1.91333	7.70353e-95	9.2745e-93
Podel.10G089900	4168.21	4096.03	4033.38	1439.65	1289.76	1567.35	4099.21	1432.25	1.51766	3.00476e-94	3.60488e-92
Podel.09G096600	749.152	707.229	681.244	25.949	14.4161	45.6712	712.541	28.6787	4.64712	4.07966e-94	4.8774e-92
Podel.12G093800	1403.55	1472.41	1512.4	3634.93	3819.29	3612.18	1462.79	3688.8	-1.33442	5.50515e-94	6.55877e-92
Podel.16G117800	35.5329	31.4324	35.1059	666.37	572.798	563.624	34.0237	600.931	-4.14212	6.25017e-94	7.42062e-92
novel.343	751.126	747.501	748.609	2369.66	2200.85	2204.67	749.079	2258.4	-1.59201	7.23336e-94	8.55831e-92
Podel.12G080700	318.809	326.111	315.953	1371.14	1655.92	1779.1	320.291	1602.06	-2.32263	7.88759e-94	9.30031e-92
Podel.14G026600	13.8183	15.7162	21.8226	597.865	725.608	547.016	17.119	623.496	-5.18336	7.38837e-93	8.68185e-91
Podel.14G106900	80.936	81.5278	86.3415	1043.15	859.197	730.739	82.9351	877.695	-3.40326	1.19081e-92	1.39451e-90
Podel.10G054700	802.451	882.071	790.357	67.4674	101.873	95.4943	824.96	88.2784	3.22132	2.24626e-92	2.62155e-90
Podel.17G005800	2012.54	1598.14	1655.67	331.109	370.012	284.407	1755.45	328.509	2.4165	2.49466e-92	2.90158e-90
Podel.04G160100	11.8443	31.4324	25.6178	570.878	616.046	629.017	22.9648	605.314	-4.71806	2.58179e-92	2.99278e-90
Podel.05G170500	268.471	275.033	242.895	1940.98	1816.42	1332.77	262.133	1696.73	-2.69485	8.66891e-92	1.00151e-89
Podel.14G176100	43.4291	28.4856	51.2356	719.306	634.306	612.409	41.0501	655.34	-3.99425	1.24791e-91	1.43686e-89
Podel.03G164200	1575.29	1549.03	1538.02	3605.87	3678.98	3737.77	1554.11	3674.21	-1.24139	1.34519e-91	1.54368e-89
Podel.01G338800	839.958	741.608	710.657	2387.31	2508.39	2413.31	764.074	2436.34	-1.67336	1.5724e-91	1.7984e-89
Podel.02G203500	7693.86	7942.57	7452.88	3092.08	3086.96	3511.49	7696.44	3230.18	1.25273	2.62069e-91	2.98741e-89
Podel.05G129800	3895.79	4006.65	3820.85	1401.25	1345.5	1574.62	3907.76	1440.45	1.44023	4.48168e-91	5.07509e-89
Podel.15G036800	521.149	477.379	493.38	2008.45	1848.14	1708.52	497.303	1855.04	-1.8993	7.72004e-91	8.71349e-89
Podel.06G208500	142.132	148.322	162.246	1034.85	934.16	880.209	150.9	949.738	-2.65328	1.91194e-90	2.1509e-88
Podel.12G074700	205.301	203.328	184.069	1247.63	1185.96	1002.69	197.566	1145.43	-2.53605	2.20576e-90	2.47333e-88
Podel.11G164100	5009.15	4902.47	4905.33	2258.6	2157.6	2051.05	4938.99	2155.75	1.19601	3.04831e-90	3.3959e-88
Podel.14G134400	3991.53	3944.76	3996.38	9598.01	9372.36	11266.3	3977.56	10078.9	-1.34129	7.23695e-90	8.03606e-88
Podel.01G289700	73.0398	57.9535	55.0308	728.647	783.272	622.789	62.008	711.57	-3.52206	7.8029e-90	8.63655e-88
Podel.08G150000	178.651	216.098	169.837	1028.62	1061.98	1046.29	188.195	1045.63	-2.47473	9.90995e-90	1.09335e-87
Podel.07G011300	161.872	132.605	166.99	951.809	983.175	903.044	153.823	946.009	-2.6202	2.50745e-89	2.75755e-87
Podel.06G038400	8791.43	8228.41	8581.96	2926.01	2993.73	3588.3	8533.93	3169.35	1.4292	2.81202e-89	3.08262e-87
Podel.08G215200	1563.45	1560.81	1576.92	3856.02	3603.05	3879.98	1567.06	3779.68	-1.27001	3.04125e-89	3.3233e-87
Podel.12G113100	2430.05	2309.3	2460.26	669.484	689.087	808.588	2399.87	722.386	1.73255	3.49924e-89	3.81162e-87
Podel.05G172400	227.016	268.158	214.431	1499.85	1702.06	1227.93	236.535	1476.61	-2.64294	1.73534e-88	1.88428e-86
Podel.01G198400	76.9879	58.9357	54.082	667.408	693.893	642.511	63.3352	667.937	-3.40041	1.90932e-88	2.06665e-86
Podel.01G351800	1848.7	1709.14	1890.97	508.6	556.46	523.143	1816.27	529.401	1.77805	2.16801e-88	2.33927e-86
Podel.07G031400	6689.07	6664.65	6406.35	3213.52	3142.7	2989.39	6586.69	3115.2	1.08014	1.98033e-87	2.13007e-85
Podel.06G234300	563.591	504.883	486.738	2193.21	2175.86	1806.09	518.404	2058.39	-1.98981	2.88855e-87	3.09725e-85
Podel.07G069300	82.9101	85.4568	79.6998	1084.67	1047.57	702.714	82.6889	944.983	-3.51502	3.26698e-87	3.49211e-85
Podel.15G132500	82.9101	67.7761	61.6725	647.687	685.243	679.878	70.7862	670.936	-3.2461	3.89055e-87	4.14573e-85
Podel.14G063600	22.7016	25.5388	23.7202	483.689	679.477	606.181	23.9869	589.782	-4.62039	4.28158e-87	4.54828e-85
Podel.01G470900	559.643	603.109	471.557	2461	2175.86	2045.86	544.77	2227.58	-2.0322	4.46947e-87	4.73322e-85
Podel.03G150900	39.481	32.4146	44.594	536.625	564.148	594.764	38.8299	565.179	-3.8619	7.56712e-87	7.98902e-85
Podel.04G094000	7183.57	7425.9	6778.28	15221.7	17879.7	16301.5	7129.25	16467.6	-1.20793	1.10677e-86	1.16489e-84
Podel.17G155300	70.0788	63.847	68.3141	747.331	987.019	671.574	67.4133	801.975	-3.57301	1.4216e-86	1.49168e-84
Podel.08G219900	8.88322	13.7517	10.4369	522.094	593.941	620.713	11.0239	578.916	-5.71512	2.11139e-86	2.20872e-84
Podel.15G062000	535.954	449.876	423.168	1870.4	2022.09	1770.8	469.666	1887.76	-2.00767	2.54592e-86	2.65519e-84
Podel.08G152200	167.794	153.233	166.041	926.898	1051.41	1250.77	162.356	1076.36	-2.72875	4.63404e-86	4.81827e-84
Podel.10G050200	2149.74	2091.24	2271.45	649.763	527.628	648.739	2170.81	608.71	1.83565	4.77867e-86	4.95364e-84
Podel.06G052600	4877.88	4682.44	4747.83	2126.78	2245.06	2125.79	4769.38	2165.88	1.1386	5.89562e-86	6.09309e-84
Podel.15G061500	487.59	481.308	526.588	1663.85	1635.74	1662.85	498.496	1654.15	-1.73008	7.12127e-86	7.33769e-84
Podel.02G021800	283.276	353.614	332.083	1475.98	1324.35	1447.98	322.991	1416.11	-2.1319	7.53987e-86	7.74575e-84
Podel.01G434000	23.6886	35.3614	19.925	582.295	614.124	502.383	26.325	566.267	-4.42988	8.23346e-86	8.43303e-84
Podel.18G097400	2724.19	2708.1	2575.06	1043.15	1006.24	1005.8	2669.12	1018.4	1.3901	1.02194e-85	1.0436e-83
Podel.03G072900	3945.14	4194.26	4104.54	229.389	188.37	128.71	4081.31	182.156	4.48561	1.19638e-85	1.21811e-83
Podel.17G051900	4978.55	4905.42	4734.55	2199.44	2159.52	1993.96	4872.84	2117.64	1.20214	1.2909e-85	1.31046e-83
Podel.14G040000	34.5459	36.3437	37.9523	559.46	519.939	527.295	36.2806	535.565	-3.88308	1.2965e-85	1.31225e-83
Podel.01G385100	1501.26	1528.4	1401.39	3827.99	4214.29	3692.1	1477.02	3911.46	-1.40538	1.4976e-85	1.51135e-83
Podel.02G011400	10425.9	10013.2	10192.1	3436.68	3572.3	4341.88	10210.4	3783.62	1.43234	2.48633e-85	2.50179e-83
Podel.03G112400	28.6237	21.6098	33.2083	551.156	558.382	494.079	27.8139	534.539	-4.26241	2.75246e-85	2.76147e-83
Podel.03G241500	172.729	185.648	173.632	898.873	955.304	923.804	177.336	925.993	-2.38479	3.36869e-85	3.36987e-83
Podel.16G076300	392.836	386.029	386.165	1416.81	1550.21	1381.55	388.343	1449.52	-1.90051	1.28627e-84	1.28298e-82
Podel.08G128100	5520.43	5636.22	5447.1	2151.69	2319.06	2507.76	5534.58	2326.17	1.25052	1.68963e-84	1.68042e-82
Podel.07G150600	5132.53	5412.26	5251.65	1957.59	2295.04	2177.69	5265.48	2143.44	1.29627	2.10958e-84	2.09202e-82
Podel.07G126300	1035.39	980.298	981.067	205.516	183.564	211.748	998.918	200.276	2.3196	4.31356e-84	4.26533e-82
Podel.01G153800	426.395	539.262	474.404	2110.17	1826.99	2334.42	480.02	2090.53	-2.1224	5.84418e-84	5.76223e-82
Podel.05G215900	878.452	833.941	878.596	2354.09	2337.32	2534.75	863.663	2408.72	-1.47955	7.98285e-84	7.84835e-82
Podel.13G033600	1471.65	1443.93	1462.11	336.299	399.805	400.661	1459.23	378.922	1.94458	1.02693e-83	1.00674e-81
Podel.01G201300	3233.49	3361.3	3268.64	1407.47	1421.42	1371.17	3287.81	1400.02	1.23154	1.0389e-82	1.01557e-80
Podel.10G172500	1977.01	1934.07	1979.21	4237.99	4193.15	4373.02	1963.43	4268.05	-1.12011	1.08884e-82	1.06137e-80
Podel.10G139800	98.7025	103.138	112.908	1021.35	821.715	747.347	104.916	863.471	-3.04017	1.52615e-82	1.48343e-80
Podel.04G006900	24.6756	33.3969	19.925	494.069	506.484	561.548	25.9992	520.7	-4.32643	1.57318e-82	1.52483e-80
Podel.14G115200	2764.66	2730.69	2743	1058.72	922.627	1039.02	2746.12	1006.79	1.44833	1.65008e-82	1.59486e-80
Podel.01G160500	2040.18	1938.99	1896.67	503.41	612.202	594.764	1958.61	570.125	1.77972	1.75237e-82	1.68897e-80
Podel.02G118200	455.018	469.521	440.247	1773.87	1654.96	1511.3	454.929	1646.71	-1.85605	1.79501e-82	1.72522e-80
Podel.08G247700	1311.76	1143.35	1251.48	3131.52	3339.72	3394.2	1235.53	3288.48	-1.41233	2.3066e-82	2.21073e-80
Podel.02G187400	2256.34	2182.59	2343.55	691.281	793.844	666.384	2260.83	717.17	1.65557	2.68884e-82	2.5699e-80
Podel.12G134800	40.468	34.3792	47.4404	559.46	529.55	531.447	40.7625	540.152	-3.72625	5.04502e-82	4.80846e-80
Podel.01G330800	276.367	297.625	271.359	1210.26	1347.42	1149.05	281.784	1235.58	-2.13307	5.58112e-82	5.30469e-80
Podel.14G143100	2029.32	2067.66	1946	643.535	567.031	672.612	2014.33	627.726	1.68297	1.10819e-81	1.04699e-79
Podel.12G088200	168.781	138.499	204.942	1273.58	1316.67	1006.84	170.741	1199.03	-2.81115	1.1107e-81	1.04699e-79
Podel.10G198400	2799.2	2887.85	2960.28	968.416	1054.29	848.031	2882.44	956.914	1.59013	1.3184e-81	1.23936e-79
Podel.05G253500	41.455	38.3082	37.0035	634.193	516.095	518.991	38.9223	556.426	-3.83785	2.48051e-81	2.32545e-79
Podel.16G055400	146.08	127.694	148.963	782.621	912.056	890.588	140.912	861.755	-2.61235	3.5186e-81	3.28965e-79
Podel.08G083300	22.7016	40.2727	36.0547	543.891	543.005	512.763	33.0097	533.219	-4.01238	3.62851e-81	3.38319e-79
Podel.01G432300	1548.64	1636.45	1524.73	278.173	389.233	369.522	1569.94	345.643	2.18205	2.45097e-80	2.27907e-78
Podel.01G467400	672.164	634.541	520.895	2094.6	2181.63	2366.6	609.2	2214.28	-1.86237	3.71929e-80	3.44909e-78
Podel.01G179900	14.8054	13.7517	22.7714	475.385	466.119	527.295	17.1095	489.6	-4.83409	4.87628e-80	4.49771e-78
Podel.05G137700	1657.21	1497.95	1629.1	481.613	431.521	469.168	1594.76	460.767	1.79196	5.58387e-80	5.13656e-78
Podel.04G033800	686.969	676.779	614.827	57.0878	58.6253	84.0765	659.525	66.5965	3.31012	8.49845e-80	7.79676e-78
Podel.19G065700	57.2474	80.5455	71.1606	698.547	653.528	599.954	69.6512	650.676	-3.22334	1.17066e-79	1.07114e-77
Podel.06G172400	2200.08	2302.42	2261.96	763.938	837.092	840.765	2254.82	813.932	1.46977	1.45332e-79	1.32623e-77
Podel.02G044500	603.072	619.807	549.36	2128.85	2149.91	1818.54	590.746	2032.44	-1.78306	2.25741e-79	2.05454e-77
Podel.02G038500	894.244	986.191	977.272	201.364	186.448	169.191	952.569	185.668	2.3591	2.53072e-79	2.2972e-77
Podel.03G199600	3951.06	3803.32	3710.79	1629.6	1542.52	1702.29	3821.72	1624.8	1.23426	3.07392e-79	2.78291e-77
Podel.08G100200	7.8962	3.92905	6.64165	616.548	719.842	695.448	6.15563	677.279	-6.78131	4.25074e-79	3.8382e-77
Podel.02G130600	2079.66	1947.83	1982.06	4364.62	4473.78	4773.68	2003.18	4537.36	-1.17956	4.58198e-79	4.12642e-77
Podel.09G150900	772.84	765.182	725.838	89.2645	104.757	61.2409	754.62	85.0874	3.14469	4.81073e-79	4.3211e-77
Podel.03G044400	142.132	159.126	178.376	842.823	991.824	938.336	159.878	924.328	-2.53086	5.77555e-79	5.17417e-77
Podel.04G139200	486.603	531.404	507.612	30.1008	28.8321	39.4433	508.54	32.7921	3.95794	6.2262e-79	5.56337e-77
Podel.13G028900	3127.88	3014.56	2908.1	1074.29	1201.34	1201.98	3016.85	1159.2	1.37957	6.43398e-79	5.7341e-77
Podel.08G033400	1185.42	1232.74	1055.07	248.072	250.839	276.103	1157.74	258.338	2.1642	7.33323e-79	6.5186e-77
Podel.02G028300	37.5069	29.4679	29.413	655.99	488.224	516.915	32.1293	553.71	-4.1079	7.6005e-79	6.73872e-77
Podel.18G096200	3842.49	3871.09	3971.71	8783.21	8778.41	10423.4	3895.1	9328.35	-1.25986	1.30244e-78	1.15179e-76
Podel.03G030800	76.9879	79.5632	78.751	589.561	680.438	636.283	78.4341	635.427	-3.01843	1.7282e-78	1.52437e-76
Podel.10G084600	491.538	552.031	525.639	42.5563	38.4428	42.5573	523.07	41.1855	3.66838	2.30847e-78	2.03098e-76
Podel.01G020800	47.3772	55.9889	59.7749	605.13	522.822	636.283	54.3803	588.078	-3.43334	2.9737e-78	2.60956e-76
Podel.10G225200	28.6237	26.5211	22.7714	611.358	509.367	448.408	25.9721	523.044	-4.33334	3.30929e-78	2.89664e-76
Podel.15G128500	189.509	220.027	186.915	1323.4	1061.02	1018.26	198.817	1134.23	-2.51229	3.50188e-78	3.05742e-76
Podel.01G062400	9132.94	8971	9011.77	17921.4	19640.4	17139.2	9038.57	18233.7	-1.01252	3.57285e-78	3.11146e-76
Podel.19G021600	186.548	236.725	196.403	1072.21	1015.85	988.159	206.559	1025.41	-2.31175	4.7207e-78	4.10068e-76
Podel.02G146000	32.5718	41.255	34.1571	598.903	494.951	490.965	35.9946	528.273	-3.87558	7.68384e-78	6.65778e-76
Podel.04G059300	226.029	197.435	214.431	959.074	962.031	986.083	212.631	969.063	-2.1882	1.29383e-77	1.11824e-75
Podel.14G154700	1869.42	1869.24	1990.6	4395.76	4497.81	5041.48	1909.76	4645.01	-1.28211	1.48693e-77	1.2819e-75
Podel.16G123700	3195.99	3143.24	3176.61	1417.85	1396.43	1374.29	3171.94	1396.19	1.18387	1.67715e-77	1.44227e-75
Podel.11G149100	176.677	187.612	222.021	990.213	1006.24	939.374	195.437	978.609	-2.32321	1.73892e-77	1.49147e-75
Podel.02G049700	55.2734	74.6519	51.2356	645.611	702.542	565.7	60.387	637.951	-3.40269	1.74306e-77	1.49147e-75
Podel.04G186100	1534.82	1548.05	1489.63	3573.69	3664.56	4085.5	1524.17	3774.58	-1.30828	2.3024e-77	1.96029e-75
Podel.02G108100	909.05	961.635	876.698	2343.71	2503.59	2428.88	915.794	2425.39	-1.40542	3.31157e-77	2.81254e-75
Podel.02G112200	1384.8	1418.39	1421.31	3424.23	3378.16	3150.27	1408.17	3317.55	-1.23633	4.1668e-77	3.53015e-75
Podel.08G194100	1821.06	1886.93	1945.06	677.787	640.073	624.865	1884.35	647.575	1.54114	1.17996e-76	9.97215e-75
Podel.08G109000	100.677	117.871	119.55	749.407	810.182	688.182	112.699	749.257	-2.73275	1.82323e-76	1.53707e-74
Podel.09G005400	11490	11629	11192.1	4667.7	4573.73	5516.87	11437	4919.44	1.2173	3.30793e-76	2.78191e-74
Podel.03G153800	6306.1	6094.94	6305.77	1682.53	1694.37	2308.47	6235.6	1895.12	1.71856	4.52965e-76	3.80003e-74
Podel.02G076700	19.7405	14.7339	13.2833	497.182	588.175	421.421	15.9192	502.259	-4.98262	4.6168e-76	3.8637e-74
Podel.06G131300	1938.52	1896.75	1903.31	4024.17	4034.57	3975.47	1912.86	4011.4	-1.06842	5.91626e-76	4.93914e-74
Podel.18G019300	3286.79	3044.03	3199.38	6935.64	6395.92	7110.18	3176.73	6813.91	-1.1008	7.93236e-76	6.6062e-74
Podel.09G117900	105.612	105.102	129.987	824.14	815.949	691.296	113.567	777.128	-2.7737	9.59778e-76	7.97383e-74
Podel.05G024200	4968.68	4485.01	4718.42	2088.37	2063.42	2197.41	4724.04	2116.4	1.15854	9.99957e-76	8.28757e-74
Podel.07G038100	159.898	221.009	202.096	1021.35	999.513	1157.35	194.334	1059.4	-2.44609	1.10883e-75	9.16773e-74
Podel.04G214400	1807.24	1772.98	1754.35	3963.97	3764.51	3810.43	1778.19	3846.3	-1.11303	2.22049e-75	1.83148e-73
Podel.17G099000	9.87025	7.8581	5.69285	491.993	580.486	539.751	7.80706	537.41	-6.10995	4.23072e-75	3.48116e-73
Podel.02G110800	21.7145	18.663	19.925	457.74	412.299	473.32	20.1008	447.786	-4.4774	6.36276e-75	5.21048e-73
Podel.04G222000	7.8962	4.91131	7.59046	559.46	535.316	644.587	6.79932	579.788	-6.4123	7.22662e-75	5.9038e-73
Podel.15G125700	243.795	236.725	253.332	1096.09	1246.51	1012.03	244.617	1118.21	-2.19282	9.75143e-75	7.94753e-73
Podel.05G137800	1636.49	1661.99	1640.49	567.764	512.25	492.003	1646.32	524.006	1.65183	1.19783e-74	9.73928e-73
Podel.05G108400	1566.41	1590.28	1484.88	419.336	309.465	400.661	1547.19	376.487	2.04069	1.21903e-74	9.88828e-73
Podel.02G102400	35.5329	21.6098	21.8226	457.74	483.418	473.32	26.3217	471.493	-4.16548	1.43414e-74	1.16057e-72
Podel.14G072200	8.88322	25.5388	12.3345	481.613	469.002	476.434	15.5855	475.683	-4.93356	1.4838e-74	1.19793e-72
Podel.06G127800	429.356	472.468	437.4	1470.79	1418.54	1554.9	446.408	1481.41	-1.73042	2.53219e-74	2.03954e-72
Podel.11G144000	40.468	52.0599	68.3141	659.104	627.579	539.751	53.614	608.811	-3.50274	2.55468e-74	2.05284e-72
Podel.01G459200	2159.61	2221.88	2125.33	826.216	726.569	801.322	2168.94	784.702	1.46743	4.58253e-74	3.67373e-72
Podel.19G097800	179.638	179.754	178.376	828.292	930.316	1023.45	179.256	927.353	-2.37114	8.74095e-74	6.99113e-72
Podel.19G124000	17.7664	16.6985	22.7714	453.588	406.533	480.586	19.0788	446.902	-4.54708	1.07003e-73	8.53833e-72
Podel.14G041500	100.677	119.836	140.424	744.217	887.068	786.79	120.312	806.025	-2.74311	1.10615e-73	8.80612e-72
Podel.01G430600	42.4421	48.1308	28.4642	566.726	539.16	480.586	39.679	528.824	-3.73927	1.36803e-73	1.08406e-71
Podel.10G009500	1088.69	1115.85	1001.94	237.693	268.139	257.42	1068.83	254.417	2.06991	1.64513e-73	1.30064e-71
Podel.01G244200	215.171	190.559	192.608	1081.55	900.523	958.057	199.446	980.045	-2.2968	1.89413e-73	1.49406e-71
Podel.18G147400	2310.62	2217.95	2372.02	775.356	896.678	810.664	2300.2	827.566	1.47414	2.51196e-73	1.97684e-71
Podel.04G192900	112.521	125.73	130.935	777.432	782.311	684.03	123.062	747.924	-2.60315	2.59536e-73	2.03781e-71
Podel.19G094500	171.742	172.878	195.454	1083.63	906.289	883.323	180.025	957.747	-2.4107	2.61751e-73	2.0505e-71
Podel.01G308100	25.6626	27.5033	37.9523	592.675	579.525	427.649	30.3728	533.283	-4.13157	4.35499e-73	3.40384e-71
Podel.05G025400	34.5459	32.4146	40.7987	458.778	489.185	606.181	35.9197	518.048	-3.84863	7.72566e-73	6.02461e-71
Podel.07G003000	1610.82	1495.99	1616.77	495.107	455.547	516.915	1574.53	489.19	1.68724	8.32929e-73	6.4806e-71
Podel.02G193500	303.017	330.04	336.827	1601.57	1576.16	1215.48	323.294	1464.4	-2.17938	8.75616e-73	6.79731e-71
Podel.02G024500	46.3902	36.3437	18.0273	539.739	569.915	528.333	33.5871	545.995	-4.02811	9.78619e-73	7.57977e-71
Podel.14G022100	4181.04	4058.71	3969.81	8481.17	8814.94	7810.81	4069.85	8368.97	-1.04022	1.26025e-72	9.7391e-71
Podel.10G061500	26.6497	35.3614	38.9011	536.625	623.735	442.18	33.6374	534.18	-3.98789	1.48129e-72	1.14216e-70
Podel.10G076200	111.534	125.73	120.499	866.696	763.09	682.992	119.254	770.926	-2.69238	1.72355e-72	1.32598e-70
Podel.01G265700	10.8573	24.5566	25.6178	512.752	422.871	490.965	20.3439	475.529	-4.54275	2.56421e-72	1.9683e-70
Podel.01G291900	3421.03	3091.18	3171.86	1332.74	1399.32	1355.6	3228.02	1362.55	1.2441	4.09195e-72	3.134e-70
Podel.17G053400	4576.83	4795.4	4606.46	2204.63	2251.79	2039.63	4659.57	2165.35	1.10534	4.11003e-72	3.14084e-70
Podel.01G316800	20.7275	13.7517	16.1297	498.22	425.754	406.889	16.8696	443.621	-4.71761	5.02589e-72	3.83219e-70
Podel.15G131600	8.88322	11.7871	14.2321	551.156	524.744	391.319	11.6342	489.073	-5.39046	6.23973e-72	4.74717e-70
Podel.05G172500	463.902	432.195	480.097	1834.07	2136.46	1574.62	458.731	1848.38	-2.01076	8.92687e-72	6.77652e-70
Podel.12G001600	931.751	846.71	1027.56	178.529	193.175	193.065	935.34	188.256	2.3126	9.01382e-72	6.82742e-70
Podel.T033300	747.178	666.956	646.138	2130.93	1933.67	2008.49	686.757	2024.37	-1.55972	1.18033e-71	8.92061e-70
Podel.01G251700	13.8183	13.7517	12.3345	381.969	475.73	489.927	13.3015	449.209	-5.07896	1.84015e-71	1.38767e-69
Podel.17G146100	267.484	280.927	242.895	1036.92	1135.98	1046.29	263.768	1073.06	-2.02512	2.455e-71	1.84728e-69
Podel.16G069200	6.90917	9.82262	8.53927	462.93	507.445	451.522	8.42369	473.966	-5.81391	2.55597e-71	1.91905e-69
Podel.04G112800	1046.25	1062.81	1018.07	274.021	249.878	272.989	1042.37	265.63	1.97315	2.56748e-71	1.92348e-69
Podel.08G137400	73.0398	57.9535	70.2118	584.371	560.304	540.789	67.0683	561.821	-3.06609	2.79478e-71	2.08921e-69
Podel.10G186600	48.3642	38.3082	40.7987	463.968	513.211	480.586	42.4904	485.922	-3.51635	2.80734e-71	2.09403e-69
Podel.10G034600	2451.77	2427.17	2465	761.862	815.949	596.84	2447.98	724.883	1.75492	4.18484e-71	3.11476e-69
Podel.09G156700	55.2734	98.2262	69.2629	633.155	740.985	698.562	74.2542	690.901	-3.21839	4.24184e-71	3.15035e-69
Podel.06G008500	264.523	281.909	262.82	1022.39	1073.52	1029.68	269.751	1041.86	-1.94975	4.59676e-71	3.40656e-69
Podel.12G106500	86.8582	125.73	101.522	865.658	886.107	674.688	104.703	808.818	-2.94983	7.57915e-71	5.60465e-69
Podel.01G432800	1283.13	1273.01	1186.96	2852.31	2885.13	2927.11	1247.7	2888.18	-1.21108	1.52717e-70	1.12689e-68
Podel.06G026900	3310.48	3371.12	3339.8	1256.97	1184.04	1441.76	3340.47	1294.25	1.36847	1.81755e-70	1.33828e-68
Podel.01G263200	4111.94	4109.78	4108.34	1883.9	2045.16	1924.42	4110.02	1951.16	1.07449	1.84773e-70	1.35758e-68
Podel.19G112800	11.8443	2.94679	4.74404	551.156	577.603	495.117	6.51171	541.292	-6.38324	2.48922e-70	1.825e-68
Podel.15G047900	16.7794	14.7339	11.3857	489.917	620.851	387.167	14.2997	499.312	-5.12932	4.18267e-70	3.06004e-68
Podel.01G293200	41.455	37.326	33.2083	625.889	500.718	443.218	37.3298	523.275	-3.81023	7.92938e-70	5.77649e-68
Podel.02G108600	236.886	243.601	234.355	997.479	1044.68	919.652	238.281	987.271	-2.05114	1.57829e-69	1.14734e-67
Podel.10G173100	832.062	838.852	845.388	2122.63	2092.25	2289.79	838.767	2168.22	-1.36998	1.81507e-69	1.31667e-67
Podel.16G011700	104.625	96.2617	134.731	1055.6	970.681	709.98	111.872	912.088	-3.02624	2.61974e-69	1.89638e-67
Podel.03G233100	303.017	262.264	264.717	1137.6	1048.53	1070.16	276.666	1085.43	-1.97222	3.51879e-69	2.54183e-67
Podel.12G091000	845.88	824.118	825.463	138.049	113.406	170.229	831.82	140.561	2.56785	6.14266e-69	4.4186e-67
Podel.07G020200	53.2993	55.9889	52.1844	488.879	575.681	488.889	53.8242	517.816	-3.26685	6.77334e-69	4.86207e-67
Podel.12G103200	969.258	1107.01	1057.92	214.858	182.603	251.192	1044.73	216.218	2.27452	1.60098e-68	1.14443e-66
Podel.05G216700	2244.49	2207.14	2274.29	920.67	941.849	892.664	2241.98	918.394	1.28737	1.84861e-68	1.3187e-66
Podel.16G004700	24.6756	21.6098	19.925	422.449	383.467	424.535	22.0701	410.15	-4.21704	2.31942e-68	1.65112e-66
Podel.04G158200	84.8841	96.2617	74.007	715.154	667.944	567.776	85.0509	650.291	-2.93576	2.48981e-68	1.76874e-66
Podel.17G161600	427.382	485.237	422.219	1561.09	1414.7	1696.06	444.946	1557.28	-1.80721	3.81498e-68	2.70453e-66
Podel.11G082500	166.807	169.931	167.939	852.165	918.783	755.651	168.226	842.199	-2.32415	7.0765e-68	4.99606e-66
Podel.15G099700	2726.16	2879.99	3002.03	1155.25	1246.51	1124.13	2869.39	1175.3	1.28735	1.1335e-67	7.98617e-66
Podel.12G049800	249.717	278.962	254.28	1045.22	967.798	1068.08	260.987	1027.04	-1.97629	1.36996e-67	9.63238e-66
Podel.05G267600	3566.12	3475.24	3305.65	1441.73	1345.5	1555.93	3449	1447.72	1.25279	1.37631e-67	9.65726e-66
Podel.01G246500	148.054	182.701	168.888	965.302	817.871	818.968	166.547	867.38	-2.38033	1.51344e-67	1.05978e-65
Podel.03G242600	7438.22	7415.1	7409.24	3327.7	3530.97	3878.94	7420.85	3579.2	1.052	2.02545e-67	1.41255e-65
Podel.06G155000	7.8962	23.5743	21.8226	445.285	493.029	401.699	17.7644	446.671	-4.64892	2.71341e-67	1.88849e-65
Podel.10G111700	609.981	557.925	495.278	1917.11	2298.88	1815.43	554.395	2010.47	-1.85929	3.92966e-67	2.72944e-65
Podel.19G119900	1680.9	1780.84	1816.02	611.358	578.564	653.929	1759.25	614.617	1.51786	5.76464e-67	3.99588e-65
Podel.12G135400	195.431	152.251	185.966	836.595	1063.9	1115.83	177.883	1005.44	-2.49884	6.05013e-67	4.18533e-65
Podel.16G037200	14.8054	19.6452	14.2321	423.487	358.479	455.674	16.2276	412.547	-4.66891	7.99511e-67	5.51968e-65
Podel.16G059900	3492.09	3426.13	3600.72	1253.85	1536.75	1396.09	3506.32	1395.56	1.32854	1.16657e-66	8.0376e-65
Podel.01G195000	117.456	91.3504	79.6998	676.749	633.345	682.992	96.1687	664.362	-2.78962	1.25826e-66	8.65197e-65
Podel.01G418100	1408.48	1416.42	1489.63	3334.96	3601.13	4057.47	1438.18	3664.52	-1.34925	1.6861e-66	1.15707e-64
Podel.02G089800	1243.65	1204.25	1244.84	311.388	353.674	378.863	1230.91	347.975	1.8225	2.03998e-66	1.39712e-64
Podel.18G085300	41.455	30.4501	23.7202	453.588	428.637	451.522	31.8751	444.583	-3.80489	2.34775e-66	1.6047e-64
Podel.02G015800	367.173	378.171	403.243	1234.13	1397.4	1263.22	382.862	1298.25	-1.7617	4.54554e-66	3.10073e-64
Podel.10G043500	1708.54	1669.85	1662.31	627.965	612.202	635.245	1680.23	625.137	1.42661	4.66843e-66	3.17824e-64
Podel.14G095300	1820.07	2002.83	2161.38	4631.37	4400.74	4632.51	1994.76	4554.88	-1.1909	1.50389e-65	1.02181e-63
Podel.03G069800	47.3772	52.0599	73.0582	542.853	568.954	504.459	57.4984	538.755	-3.22575	1.59337e-65	1.08047e-63
Podel.02G278000	112.521	111.978	114.806	991.251	885.146	642.511	113.101	839.636	-2.89219	1.71943e-65	1.16365e-63
Podel.05G013900	791.594	808.402	874.801	2173.49	2302.72	2059.36	824.932	2178.52	-1.40097	2.16778e-65	1.46419e-63
Podel.09G160400	1716.44	1753.34	1881.49	547.005	641.034	522.105	1783.75	570.048	1.64474	3.0728e-65	2.07139e-63
Podel.18G047300	259.587	263.246	233.407	1119.96	999.513	1327.58	252.08	1149.02	-2.18842	3.60233e-65	2.41885e-63
Podel.15G092700	2.96107	2.94679	1.89762	1324.44	1142.71	1238.31	2.60183	1235.15	-8.89547	4.14929e-65	2.77525e-63
Podel.16G091800	21.7145	28.4856	11.3857	412.07	458.43	400.661	20.5286	423.72	-4.37284	5.13893e-65	3.43049e-63
Podel.09G013200	3795.11	3765.01	3678.53	1573.55	1561.74	1796.75	3746.22	1644.01	1.18849	6.88983e-65	4.59036e-63
Podel.03G081300	80.936	53.0422	79.6998	561.536	647.761	569.852	71.226	593.05	-3.05723	7.40366e-65	4.92315e-63
Podel.09G058900	329.666	306.466	278.949	1077.4	1096.58	1131.4	305.027	1101.79	-1.85335	9.66125e-65	6.41193e-63
Podel.14G031600	160.885	161.091	168.888	731.761	833.248	920.69	163.621	828.566	-2.34007	1.14324e-64	7.57278e-63
Podel.11G127000	6657.48	6384.7	6157.76	2990.36	3332.99	3184.53	6399.98	3169.29	1.01363	1.19987e-64	7.93253e-63
Podel.06G180400	723.489	736.697	731.531	1867.29	2068.22	1872.52	730.572	1936.01	-1.40627	1.22072e-64	8.05486e-63
Podel.13G185400	436.265	491.131	411.782	5.1898	8.64963	9.34184	446.393	7.72709	5.84825	2.76009e-64	1.81774e-62
Podel.15G051300	2282.99	2335.82	2305.6	736.951	678.516	888.512	2308.14	767.993	1.58839	3.02521e-64	1.98852e-62
Podel.16G013600	19.7405	26.5211	17.0785	413.108	402.688	364.332	21.1134	393.376	-4.22188	3.24622e-64	2.12972e-62
Podel.06G020200	20.7275	4.91131	13.2833	482.651	454.586	369.522	12.974	435.586	-5.07012	3.84208e-64	2.51583e-62
Podel.08G221200	1129.16	1151.21	1173.67	340.451	360.401	316.584	1151.35	339.145	1.76262	4.27509e-64	2.79403e-62
Podel.10G091200	38.494	44.2018	55.0308	489.917	454.586	455.674	45.9089	466.726	-3.34355	4.52368e-64	2.95089e-62
Podel.05G083200	46.3902	39.2905	29.413	414.146	473.808	499.269	38.3646	462.408	-3.59393	5.13071e-64	3.34051e-62
Podel.04G178700	298.081	305.484	287.489	1178.08	1143.67	1003.73	297.018	1108.5	-1.90029	5.15907e-64	3.35261e-62
Podel.03G042700	26.6497	35.3614	35.1059	480.575	481.496	377.825	32.3723	446.632	-3.78545	5.82499e-64	3.7782e-62
Podel.10G195900	13.8183	16.6985	14.2321	342.527	462.275	393.395	14.9163	399.399	-4.74388	7.54432e-64	4.88416e-62
Podel.07G013300	1412.43	1446.87	1424.16	3036.03	3024.49	2970.7	1427.82	3010.41	-1.07617	9.79781e-64	6.33112e-62
Podel.08G088400	28.6237	21.6098	24.669	415.184	463.236	360.18	24.9675	412.866	-4.04837	1.01898e-63	6.57202e-62
Podel.01G262500	126.339	123.765	153.707	854.24	805.377	676.764	134.604	778.794	-2.53171	1.26859e-63	8.16658e-62
Podel.17G155200	183.587	215.115	203.045	1119.96	1032.19	838.689	200.582	996.946	-2.31331	1.52234e-63	9.78172e-62
Podel.15G125600	19.7405	6.87583	12.3345	386.121	418.066	375.749	12.9836	393.312	-4.92271	1.66535e-63	1.06806e-61
Podel.18G148700	7.8962	12.7694	7.59046	473.309	393.078	368.484	9.41869	411.624	-5.45185	1.78823e-63	1.14473e-61
Podel.08G156700	4851.23	4956.49	4694.7	2036.48	2257.55	2378.02	4834.14	2224.02	1.11999	2.43281e-63	1.55446e-61
Podel.10G251600	9.87025	14.7339	4.74404	426.601	434.404	362.256	9.78274	407.754	-5.38859	2.63801e-63	1.68244e-61
Podel.01G002200	4986.45	4890.68	4923.36	2193.21	2399.79	2517.11	4933.5	2370.04	1.05763	4.40159e-63	2.80199e-61
Podel.17G170400	506.344	494.078	500.97	11.4176	2.88321	3.11395	500.464	5.8049	6.44706	5.27158e-63	3.3496e-61
Podel.11G098900	311.9	311.377	300.772	1366.99	1231.13	1055.63	308.016	1217.92	-1.98349	6.16453e-63	3.90975e-61
Podel.01G040700	591.228	549.085	546.513	1590.15	1690.52	1523.76	562.275	1601.48	-1.51045	1.05948e-62	6.70716e-61
Podel.03G024400	468.837	443	425.066	1458.33	1620.36	1336.92	445.634	1471.87	-1.72432	1.27944e-62	8.08477e-61
Podel.11G094900	100.677	113.942	92.0343	677.787	574.72	652.891	102.218	635.133	-2.63572	1.29833e-62	8.18906e-61
Podel.19G097900	155.95	156.18	116.703	722.42	775.584	826.234	142.944	774.746	-2.4395	1.55298e-62	9.77725e-61
Podel.01G096700	496.473	533.368	476.301	2081.11	1996.14	1535.18	502.048	1870.81	-1.89808	1.56314e-62	9.82317e-61
Podel.07G060500	677.099	665.974	645.189	1717.82	1871.2	1713.71	662.754	1767.58	-1.41562	1.73144e-62	1.08411e-60
Podel.13G057400	3000.55	3036.17	2994.44	1331.7	1217.68	1084.69	3010.39	1211.36	1.31329	1.79282e-62	1.1205e-60
Podel.08G010300	68.1047	55.9889	74.9558	532.473	520.9	495.117	66.3498	516.163	-2.95864	1.7966e-62	1.12081e-60
Podel.03G100300	260.575	254.406	276.103	947.657	988.941	951.829	263.694	962.809	-1.86823	2.19802e-62	1.36875e-60
Podel.09G087000	8630.54	8701.86	8774.57	18487.1	19232	15941.3	8702.33	17886.8	-1.03947	2.30818e-62	1.43475e-60
Podel.04G151300	1370.98	1525.45	1541.81	3260.23	3270.52	3472.05	1479.41	3334.27	-1.17213	3.26834e-62	2.02791e-60
Podel.06G148700	25.6626	28.4856	58.8261	526.245	581.447	498.231	37.6581	535.308	-3.82438	5.5006e-62	3.4068e-60
Podel.05G212900	3889.86	3936.91	3707.94	1897.39	1734.73	1868.37	3844.9	1833.5	1.06864	7.37239e-62	4.55786e-60
Podel.03G111100	575.435	535.333	538.923	49.822	76.8856	75.7727	549.897	67.4934	3.02378	8.34926e-62	5.15251e-60
novel.840	6804.55	6863.07	6532.54	2362.4	2395.95	3066.2	6733.38	2608.18	1.3685	9.7919e-62	6.03195e-60
Podel.11G019700	3224.61	3268.97	3146.25	1210.26	1347.42	1034.87	3213.27	1197.52	1.42328	1.03488e-61	6.36358e-60
Podel.04G193800	1744.07	1760.21	1853.02	703.736	613.163	608.257	1785.77	641.719	1.47702	1.26352e-61	7.75561e-60
Podel.13G198500	3416.09	3448.72	3428.99	1417.85	1425.27	1647.28	3431.27	1496.8	1.19716	1.47724e-61	9.05123e-60
Podel.04G030100	1405.52	1432.14	1408.03	409.994	499.756	421.421	1415.23	443.724	1.672	1.55288e-61	9.49777e-60
Podel.08G134900	224.055	196.452	190.71	1002.67	847.664	861.525	203.739	903.952	-2.14972	1.87967e-61	1.1476e-59
Podel.16G066500	24.6756	19.6452	16.1297	409.994	358.479	359.142	20.1502	375.872	-4.22386	1.96947e-61	1.20029e-59
Podel.11G116900	8.88322	3.92905	10.4369	435.943	361.362	420.383	7.74972	405.896	-5.70578	2.82589e-61	1.71918e-59
Podel.03G091100	1539.76	1536.26	1588.3	3200.03	3625.16	3585.19	1554.77	3470.12	-1.15836	2.89989e-61	1.76108e-59
Podel.03G049500	105.612	77.5987	102.471	613.434	579.525	678.84	95.2272	623.933	-2.71123	3.44224e-61	2.08675e-59
Podel.19G055000	22.7016	22.592	28.4642	509.638	379.623	371.598	24.5859	420.286	-4.09337	3.8548e-61	2.33273e-59
Podel.18G127900	0	3.92905	0.948808	2817.02	3013.92	2497.38	1.62595	2776.11	-10.7424	4.35634e-61	2.62822e-59
Podel.02G132500	1679.92	1699.31	1727.78	662.218	672.749	675.726	1702.34	670.231	1.34478	4.91813e-61	2.96054e-59
Podel.10G248900	1656.23	1635.47	1490.58	560.498	451.703	503.421	1594.09	505.207	1.65865	5.17682e-61	3.11081e-59
Podel.03G055500	2200.08	2144.28	2099.71	722.42	864.002	844.917	2148.02	810.446	1.40565	1.01635e-60	6.09667e-59
Podel.06G252600	74.0269	99.2085	100.574	649.763	651.606	551.168	91.2696	617.512	-2.75755	1.08465e-60	6.49506e-59
Podel.14G002900	13.8183	21.6098	19.925	330.071	387.311	400.661	18.451	372.681	-4.33498	1.66414e-60	9.94772e-59
Podel.12G125000	88.8322	69.7406	90.1367	585.409	547.81	535.599	82.9032	556.273	-2.74563	1.70656e-60	1.01836e-58
Podel.06G230500	71.0658	90.3681	96.7784	586.447	585.292	767.069	86.0708	646.269	-2.90722	2.0223e-60	1.20467e-58
Podel.09G034100	3087.41	3209.05	3024.8	1454.18	1334.93	1245.58	3107.09	1344.9	1.20808	2.10607e-60	1.2524e-58
Podel.15G029700	1106.45	1079.51	1157.55	144.276	249.878	219.014	1114.5	204.39	2.44481	2.63399e-60	1.56362e-58
Podel.01G390000	22.7016	12.7694	12.3345	324.881	498.795	441.142	15.9352	421.606	-4.72939	3.21172e-60	1.90001e-58
Podel.10G022700	1069.93	1073.61	1066.46	2474.49	2357.51	2644.78	1070	2492.26	-1.21964	4.74972e-60	2.80021e-58
Podel.17G046800	218.132	244.583	216.328	910.29	950.498	841.803	226.348	900.864	-1.99324	5.94551e-60	3.49919e-58
Podel.06G273400	32.5718	34.3792	41.7475	369.514	454.586	493.041	36.2328	439.047	-3.59756	6.12587e-60	3.59916e-58
Podel.01G417300	164.833	172.878	158.451	777.432	705.425	736.967	165.387	739.941	-2.16161	6.22891e-60	3.65344e-58
Podel.15G098500	2738.01	2678.63	2736.36	1111.65	1220.56	1258.03	2717.67	1196.75	1.1831	6.47113e-60	3.78903e-58
novel.564	1926.67	1832.9	1797.99	662.218	735.219	611.371	1852.52	669.603	1.4672	1.22657e-59	7.15751e-58
Podel.01G413700	422.447	393.887	399.448	9.34163	6.72749	5.18991	405.261	7.08634	5.83929	1.23665e-59	7.20406e-58
Podel.06G036500	233.925	233.778	236.253	962.188	1064.87	853.221	234.652	960.092	-2.03304	1.69793e-59	9.8745e-58
Podel.04G071400	571.487	579.535	600.595	91.3404	74.9635	105.874	583.872	90.726	2.68906	1.71091e-59	9.9331e-58
Podel.02G096200	1674.98	1805.4	1706.9	3637.01	4035.53	3613.21	1729.09	3761.92	-1.12169	1.74785e-59	1.01305e-57
Podel.14G135700	665.255	691.513	664.165	132.859	121.095	148.431	673.644	134.128	2.32987	1.86997e-59	1.082e-57
Podel.05G158700	37.5069	22.592	27.5154	518.98	380.584	403.775	29.2048	434.446	-3.89544	2.21936e-59	1.282e-57
Podel.17G154300	159.898	187.612	191.659	834.519	843.82	743.195	179.723	807.178	-2.16681	2.30827e-59	1.33111e-57
Podel.01G199800	3952.05	3760.1	4056.15	1754.15	1879.85	1589.15	3922.77	1741.05	1.17152	2.55515e-59	1.47101e-57
Podel.08G017500	23.6886	23.5743	25.6178	406.88	363.285	339.42	24.2936	369.862	-3.92763	3.41358e-59	1.96192e-57
Podel.08G106700	880.426	954.759	972.528	245.996	222.968	261.571	935.904	243.512	1.94355	3.7491e-59	2.15116e-57
Podel.05G154400	14.8054	13.7517	5.69285	363.286	345.024	361.218	11.4166	356.509	-4.97173	5.04906e-59	2.89221e-57
Podel.04G144800	907.076	955.741	921.292	269.869	255.645	250.154	928.036	258.556	1.84385	6.21514e-59	3.55423e-57
Podel.T225400	994.921	1163	1092.08	2640.57	2594.89	2503.61	1083.33	2579.69	-1.25168	7.93916e-59	4.53259e-57
Podel.05G200500	78.962	76.6164	74.007	484.727	582.409	513.801	76.5285	526.979	-2.78444	8.73984e-59	4.98142e-57
Podel.06G246600	2711.36	2682.56	2790.44	1136.57	1264.77	1080.54	2728.12	1160.62	1.2324	9.8337e-59	5.59559e-57
Podel.03G213600	20.7275	11.7871	15.1809	356.02	361.362	329.04	15.8985	348.808	-4.45667	1.55965e-58	8.84541e-57
Podel.02G211000	781.724	816.26	814.077	2102.91	1982.69	2398.78	804.02	2161.46	-1.42638	2.83174e-58	1.60335e-56
Podel.06G106000	10.8573	11.7871	6.64165	474.347	457.469	301.015	9.76202	410.944	-5.40025	2.90873e-58	1.64422e-56
Podel.01G430500	55.2734	70.7229	51.2356	462.93	463.236	515.877	59.0773	480.681	-3.02529	3.69438e-58	2.08489e-56
Podel.05G275300	1339.39	1317.21	1251.48	263.642	390.194	290.635	1302.69	314.824	2.04665	6.55228e-58	3.69165e-56
Podel.11G016400	240.834	228.867	275.154	991.251	974.525	889.55	248.285	951.776	-1.93811	6.7146e-58	3.7769e-56
Podel.12G113000	3186.12	3256.2	3284.77	1053.53	1141.75	1398.16	3242.36	1197.81	1.4369	6.85947e-58	3.85208e-56
Podel.16G124400	12.8313	12.7694	12.3345	330.071	325.803	344.61	12.6451	333.495	-4.72126	7.56781e-58	4.24292e-56
Podel.10G212100	650.449	693.477	698.322	1797.75	1775.1	1658.7	680.75	1743.85	-1.35702	8.26581e-58	4.62669e-56
Podel.01G465300	663.281	708.211	660.37	48.7841	93.2238	101.722	677.287	81.2434	3.05729	8.69756e-58	4.86043e-56
Podel.04G026800	454.031	434.16	359.598	1593.27	1892.35	1391.93	415.93	1625.85	-1.96764	1.03313e-57	5.76401e-56
Podel.11G132700	8.88322	12.7694	3.79523	398.576	354.635	346.686	8.48262	366.632	-5.44131	1.08543e-57	6.04596e-56
Podel.15G110700	786.659	833.941	824.514	202.402	190.292	219.014	815.038	203.903	1.99995	1.28843e-57	7.16509e-56
Podel.08G047500	567.539	608.02	566.438	1615.06	1590.57	1481.2	580.666	1562.28	-1.42805	1.35493e-57	7.52269e-56
Podel.06G141700	7.8962	12.7694	21.8226	349.792	365.207	350.838	14.1627	355.279	-4.64154	1.42723e-57	7.91133e-56
Podel.06G052300	977.154	1137.46	1021.87	2907.32	2921.65	3814.58	1045.49	3214.52	-1.6203	1.91855e-57	1.06176e-55
Podel.11G036800	24.6756	31.4324	24.669	332.147	387.311	427.649	26.9257	382.369	-3.82871	2.05933e-57	1.13784e-55
Podel.14G115700	3878.02	3762.06	3792.38	1974.2	1784.71	1913	3810.82	1890.64	1.01158	2.6814e-57	1.47917e-55
Podel.17G094700	2914.68	2844.63	2798.03	1162.51	1274.38	1348.34	2852.45	1261.74	1.17668	2.80943e-57	1.54731e-55
Podel.03G237400	2572.19	2535.22	2544.7	867.734	836.131	1079.5	2550.7	927.789	1.45964	3.19049e-57	1.75436e-55
Podel.06G219700	1739.14	1938	1906.15	681.939	754.44	665.346	1861.1	700.575	1.40893	3.54775e-57	1.94769e-55
Podel.08G193900	1207.13	1163.98	1048.43	329.033	346.946	359.142	1139.85	345.04	1.72377	4.67161e-57	2.56058e-55
Podel.08G162400	14.8054	8.84036	14.2321	397.538	390.194	294.787	12.6259	360.84	-4.8359	5.29482e-57	2.89754e-55
Podel.01G289800	377.043	393.887	330.185	1306.79	1139.83	1219.63	367.039	1222.08	-1.73556	5.77501e-57	3.15529e-55
Podel.09G027300	88.8322	102.155	109.113	552.194	587.214	563.624	100.033	567.677	-2.50396	8.53252e-57	4.65449e-55
Podel.17G072300	316.835	248.512	240.048	1184.31	1178.27	989.197	268.465	1117.26	-2.05791	8.91281e-57	4.85423e-55
Podel.02G259300	1848.7	1696.37	1818.86	732.799	650.644	642.511	1787.98	675.318	1.40504	9.95276e-57	5.41203e-55
Podel.01G435500	560.63	587.393	611.981	1490.51	1563.66	1587.07	586.668	1547.08	-1.39876	1.10423e-56	5.99499e-55
Podel.01G162200	3586.85	3312.19	3231.64	1323.4	1516.57	1538.29	3376.89	1459.42	1.21001	1.46151e-56	7.92215e-55
Podel.14G157800	2029.32	2004.8	1886.23	640.421	675.632	801.322	1973.45	705.792	1.48367	1.61606e-56	8.74611e-55
Podel.07G045100	50.3383	60.9002	52.1844	500.296	449.781	412.079	54.4743	454.052	-3.05944	2.42873e-56	1.31236e-54
Podel.18G104100	3356.87	3218.87	3538.1	1603.65	1491.58	1365.98	3371.28	1487.07	1.18087	2.94643e-56	1.58959e-54
Podel.09G089600	1772.7	1835.85	1727.78	4163.25	4406.51	3640.2	1778.77	4069.99	-1.19439	3.06607e-56	1.65154e-54
Podel.11G117000	5.92215	2.94679	1.89762	652.876	592.98	490.965	3.58885	578.941	-7.34265	3.27367e-56	1.7606e-54
Podel.09G098100	168.781	179.754	185.017	716.192	840.936	748.385	177.851	768.504	-2.11152	3.65029e-56	1.96007e-54
Podel.16G138000	68.1047	57.9535	53.1332	444.247	539.16	452.56	59.7305	478.656	-3.00403	3.73063e-56	2.00009e-54
Podel.14G074800	464.889	437.107	509.51	1368.03	1320.51	1407.5	470.502	1365.35	-1.53647	4.1563e-56	2.22482e-54
Podel.06G191200	26.6497	25.5388	14.2321	373.665	427.676	329.04	22.1402	376.794	-4.09362	4.21917e-56	2.25496e-54
Podel.04G165900	1517.06	1712.08	1555.1	3490.66	3319.54	3690.03	1594.75	3500.07	-1.13395	5.23497e-56	2.78916e-54
Podel.13G033400	503.383	516.67	462.069	1396.06	1382.98	1339	494.041	1372.68	-1.47464	6.49171e-56	3.44804e-54
Podel.16G034100	494.499	452.823	444.042	1289.15	1306.09	1373.25	463.788	1322.83	-1.51228	8.45413e-56	4.48343e-54
Podel.07G016500	856.737	874.213	825.463	241.845	234.501	228.356	852.138	234.901	1.85899	1.0068e-55	5.33107e-54
Podel.12G099700	0.987025	5.89357	3.79523	586.447	708.309	479.548	3.55861	591.434	-7.37472	1.10808e-55	5.85829e-54
Podel.01G266300	1657.21	1666.9	1759.09	3871.59	3487.72	4198.64	1694.4	3852.65	-1.18475	1.12227e-55	5.9242e-54
Podel.02G260900	2307.66	2288.67	2450.77	894.721	929.355	1054.59	2349.03	959.555	1.29193	1.20901e-55	6.37227e-54
Podel.03G108700	6.90917	7.8581	11.3857	406.88	302.737	354.99	8.71765	354.869	-5.34215	1.25918e-55	6.62655e-54
Podel.04G223200	2323.46	2321.09	2221.16	1050.41	1057.18	1013.07	2288.57	1040.22	1.13735	1.31224e-55	6.89518e-54
Podel.18G136100	4000.41	4061.65	4130.16	2026.1	2137.42	1889.13	4064.07	2017.55	1.01	1.32366e-55	6.94457e-54
Podel.02G136400	782.711	832.958	685.988	161.922	104.757	104.836	767.219	123.838	2.63301	1.35279e-55	7.08655e-54
Podel.12G088100	32.5718	30.4501	22.7714	411.032	387.311	330.078	28.5978	376.14	-3.71968	1.4544e-55	7.6072e-54
Podel.14G143900	266.497	276.998	250.485	1184.31	1154.25	900.968	264.66	1079.84	-2.02908	1.48355e-55	7.74788e-54
Podel.06G249300	2898.89	2706.13	2891.97	1332.74	1374.33	1285.02	2832.33	1330.7	1.08959	1.67697e-55	8.74469e-54
Podel.18G091800	744.217	794.65	797.947	1958.63	1888.5	1809.2	778.938	1885.44	-1.27521	1.70099e-55	8.8565e-54
Podel.18G143800	1139.03	1088.35	1153.75	2593.86	2968.75	2532.68	1127.04	2698.43	-1.25983	1.84616e-55	9.58327e-54
Podel.05G002400	281.302	231.814	276.103	961.15	1056.22	927.956	263.073	981.774	-1.90003	2.05108e-55	1.06309e-53
Podel.06G205500	802.451	773.04	752.404	182.681	139.355	186.837	775.965	169.624	2.19597	2.37952e-55	1.22961e-53
Podel.05G021100	286.237	287.803	299.823	994.365	1030.27	1261.15	291.288	1095.26	-1.9104	3.08526e-55	1.5919e-53
Podel.17G162100	112.521	120.818	120.499	803.38	917.822	585.422	117.946	768.875	-2.70499	3.36153e-55	1.73184e-53
Podel.08G140600	1631.55	1489.11	1576.92	3210.41	3157.12	3367.21	1565.86	3244.91	-1.05112	3.37464e-55	1.73599e-53
Podel.01G116500	39.481	43.2195	28.4642	383.007	379.623	418.307	37.0549	393.645	-3.4113	3.46825e-55	1.78148e-53
Podel.09G101800	1624.64	1776.91	1644.28	391.311	540.121	538.713	1681.95	490.048	1.77835	4.12122e-55	2.11371e-53
Podel.17G115600	1324.59	1407.58	1281.84	3080.66	2827.47	2838.88	1338	2915.67	-1.12376	5.63671e-55	2.88667e-53
Podel.11G055600	14.8054	12.7694	24.669	416.222	395	298.939	17.4146	370.053	-4.40474	6.3094e-55	3.22635e-53
Podel.01G016800	598.137	602.127	592.056	1486.36	1709.74	1767.68	597.44	1654.59	-1.46978	6.53735e-55	3.33794e-53
Podel.15G110400	125.352	129.659	132.833	663.256	622.773	586.46	129.281	624.163	-2.27118	6.86696e-55	3.50103e-53
Podel.14G114200	9.87025	6.87583	0.948808	557.384	413.26	348.762	5.8983	439.802	-6.23348	9.53612e-55	4.85465e-53
Podel.06G010300	61.1955	58.9357	54.082	406.88	522.822	603.067	58.0711	510.923	-3.13787	1.03613e-54	5.26689e-53
Podel.14G100700	10.8573	25.5388	10.4369	349.792	395	329.04	15.611	357.944	-4.52278	1.10983e-54	5.63319e-53
Podel.01G468600	940.635	944.936	998.146	2299.08	2474.76	2137.2	961.239	2303.68	-1.2611	1.28479e-54	6.51163e-53
Podel.04G222600	2299.77	2139.37	2346.4	1024.47	946.654	923.804	2261.85	964.975	1.22915	1.40734e-54	7.12223e-53
Podel.15G066300	2333.33	2358.41	2352.09	1073.25	1079.28	1131.4	2347.94	1094.64	1.10107	1.48237e-54	7.49088e-53
Podel.04G002000	1505.21	1410.53	1471.6	577.105	521.861	547.016	1462.45	548.661	1.41491	1.64287e-54	8.28971e-53
Podel.11G160700	1306.82	1299.53	1263.81	453.588	485.34	470.206	1290.06	469.711	1.45716	2.06593e-54	1.04091e-52
Podel.02G161800	25.6626	20.6275	15.1809	324.881	373.856	323.85	20.4904	340.863	-4.05983	2.29292e-54	1.15359e-52
Podel.09G122300	25.6626	5.89357	10.4369	394.425	366.168	350.838	13.9977	370.477	-4.73038	2.70228e-54	1.35557e-52
Podel.06G239300	1951.35	1975.33	2020.01	819.988	641.034	669.498	1982.23	710.173	1.48163	2.88221e-54	1.44161e-52
Podel.11G118100	229.977	190.559	234.355	1159.4	988.941	843.879	218.297	997.407	-2.19156	3.17503e-54	1.58576e-52
Podel.16G149500	9.87025	12.7694	6.64165	402.728	374.817	280.255	9.76044	352.6	-5.17932	3.40077e-54	1.69603e-52
Podel.08G123100	132.261	153.233	145.168	886.417	724.647	649.777	143.554	753.614	-2.39198	3.50162e-54	1.74368e-52
Podel.02G159500	216.158	223.956	222.021	862.544	825.559	1057.7	220.712	915.269	-2.05163	3.50646e-54	1.74368e-52
Podel.10G003100	75.0139	104.12	96.7784	595.789	616.046	513.801	91.9707	575.212	-2.64458	3.78899e-54	1.88144e-52
Podel.04G204200	3339.1	3365.23	3388.19	6755.04	6952.38	8341.22	3364.18	7349.55	-1.12732	4.38272e-54	2.17312e-52
Podel.14G020700	1064.01	966.546	975.374	209.668	224.89	293.749	1001.98	242.769	2.04594	4.43258e-54	2.19467e-52
Podel.02G100900	5494.77	5040.97	5499.29	2485.91	2625.64	2832.65	5345.01	2648.07	1.01331	4.78729e-54	2.36688e-52
Podel.07G047400	598.137	636.506	626.213	1505.04	1646.31	1607.83	620.285	1586.4	-1.35486	5.10415e-54	2.51991e-52
Podel.17G034000	1195.29	1315.25	1354.9	397.538	448.82	441.142	1288.48	429.167	1.5857	5.13194e-54	2.52999e-52
Podel.19G010200	3229.54	3111.81	3234.48	1304.71	1539.63	1482.24	3191.95	1442.2	1.14577	5.71302e-54	2.80839e-52
Podel.19G003100	19.7405	16.6985	18.0273	380.931	404.611	278.179	18.1554	354.574	-4.28831	1.00472e-53	4.92483e-52
Podel.14G026400	16.7794	20.6275	25.6178	358.096	345.024	304.129	21.0082	335.75	-3.99575	1.07318e-53	5.25291e-52
Podel.03G235000	132.261	145.375	138.526	659.104	701.581	596.84	138.721	652.508	-2.23412	1.3323e-53	6.50266e-52
Podel.08G060000	209.249	200.381	188.813	983.985	1174.43	784.714	199.481	981.042	-2.29886	1.86422e-53	9.08593e-52
Podel.15G147100	6.90917	11.7871	5.69285	379.893	475.73	286.483	8.12972	380.702	-5.55367	2.21541e-53	1.0767e-51
Podel.02G190400	4993.36	4580.29	5071.38	2232.65	2389.22	1959.71	4881.67	2193.86	1.15358	3.04127e-53	1.47598e-51
Podel.01G026600	186.548	224.938	231.509	901.987	1007.2	803.398	214.332	904.195	-2.0767	3.19219e-53	1.54704e-51
Podel.06G152300	308.939	322.182	334.929	1068.06	994.708	1207.17	322.017	1089.98	-1.75852	3.23113e-53	1.5637e-51
Podel.19G079200	118.443	113.942	114.806	749.407	704.464	540.789	115.73	664.887	-2.52262	3.25941e-53	1.57517e-51
Podel.05G061600	419.485	442.018	413.68	1279.8	1337.81	1157.35	425.061	1258.32	-1.56615	3.48672e-53	1.68265e-51
Podel.01G472500	28.6237	23.5743	14.2321	486.803	447.859	302.053	22.1434	412.238	-4.22265	3.63618e-53	1.75231e-51
Podel.15G138400	1314.72	1417.4	1355.85	502.372	526.666	495.117	1362.66	508.052	1.42298	3.95765e-53	1.90456e-51
Podel.05G233000	2783.41	2874.1	2833.14	1221.68	1188.84	960.133	2830.22	1123.55	1.33251	4.09679e-53	1.96875e-51
Podel.10G125700	3501.96	3569.54	3575.11	1516.46	1797.2	1669.07	3548.87	1660.91	1.09492	4.87896e-53	2.34136e-51
Podel.19G123600	2358	2309.3	2472.59	1069.1	1066.79	933.146	2379.96	1023.01	1.21786	6.04732e-53	2.88991e-51
Podel.06G231600	2868.29	3111.81	2719.28	1164.59	1000.47	1252.84	2899.79	1139.3	1.34841	7.24139e-53	3.45092e-51
Podel.15G124000	281.302	308.43	312.158	1060.79	939.927	1145.93	300.63	1048.88	-1.80215	7.58251e-53	3.60848e-51
Podel.02G284800	3.9481	8.84036	6.64165	443.209	307.542	351.876	6.4767	367.542	-5.82486	1.08017e-52	5.13334e-51
Podel.06G002600	138.183	152.251	127.14	673.636	740.985	605.143	139.191	673.255	-2.27503	1.26424e-52	5.99151e-51
Podel.18G050900	8.88322	15.7162	15.1809	292.705	335.413	306.205	13.2601	311.441	-4.55176	1.44141e-52	6.82175e-51
Podel.05G090800	24.6756	24.5566	14.2321	317.616	321.959	377.825	21.1548	339.133	-4.00639	1.46772e-52	6.93668e-51
Podel.01G053700	4.93512	7.8581	0	467.082	426.715	397.547	4.26441	430.448	-6.67306	1.71583e-52	8.08702e-51
Podel.18G056500	3445.7	3242.45	3452.71	1408.51	1673.22	1540.37	3380.29	1540.7	1.13309	1.9497e-52	9.17668e-51
Podel.01G073800	203.327	215.115	204.942	789.887	890.912	749.423	207.795	810.074	-1.9634	2.26109e-52	1.06277e-50
Podel.01G196400	51.3253	47.1486	47.4404	432.829	376.74	393.395	48.6381	400.988	-3.04341	2.26601e-52	1.06363e-50
Podel.09G010700	8.88322	18.663	10.4369	347.716	364.246	278.179	12.661	330.047	-4.7062	2.41385e-52	1.13147e-50
Podel.06G245500	12.8313	17.6807	21.8226	330.071	382.506	286.483	17.4449	333.02	-4.25206	3.72022e-52	1.73908e-50
Podel.07G105300	27.6367	41.255	21.8226	364.324	402.688	352.914	30.2381	373.309	-3.62879	4.35771e-52	2.03431e-50
Podel.02G135000	1444.02	1451.78	1432.7	485.765	561.265	562.586	1442.83	536.539	1.42668	5.63762e-52	2.62823e-50
Podel.01G338000	1387.76	1322.12	1275.2	249.11	254.684	394.433	1328.36	299.409	2.15059	8.36796e-52	3.89581e-50
Podel.11G119500	2424.13	2457.62	2490.62	1218.56	1118.69	1156.31	2457.46	1164.52	1.07778	8.60446e-52	4.00049e-50
Podel.08G003200	1232.79	1312.3	1239.14	2954.03	3250.34	2673.84	1261.41	2959.4	-1.23057	8.63241e-52	4.00805e-50
Podel.02G274500	340.524	296.643	274.205	980.872	1030.27	1102.34	303.791	1037.83	-1.77294	9.8011e-52	4.5384e-50
Podel.09G068900	183.587	190.559	191.659	836.595	897.64	692.334	188.602	808.856	-2.10086	1.06715e-51	4.93476e-50
Podel.19G005300	665.255	677.761	718.247	158.808	108.601	145.317	687.088	137.575	2.32322	1.39562e-51	6.43636e-50
Podel.01G438000	1772.7	1631.54	1786.6	633.155	662.177	731.777	1730.28	675.703	1.35677	1.59918e-51	7.36526e-50
Podel.02G102300	35.5329	43.2195	38.9011	380.931	392.117	340.458	39.2178	371.169	-3.2427	1.8933e-51	8.70817e-50
Podel.02G068100	2239.56	2335.82	2469.75	900.949	1061.98	888.512	2348.37	950.481	1.30421	2.00052e-51	9.17673e-50
Podel.11G146300	27.6367	7.8581	10.4369	402.728	312.348	415.193	15.3106	376.756	-4.62525	2.06178e-51	9.43251e-50
Podel.12G088400	425.408	471.486	412.731	1268.39	1195.57	1244.54	436.542	1236.17	-1.50177	2.37968e-51	1.08724e-49
Podel.01G297100	5.92215	2.94679	9.48808	375.741	314.27	331.116	6.119	340.376	-5.78943	2.64657e-51	1.20757e-49
Podel.11G115300	473.772	563.818	503.817	63.3155	50.9367	87.1905	513.802	67.1476	2.93976	2.84886e-51	1.29814e-49
Podel.01G399700	1129.16	1197.38	1015.22	326.957	321.959	371.598	1113.92	340.171	1.71172	2.9298e-51	1.33325e-49
Podel.18G151300	356.316	322.182	404.192	1192.62	1315.71	1108.56	360.897	1205.63	-1.73993	3.23299e-51	1.46927e-49
Podel.02G009200	2706.42	2713.01	2577.91	1124.11	1305.13	1194.72	2665.78	1207.99	1.14133	3.58324e-51	1.6263e-49
Podel.01G035100	64.1566	58.9357	52.1844	438.019	680.438	467.092	58.4256	528.516	-3.17893	3.9061e-51	1.77049e-49
Podel.02G278100	23.6886	22.592	35.1059	333.185	361.362	328.002	27.1288	340.85	-3.64833	5.20324e-51	2.34913e-49
Podel.03G070100	3306.53	3365.23	3483.07	1511.27	1696.29	1714.75	3384.94	1640.77	1.0446	5.90596e-51	2.66288e-49
Podel.07G017000	5.92215	5.89357	8.53927	329.033	338.297	291.673	6.785	319.668	-5.5544	5.91434e-51	2.66316e-49
Podel.06G054400	1223.91	1222.92	1225.86	391.311	400.766	467.092	1224.23	419.723	1.54484	6.63353e-51	2.98309e-49
Podel.03G040800	2774.53	2663.89	2665.2	1025.5	1074.48	1273.6	2701.21	1124.53	1.26454	6.65885e-51	2.99056e-49
Podel.18G101300	186.548	160.109	170.785	671.56	695.815	738.005	172.481	701.793	-2.0247	7.0164e-51	3.14441e-49
Podel.01G117900	64.1566	46.1663	39.8499	426.601	408.455	427.649	50.0576	420.902	-3.07374	7.01975e-51	3.14441e-49
Podel.15G018200	299.068	290.75	301.721	1024.47	914.939	931.07	297.18	956.825	-1.68663	7.33977e-51	3.28347e-49
Podel.18G071500	1950.36	2022.48	2058.91	906.138	912.056	827.272	2010.58	881.822	1.18881	8.00663e-51	3.57713e-49
Podel.11G069200	818.243	934.131	894.725	227.313	152.81	142.204	882.367	174.109	2.34273	8.23552e-51	3.67461e-49
Podel.04G215700	1629.58	1542.15	1531.38	665.332	598.747	592.688	1567.7	618.922	1.34108	1.29513e-50	5.77123e-49
Podel.03G239300	531.019	431.213	438.349	1325.47	1366.64	1397.12	466.86	1363.08	-1.54615	1.60069e-50	7.12359e-49
Podel.05G153700	71.0658	88.4036	86.3415	501.334	562.226	456.712	81.9369	506.757	-2.62865	2.98214e-50	1.32543e-48
Podel.04G177300	454.031	420.408	378.574	1291.22	1200.38	1189.53	417.671	1227.04	-1.55513	3.4128e-50	1.51488e-48
Podel.11G135200	2148.75	2135.44	2078.84	979.834	993.747	1016.18	2121.01	996.588	1.08966	3.85254e-50	1.70786e-48
Podel.18G115600	3273.96	3238.52	3290.46	1618.18	1495.43	1711.63	3267.65	1608.41	1.02308	3.91893e-50	1.73505e-48
Podel.03G128000	1588.12	1705.21	1708.8	660.142	601.63	509.649	1667.38	590.474	1.49753	4.40683e-50	1.94854e-48
Podel.09G142400	2807.1	2820.07	2896.71	1401.25	1452.18	1301.63	2841.29	1385.02	1.03633	4.4272e-50	1.95503e-48
Podel.01G077700	107.586	123.765	150.86	697.509	751.557	588.536	127.404	679.2	-2.41361	4.4386e-50	1.95755e-48
Podel.08G004400	1225.88	1177.73	1323.59	340.451	440.17	384.053	1242.4	388.225	1.677	4.666e-50	2.05519e-48
Podel.14G088100	1445.99	1466.52	1435.55	564.65	599.708	598.916	1449.35	587.758	1.30188	5.48778e-50	2.41406e-48
Podel.04G165000	135.222	125.73	126.191	598.903	630.462	552.206	129.048	593.857	-2.2027	7.37556e-50	3.24034e-48
Podel.03G053800	479.694	392.905	450.684	33.2147	48.0535	62.2789	441.094	47.849	3.20446	9.00714e-50	3.95208e-48
Podel.06G250300	58.2345	82.51	101.522	526.245	581.447	524.181	80.7556	543.958	-2.75012	1.41915e-49	6.21889e-48
Podel.05G126200	2484.34	2778.82	2471.64	1094.01	1021.62	1195.76	2578.27	1103.79	1.22436	1.59447e-49	6.97826e-48
Podel.15G078600	58.2345	83.4923	68.3141	448.398	501.679	450.484	70.0136	466.854	-2.73758	1.79244e-49	7.83468e-48
Podel.14G152800	1275.24	1411.51	1331.18	511.714	521.861	484.738	1339.31	506.104	1.40366	2.20239e-49	9.6143e-48
Podel.04G210200	1534.82	1609.93	1503.86	627.965	658.333	593.726	1549.54	626.675	1.3055	2.25588e-49	9.8353e-48
Podel.17G009100	427.382	577.57	467.762	46.7082	18.2603	50.8611	490.905	38.6099	3.67742	2.81927e-49	1.2276e-47
Podel.01G483200	101.664	120.818	95.8296	638.345	513.211	571.928	106.104	574.495	-2.43698	2.85935e-49	1.24348e-47
Podel.18G113500	49.3512	46.1663	37.0035	353.944	372.895	402.737	44.1737	376.525	-3.09303	4.86907e-49	2.11211e-47
Podel.01G331800	517.201	533.368	495.278	1293.3	1377.21	1501.96	515.282	1390.82	-1.43263	5.71145e-49	2.47438e-47
Podel.12G094600	325.718	323.164	306.465	1019.28	1083.13	922.766	318.449	1008.39	-1.66345	5.72325e-49	2.47637e-47
Podel.18G026600	1155.81	1147.28	1131.93	407.918	410.377	439.066	1145.01	419.12	1.45013	6.61362e-49	2.85802e-47
Podel.16G102900	1825.01	1862.37	1881.49	682.977	561.265	753.575	1856.29	665.939	1.4801	7.03871e-49	3.03407e-47
Podel.09G046600	14.8054	13.7517	24.669	264.68	373.856	349.8	17.742	329.445	-4.21083	9.79986e-49	4.21898e-47
Podel.19G029800	862.66	941.989	924.139	301.008	267.178	265.723	909.596	277.97	1.71082	1.09279e-48	4.69285e-47
Podel.06G130200	394.81	451.841	471.557	1243.48	1220.56	1373.25	439.403	1279.09	-1.54095	1.17071e-48	5.02117e-47
Podel.07G154100	2516.91	2471.37	2569.37	1214.41	1265.73	1276.72	2519.22	1252.29	1.00836	1.41681e-48	6.0691e-47
Podel.01G178900	140.158	158.144	116.703	702.698	667.944	596.84	138.335	655.827	-2.24616	1.45157e-48	6.21026e-47
Podel.02G188700	835.023	812.331	778.022	1843.42	1762.6	1839.3	808.459	1815.11	-1.16684	1.92115e-48	8.20902e-47
Podel.14G006700	493.512	512.741	496.226	1288.11	1283.99	1249.73	500.826	1273.94	-1.34699	2.1701e-48	9.26124e-47
Podel.12G097800	2849.54	2850.52	2823.65	1213.37	1206.14	1433.45	2841.24	1284.32	1.14588	2.35153e-48	1.00231e-46
Podel.06G198400	306.965	291.732	302.67	879.152	973.564	951.829	300.455	934.848	-1.63776	2.36089e-48	1.00505e-46
Podel.06G246500	1028.48	912.521	982.016	304.122	218.163	260.533	974.339	260.939	1.90242	2.51307e-48	1.0685e-46
Podel.T235900	1067.96	1187.55	1112.95	167.111	189.331	302.053	1122.82	219.498	2.35598	3.11645e-48	1.32341e-46
Podel.13G042000	953.466	1012.71	958.296	275.059	283.516	337.344	974.825	298.64	1.70728	3.45876e-48	1.46696e-46
Podel.04G090500	301.043	318.253	293.182	13.4935	10.5718	23.8736	304.159	15.9796	4.25922	4.04116e-48	1.71186e-46
Podel.01G070700	313.874	335.934	350.11	36.3286	31.7153	26.9875	333.306	31.6771	3.39542	4.81979e-48	2.03917e-46
Podel.08G135000	3660.87	3480.15	3445.12	1518.53	1822.19	1654.54	3528.72	1665.09	1.083	5.25009e-48	2.21849e-46
Podel.10G175900	146.08	155.197	148.963	769.128	589.136	680.916	150.08	679.727	-2.17871	5.66011e-48	2.3888e-46
Podel.16G030000	937.673	922.344	950.705	306.198	263.333	226.28	936.908	265.27	1.82055	5.76585e-48	2.43044e-46
Podel.12G090900	486.603	502.918	470.609	99.6441	85.5352	82.0006	486.71	89.06	2.4508	6.8399e-48	2.87611e-46
Podel.17G137000	0.987025	2.94679	10.4369	348.754	316.192	373.673	4.79023	346.207	-6.15625	7.33062e-48	3.07868e-46
Podel.17G087100	1521.99	1522.51	1581.66	598.903	656.411	661.194	1542.05	638.836	1.27113	7.53018e-48	3.15863e-46
Podel.02G259200	13.8183	26.5211	31.3106	451.512	440.17	285.445	23.8834	392.376	-4.03512	7.60719e-48	3.18703e-46
Podel.02G137300	711.645	700.353	707.81	1610.91	1714.55	1589.15	706.603	1638.2	-1.21337	7.97699e-48	3.33788e-46
Podel.04G029800	321.77	328.076	320.697	1065.98	1069.67	911.348	323.514	1015.67	-1.6508	9.02699e-48	3.77264e-46
Podel.16G012200	1465.73	1484.2	1551.3	3680.6	3430.06	2987.31	1500.41	3365.99	-1.16564	1.06185e-47	4.43237e-46
Podel.07G100600	53.2993	70.7229	63.5701	442.171	520.9	394.433	62.5308	452.501	-2.85559	1.13293e-47	4.72334e-46
Podel.09G019000	6.90917	9.82262	4.74404	275.059	291.204	297.901	7.15861	288.055	-5.3352	1.18536e-47	4.93591e-46
Podel.01G128800	83.8971	98.2262	82.5463	479.537	459.392	526.257	88.2232	488.395	-2.46896	1.33748e-47	5.5626e-46
Podel.06G015400	23.6886	33.3969	36.0547	302.046	410.377	527.295	31.0467	413.239	-3.73282	2.16634e-47	8.99551e-46
Podel.13G122900	2207.97	2157.05	2138.61	1058.72	914.939	942.488	2167.88	972.048	1.15761	2.16813e-47	8.99551e-46
Podel.15G013900	110.547	98.2262	128.089	544.929	546.849	664.308	112.287	585.362	-2.38098	2.86902e-47	1.18748e-45
Podel.10G163400	30.5978	23.5743	19.925	324.881	296.01	303.091	24.699	307.994	-3.64254	2.90465e-47	1.20078e-45
Podel.07G108600	1740.12	1720.92	1607.28	750.445	651.606	659.118	1689.44	687.056	1.2984	3.14798e-47	1.2998e-45
Podel.14G149400	1861.53	1778.88	1775.22	672.598	651.606	803.398	1805.21	709.2	1.3485	3.44775e-47	1.42186e-45
Podel.03G173700	405.667	461.663	412.731	1192.62	1132.14	1199.91	426.687	1174.89	-1.46122	3.90729e-47	1.60945e-45
Podel.08G110100	20.7275	12.7694	14.2321	263.642	304.659	284.407	15.9097	284.236	-4.16111	4.41916e-47	1.81811e-45
Podel.12G046000	391.849	411.568	412.731	1119.96	1365.68	1155.27	405.383	1213.64	-1.58237	4.46663e-47	1.83544e-45
Podel.01G482700	106.599	111.978	93.9319	489.917	525.705	535.599	104.169	517.074	-2.31223	4.92933e-47	2.02315e-45
Podel.15G057200	2086.57	1978.28	1989.65	824.14	717.919	903.044	2018.17	815.034	1.30894	5.42169e-47	2.22257e-45
Podel.09G104000	1245.63	1165.95	1268.56	310.35	413.26	413.117	1226.71	378.909	1.6941	6.19739e-47	2.53753e-45
Podel.05G001900	3129.86	3164.85	3193.69	1265.27	1461.79	1574.62	3162.8	1433.89	1.14117	6.9424e-47	2.83918e-45
Podel.02G258500	524.11	501.936	475.353	64.3535	59.5863	98.6083	500.466	74.1827	2.7571	8.89988e-47	3.63107e-45
Podel.T167600	1.97405	1.96452	1.89762	727.609	810.182	828.31	1.9454	788.7	-8.6638	1.00002e-46	4.0703e-45
Podel.01G119500	229.977	192.523	210.635	788.849	815.949	715.169	211.045	773.322	-1.87385	1.03716e-46	4.21646e-45
Podel.14G034600	14.8054	7.8581	5.69285	379.893	327.725	238.736	9.4521	315.451	-5.06664	1.18675e-46	4.81766e-45
Podel.18G137900	2573.17	2524.41	2551.34	1219.6	1255.16	1335.88	2549.64	1270.21	1.00532	1.18785e-46	4.81766e-45
Podel.10G184800	310.913	354.597	296.028	1012.01	952.421	992.311	320.512	985.58	-1.6208	1.27954e-46	5.1834e-45
Podel.02G050600	1235.75	1163.98	1132.88	451.512	379.623	414.155	1177.54	415.097	1.50504	1.29458e-46	5.23818e-45
Podel.03G069000	486.603	434.16	447.837	1168.74	1417.58	1350.41	456.2	1312.25	-1.52471	1.95149e-46	7.88685e-45
Podel.02G278500	5.92215	10.8049	3.79523	334.223	282.555	263.647	6.84075	293.475	-5.42869	2.47527e-46	9.99193e-45
Podel.16G065400	123.378	117.871	86.3415	722.42	708.309	516.915	109.197	649.214	-2.57327	3.07428e-46	1.23808e-44
Podel.09G160500	104.625	106.084	130.935	604.092	535.316	530.409	113.881	556.606	-2.28791	3.87535e-46	1.55886e-44
Podel.19G001800	1550.62	1495	1504.81	563.612	646.8	642.511	1516.81	617.641	1.29574	4.05274e-46	1.62831e-44
Podel.06G247100	1266.35	1093.26	1278.99	348.754	347.907	436.99	1212.87	377.884	1.68319	4.44608e-46	1.78425e-44
Podel.17G009500	58.2345	57.9535	51.2356	351.868	419.027	411.041	55.8078	393.979	-2.82058	4.72689e-46	1.89473e-44
Podel.03G120500	786.659	817.242	789.408	1729.24	1853.9	1732.39	797.77	1771.85	-1.15146	5.20389e-46	2.0835e-44
Podel.01G241700	317.822	328.076	314.055	21.7971	11.5328	31.1395	319.984	21.4898	3.90695	5.81112e-46	2.32391e-44
Podel.14G077000	289.198	250.477	251.434	1017.2	866.885	850.107	263.703	911.398	-1.78926	6.12259e-46	2.44562e-44
Podel.04G143700	22.7016	9.82262	17.0785	326.957	318.114	254.306	16.5342	299.792	-4.18086	6.91106e-46	2.75735e-44
Podel.02G019400	209.249	261.282	240.048	880.189	881.301	772.259	236.86	844.583	-1.83424	7.31342e-46	2.91449e-44
Podel.10G113400	1162.72	1172.82	1174.62	472.271	448.82	442.18	1170.05	454.424	1.36461	1.28639e-45	5.11455e-44
Podel.01G315000	27.6367	41.255	43.6451	338.375	388.272	330.078	37.5123	352.242	-3.22978	1.50924e-45	5.97978e-44
Podel.09G015800	3113.08	3182.53	3067.49	1508.15	1657.85	1410.62	3121.03	1525.54	1.03215	1.515e-45	5.99571e-44
Podel.06G214000	1745.06	1796.56	1819.81	817.912	835.17	833.499	1787.14	828.86	1.10843	1.5429e-45	6.09906e-44
Podel.11G042000	3532.56	3512.57	3439.43	292.705	250.839	432.838	3494.85	325.461	3.42527	1.58674e-45	6.25796e-44
Podel.01G114000	399.745	394.869	335.878	1061.83	1333.97	1400.24	376.831	1265.35	-1.74812	1.79983e-45	7.09021e-44
Podel.02G024100	204.314	215.115	232.458	751.483	739.063	879.171	217.296	789.905	-1.86133	2.14211e-45	8.42892e-44
Podel.10G040000	1339.39	1233.72	1245.78	496.145	499.756	515.877	1272.97	503.926	1.33693	2.16909e-45	8.5253e-44
Podel.05G254500	35.5329	59.918	63.5701	444.247	420.949	392.357	53.007	419.184	-2.98148	2.83967e-45	1.11354e-43
Podel.01G307000	2420.18	2312.24	2437.49	1076.36	1113.88	1221.7	2389.97	1137.32	1.07154	4.14074e-45	1.62189e-43
Podel.17G154400	1749.01	1680.65	1798.94	781.583	800.571	801.322	1742.87	794.492	1.13335	4.18411e-45	1.637e-43
Podel.17G061300	26.6497	18.663	31.3106	314.502	318.114	281.293	25.5411	304.636	-3.5742	4.82033e-45	1.88377e-43
Podel.01G381800	152.002	165.02	153.707	592.675	786.155	668.46	156.91	682.43	-2.12142	5.85227e-45	2.28445e-43
Podel.04G217900	5.92215	9.82262	10.4369	259.49	428.637	257.42	8.72722	315.182	-5.17255	5.91905e-45	2.30789e-43
Podel.03G234400	60.2085	56.9712	37.9523	396.5	396.922	376.787	51.7107	390.07	-2.91759	6.06829e-45	2.36339e-43
Podel.10G001100	3.9481	0	5.69285	378.855	493.029	359.142	3.21365	410.342	-6.98574	6.09921e-45	2.37274e-43
Podel.05G267100	556.682	611.949	650.882	142.2	94.1849	124.558	606.504	120.314	2.33674	8.02116e-45	3.11337e-43
Podel.14G044400	529.045	586.41	577.824	1382.56	1411.81	1334.84	564.426	1376.41	-1.28603	1.35589e-44	5.24502e-43
Podel.05G024600	1771.71	1541.17	1735.37	716.192	720.803	693.372	1682.75	710.122	1.2446	1.4486e-44	5.59732e-43
Podel.07G111000	2.96107	6.87583	4.74404	343.565	370.012	249.116	4.86032	320.897	-6.04498	1.52657e-44	5.89197e-43
Podel.13G185800	3.9481	11.7871	8.53927	263.642	310.426	244.964	8.0915	273.01	-5.07526	1.52993e-44	5.89833e-43
Podel.09G078700	2090.52	2055.87	2117.74	950.771	1028.35	1032.79	2088.04	1003.97	1.05626	1.69476e-44	6.52643e-43
Podel.13G042600	711.645	642.399	718.247	1707.44	1561.74	1828.92	690.764	1699.37	-1.2983	2.03654e-44	7.83385e-43
Podel.08G181200	313.874	356.561	338.724	1009.93	1007.2	926.918	336.386	981.351	-1.5447	2.05515e-44	7.89656e-43
Podel.09G070000	478.707	513.723	493.38	1347.27	1241.7	1209.25	495.27	1266.07	-1.35398	2.21819e-44	8.51349e-43
Podel.T044700	1649.32	1581.44	1626.26	591.637	650.644	725.549	1619.01	655.944	1.30354	2.28836e-44	8.77297e-43
Podel.17G027100	57.2474	51.0776	56.9285	398.576	346.946	380.939	55.0845	375.487	-2.76846	2.47613e-44	9.4717e-43
Podel.11G126300	1246.61	1231.76	1227.76	466.044	337.336	410.003	1235.38	404.461	1.61233	2.99791e-44	1.14421e-42
Podel.13G181700	24.6756	45.1841	39.8499	320.729	388.272	351.876	36.5699	353.626	-3.27271	3.67374e-44	1.40059e-42
Podel.19G059000	1.97405	0.982262	1.89762	862.544	917.822	961.171	1.61798	913.846	-9.13928	4.9804e-44	1.89454e-42
Podel.19G019400	147.067	123.765	144.219	544.929	595.863	643.549	138.35	594.78	-2.10384	5.16917e-44	1.96417e-42
Podel.01G297800	11.8443	5.89357	5.69285	324.881	239.306	259.495	7.81024	274.561	-5.13966	5.76855e-44	2.1895e-42
Podel.03G149400	1314.72	1267.12	1345.41	514.828	469.963	551.168	1309.08	511.986	1.35523	6.38763e-44	2.42179e-42
Podel.19G050800	15.7924	22.592	8.53927	443.209	256.606	307.243	15.6412	335.686	-4.4277	6.95348e-44	2.63342e-42
Podel.02G172100	185.561	242.619	179.325	806.494	729.452	839.727	202.501	791.891	-1.96759	7.0555e-44	2.66911e-42
Podel.14G064500	1034.4	1063.79	939.319	335.261	354.635	366.408	1012.5	352.101	1.52363	7.49896e-44	2.83375e-42
Podel.15G137400	910.037	918.415	929.831	2246.14	1908.69	2029.25	919.428	2061.36	-1.16447	7.91678e-44	2.98506e-42
Podel.11G032000	243.795	236.725	221.072	734.875	902.445	801.322	233.864	812.881	-1.79815	8.78335e-44	3.30817e-42
Podel.12G048200	21.7145	36.3437	37.0035	322.805	336.375	305.167	31.6872	321.449	-3.34086	9.04866e-44	3.40436e-42
Podel.01G145100	2238.57	2347.61	2313.19	1062.87	1154.25	1167.73	2299.79	1128.28	1.02721	9.67707e-44	3.6368e-42
Podel.09G135100	3769.45	3819.03	3597.88	1290.18	1499.27	1790.52	3728.79	1526.66	1.28837	9.99068e-44	3.75055e-42
Podel.08G050100	370.134	349.685	315.004	972.568	979.33	1061.86	344.941	1004.58	-1.54252	1.21118e-43	4.54185e-42
Podel.04G175800	391.849	402.727	346.315	1172.89	1070.63	1028.64	380.297	1090.72	-1.52042	1.37695e-43	5.15785e-42
Podel.05G172700	102.651	93.3149	97.7272	487.841	450.742	478.51	97.8975	472.364	-2.27038	1.44364e-43	5.40176e-42
Podel.04G052000	53.2993	25.5388	34.1571	1183.27	1289.76	818.968	37.6651	1097.33	-4.86535	1.78253e-43	6.66255e-42
Podel.11G050600	110.547	137.517	96.7784	657.028	817.871	532.485	114.947	669.128	-2.54267	1.86277e-43	6.9549e-42
Podel.05G135800	27.6367	13.7517	18.0273	321.767	363.285	247.04	19.8052	310.697	-3.97355	1.87986e-43	7.01107e-42
Podel.01G259500	3054.84	2720.87	3015.31	1202.99	1155.21	1439.68	2930.34	1265.96	1.2113	2.01627e-43	7.51164e-42
Podel.12G111000	221.094	235.743	268.513	807.532	837.092	767.069	241.783	803.898	-1.73285	2.19174e-43	8.15649e-42
Podel.14G136900	2320.5	2277.87	2153.79	964.264	993.747	1127.25	2250.72	1028.42	1.13012	2.22389e-43	8.2672e-42
Podel.08G076300	34.5459	40.2727	49.338	361.21	477.652	320.736	41.3855	386.533	-3.22248	2.60022e-43	9.6557e-42
Podel.09G173200	299.068	358.526	288.437	949.733	1118.69	979.855	315.344	1016.09	-1.68875	2.61753e-43	9.70948e-42
Podel.07G100000	14.8054	10.8049	3.79523	262.604	287.36	244.964	9.80183	264.976	-4.76551	2.71613e-43	1.00644e-41
Podel.02G194500	7.8962	9.82262	6.64165	248.072	319.075	229.394	8.12016	265.514	-5.0342	3.15511e-43	1.16658e-41
Podel.17G009000	1201.21	1195.41	1360.59	462.93	331.569	368.484	1252.4	387.661	1.69313	3.51553e-43	1.29844e-41
Podel.17G015700	8.88322	2.94679	1.89762	303.084	310.426	275.065	4.57587	296.192	-6.02709	4.20591e-43	1.55175e-41
Podel.01G407700	558.656	509.794	511.407	1270.46	1278.22	1289.17	526.619	1279.29	-1.28067	4.73882e-43	1.74649e-41
Podel.06G076600	380.992	378.171	352.008	1050.41	1017.77	970.513	370.39	1012.9	-1.45166	4.78654e-43	1.76219e-41
Podel.17G005300	250.704	278.962	264.717	832.443	816.91	789.904	264.795	813.086	-1.61852	5.82766e-43	2.14318e-41
Podel.06G208100	625.774	616.861	655.626	140.125	116.289	172.305	632.753	142.906	2.14903	5.94569e-43	2.18424e-41
Podel.08G241100	2115.19	2227.77	2211.67	674.674	715.997	953.905	2184.88	781.525	1.48365	6.34387e-43	2.32803e-41
Podel.09G129100	1103.49	1037.27	1106.31	411.032	396.922	427.649	1082.36	411.867	1.39437	6.9582e-43	2.55075e-41
Podel.12G093700	0.987025	1.96452	5.69285	409.994	422.871	344.61	2.88146	392.492	-7.0734	8.39446e-43	3.07397e-41
Podel.14G005100	27.6367	22.592	50.2868	368.476	361.362	339.42	33.5052	356.419	-3.40677	9.76679e-43	3.57269e-41
Podel.15G043100	2.96107	2.94679	3.79523	314.502	414.221	350.838	3.23436	359.854	-6.79547	1.07123e-42	3.91436e-41
Podel.07G013800	536.941	596.233	561.694	1450.03	1341.65	1637.94	564.956	1476.54	-1.38567	1.2345e-42	4.50619e-41
Podel.08G096100	18.7535	16.6985	18.9762	219.009	323.881	325.926	18.1427	289.605	-3.99662	1.33491e-42	4.86754e-41
Podel.11G081700	103.638	128.676	139.475	770.166	650.644	527.295	123.93	649.368	-2.38875	1.52062e-42	5.52708e-41
Podel.18G071600	717.567	702.317	704.964	1706.41	1524.26	1818.54	708.283	1683.07	-1.24835	1.7123e-42	6.21061e-41
Podel.08G166500	314.861	334.951	366.24	38.4045	31.7153	48.7851	338.684	39.635	3.09917	1.89557e-42	6.86807e-41
Podel.06G092900	76.9879	65.8116	82.5463	419.336	444.975	397.547	75.1152	420.619	-2.48491	2.49454e-42	9.02663e-41
Podel.08G227500	116.469	126.712	130.935	544.929	501.679	620.713	124.705	555.773	-2.15517	2.49658e-42	9.02663e-41
Podel.06G248200	1672.02	1617.79	1658.52	769.128	774.623	775.372	1649.44	773.041	1.09335	2.65082e-42	9.5742e-41
Podel.19G103300	55.2734	45.1841	59.7749	378.855	345.024	364.332	53.4108	362.737	-2.76257	3.42573e-42	1.2347e-40
Podel.06G236400	226.029	287.803	274.205	977.758	852.469	1193.68	262.679	1007.97	-1.93941	3.57542e-42	1.28595e-40
Podel.T029000	17.7664	7.8581	17.0785	281.287	248.917	248.078	14.2344	259.427	-4.18584	4.01754e-42	1.44195e-40
Podel.10G091400	1361.11	1286.76	1453.57	566.726	543.005	580.232	1367.15	563.321	1.27961	4.57434e-42	1.63836e-40
Podel.10G144700	791.594	851.621	800.794	169.187	254.684	204.482	814.67	209.451	1.9573	4.93999e-42	1.76748e-40
Podel.02G060500	217.145	209.222	190.71	720.344	745.79	660.156	205.693	708.764	-1.78552	5.29025e-42	1.88886e-40
Podel.12G025800	46.3902	54.0244	67.3653	458.778	391.156	350.838	55.9266	400.257	-2.83754	5.93725e-42	2.11766e-40
Podel.04G057800	581.358	521.581	524.691	124.555	92.2627	126.634	542.543	114.484	2.24724	6.60908e-42	2.35484e-40
Podel.01G437500	1311.76	1138.44	1252.43	2482.8	2627.57	2881.44	1234.21	2663.93	-1.10992	7.07713e-42	2.51899e-40
Podel.03G085500	78.962	89.3858	91.0855	424.525	460.353	428.687	86.4778	437.855	-2.33984	8.8908e-42	3.16125e-40
Podel.08G223700	187.535	190.559	187.864	708.926	907.25	661.194	188.652	759.124	-2.0093	9.45637e-42	3.35887e-40
Podel.15G060300	15.7924	12.7694	3.79523	252.224	320.036	240.812	10.7857	271.024	-4.66022	9.58809e-42	3.40214e-40
Podel.14G023600	5.92215	0.982262	4.74404	358.096	289.282	280.255	3.88282	309.211	-6.31288	9.62039e-42	3.41007e-40
Podel.05G058600	339.536	285.838	373.83	1049.38	1062.94	960.133	333.068	1024.15	-1.62017	1.06503e-41	3.76734e-40
Podel.10G110000	49.3512	69.7406	39.8499	524.169	439.209	354.99	52.9806	439.456	-3.05381	1.08567e-41	3.83642e-40
Podel.11G063600	25.6626	26.5211	28.4642	344.602	263.333	272.989	26.8826	293.642	-3.44826	1.14721e-41	4.04969e-40
Podel.01G144200	28.6237	34.3792	43.6451	319.691	306.581	310.357	35.5493	312.21	-3.13225	1.26837e-41	4.47281e-40
Podel.06G030200	2036.23	2056.86	1937.46	972.568	1006.24	906.158	2010.18	961.655	1.06329	1.285e-41	4.52677e-40
Podel.03G223400	2278.05	2043.11	2047.53	1001.63	1023.54	918.614	2122.89	981.261	1.11293	1.28814e-41	4.53318e-40
Podel.18G047400	371.121	298.608	351.059	983.985	1037.96	1226.89	340.263	1082.95	-1.67002	1.94957e-41	6.84685e-40
Podel.10G132200	228.99	220.027	219.175	676.749	772.7	745.271	222.73	731.574	-1.71609	2.00233e-41	7.02495e-40
Podel.08G085000	18.7535	11.7871	18.9762	239.769	316.192	244.964	16.5056	266.975	-4.01498	2.01739e-41	7.07054e-40
Podel.06G256900	2635.36	2520.48	2531.42	4673.93	5238.79	5936.22	2562.42	5282.98	-1.04385	2.05318e-41	7.18133e-40
Podel.12G073500	6.90917	5.89357	6.64165	325.919	249.878	216.938	6.48147	264.245	-5.34901	2.14369e-41	7.49027e-40
Podel.10G065800	2225.74	2378.06	2398.59	1197.81	1044.68	1022.41	2334.13	1088.3	1.10113	2.18134e-41	7.61407e-40
Podel.16G036200	7.8962	0.982262	10.4369	260.528	275.827	238.736	6.43845	258.364	-5.31882	2.50561e-41	8.7193e-40
Podel.16G012500	3.9481	4.91131	5.69285	288.553	264.294	242.888	4.85075	265.245	-5.77007	2.91404e-41	1.01304e-39
Podel.04G091200	53.2993	55.0067	61.6725	335.261	385.389	369.522	56.6595	363.391	-2.68065	2.9634e-41	1.02915e-39
Podel.04G057400	359.277	345.756	372.881	43.5943	49.9756	62.2789	359.305	51.9496	2.79079	3.39952e-41	1.17942e-39
Podel.05G185400	153.976	151.268	132.833	595.789	535.316	633.169	146.026	588.091	-2.00999	3.93593e-41	1.36276e-39
Podel.18G006900	219.119	220.027	164.144	943.505	727.53	772.259	201.097	814.431	-2.01844	4.22928e-41	1.46285e-39
Podel.08G009700	52.3123	45.1841	41.7475	357.058	305.62	358.104	46.4146	340.261	-2.87451	4.7033e-41	1.62517e-39
Podel.05G133300	372.108	387.994	419.373	63.3155	70.1581	45.6712	393.158	59.7149	2.71611	4.82878e-41	1.66685e-39
Podel.08G100900	577.409	537.297	527.537	122.479	119.173	147.393	547.415	129.682	2.07872	5.18662e-41	1.78858e-39
Podel.01G049400	51.3253	101.173	57.8773	1320.28	1067.75	1428.26	70.1252	1272.1	-4.18147	5.20885e-41	1.79444e-39
Podel.05G194200	92.7803	81.5278	83.4951	393.387	484.379	511.725	85.9344	463.164	-2.43067	5.23619e-41	1.80205e-39
Podel.09G005300	430.343	388.976	369.086	1006.82	1159.05	1139.7	396.135	1101.86	-1.47644	5.52184e-41	1.89845e-39
Podel.01G228400	13.8183	16.6985	11.3857	359.134	310.426	200.33	13.9675	289.963	-4.37787	5.74873e-41	1.97448e-39
Podel.14G117000	2178.36	2030.34	1983.01	996.441	886.107	998.539	2063.9	960.362	1.10422	6.08439e-41	2.08768e-39
Podel.07G148400	1347.29	1304.44	1375.77	3026.69	2664.09	3448.18	1342.5	3046.32	-1.18181	6.50932e-41	2.23125e-39
Podel.08G112400	15.7924	11.7871	9.48808	244.958	219.124	259.495	12.3559	241.193	-4.28974	6.93614e-41	2.37045e-39
Podel.09G001300	2.96107	1.96452	6.64165	285.439	405.572	263.647	3.85575	318.219	-6.35667	7.71274e-41	2.63323e-39
Podel.12G086100	14.8054	16.6985	19.925	292.705	283.516	212.786	17.1429	263.002	-3.93777	1.42773e-40	4.85996e-39
Podel.02G086900	2270.16	2128.56	2224.95	809.608	874.574	1062.89	2207.89	915.692	1.27	1.495e-40	5.0839e-39
Podel.01G375200	529.045	631.595	585.414	1646.2	1628.05	1354.57	582.018	1542.94	-1.40666	1.49968e-40	5.09477e-39
Podel.06G066800	30.5978	17.6807	18.0273	311.388	370.973	238.736	22.1019	307.032	-3.79902	1.58935e-40	5.39405e-39
Podel.08G134800	284.263	285.838	270.41	1072.21	878.418	821.044	280.171	923.891	-1.7214	1.6648e-40	5.64453e-39
Podel.18G121400	33.5588	48.1308	46.4916	339.413	406.533	303.091	42.7271	349.679	-3.03249	2.11251e-40	7.14134e-39
Podel.06G272200	280.315	265.211	276.103	843.861	815.949	768.107	273.876	809.305	-1.56318	2.29995e-40	7.75969e-39
Podel.05G157500	10.8573	2.94679	8.53927	263.642	236.423	225.242	7.44778	241.769	-5.01949	2.36224e-40	7.962e-39
Podel.01G278700	1369.99	1457.68	1310.3	2610.47	2987.97	3099.41	1379.32	2899.28	-1.07194	2.56194e-40	8.62661e-39
Podel.02G274600	4756.47	4938.81	4749.73	2300.12	2117.24	2683.18	4815.01	2366.85	1.02494	2.62749e-40	8.83869e-39
Podel.11G137700	977.154	911.539	803.64	302.046	226.813	234.584	897.445	254.481	1.81916	2.69528e-40	9.05783e-39
Podel.09G105000	454.031	454.787	427.912	1108.54	1154.25	1350.41	445.577	1204.4	-1.43457	3.52635e-40	1.18391e-38
Podel.07G061900	100.677	80.5455	108.164	475.385	446.898	479.548	96.462	467.277	-2.27528	3.91945e-40	1.3146e-38
Podel.01G197000	504.37	540.244	546.513	1265.27	1334.93	1214.44	530.376	1271.55	-1.26158	4.04794e-40	1.35638e-38
Podel.02G214500	109.56	116.889	95.8296	568.802	752.518	475.396	107.426	598.905	-2.48029	4.39512e-40	1.46984e-38
Podel.08G150300	1236.74	1149.25	1300.82	517.942	437.287	448.408	1228.93	467.879	1.3939	4.52731e-40	1.51257e-38
Podel.05G222800	28.6237	17.6807	10.4369	308.274	281.594	251.192	18.9138	280.353	-3.89493	6.0401e-40	2.01603e-38
Podel.04G195800	765.931	786.792	808.384	1900.5	1811.62	1611.99	787.036	1774.7	-1.17305	6.53615e-40	2.17948e-38
Podel.07G029200	24.6756	14.7339	22.7714	281.287	261.411	240.812	20.727	261.17	-3.65467	6.60365e-40	2.19985e-38
Podel.08G152500	1543.71	1488.13	1502.91	703.736	702.542	708.942	1511.58	705.073	1.10023	7.07399e-40	2.35425e-38
Podel.02G064200	14.8054	11.7871	7.59046	219.009	262.372	226.28	11.3943	235.887	-4.37665	8.96817e-40	2.98174e-38
Podel.01G150700	11.8443	12.7694	13.2833	231.465	221.046	231.47	12.6323	227.994	-4.17295	9.01279e-40	2.99368e-38
Podel.01G474100	1151.86	1248.46	1297.97	526.245	484.379	483.7	1232.76	498.108	1.30776	9.05311e-40	3.00126e-38
Podel.16G083200	2.96107	14.7339	17.0785	294.78	252.761	239.774	11.5912	262.439	-4.49426	9.58564e-40	3.17473e-38
Podel.10G053800	53.2993	58.9357	65.4677	392.349	366.168	336.306	59.2343	364.941	-2.62225	1.05394e-39	3.48725e-38
Podel.04G075700	29.6107	10.8049	11.3857	399.614	287.36	260.533	17.2671	315.836	-4.19702	1.09954e-39	3.63463e-38
Podel.04G093300	53.2993	31.4324	33.2083	354.982	396.922	297.901	39.3133	349.935	-3.15608	1.18785e-39	3.92278e-38
Podel.14G145500	1568.38	1498.93	1495.32	715.154	631.423	689.22	1520.88	678.599	1.16486	1.2403e-39	4.09202e-38
Podel.14G018900	2.96107	10.8049	10.4369	235.617	236.423	229.394	8.06761	233.811	-4.85219	1.27154e-39	4.19106e-38
Podel.14G093800	153.976	148.322	158.451	963.226	784.233	564.662	153.583	770.707	-2.32708	1.33827e-39	4.40678e-38
Podel.01G220500	106.599	118.854	133.782	473.309	647.761	584.384	119.745	568.485	-2.24693	1.34985e-39	4.44064e-38
Podel.08G014600	67.1177	53.0422	59.7749	386.121	396.922	332.154	59.9782	371.732	-2.63221	1.51809e-39	4.98933e-38
Podel.14G051000	265.51	267.175	259.973	1052.49	941.849	754.613	264.219	916.317	-1.79427	1.84286e-39	6.05093e-38
Podel.02G171200	52.3123	64.8293	59.7749	361.21	364.246	343.572	58.9722	356.342	-2.59504	1.89758e-39	6.22464e-38
Podel.07G089700	313.874	271.104	283.693	1183.27	1154.25	824.158	289.557	1053.89	-1.86417	1.93397e-39	6.33794e-38
Podel.10G186000	11.8443	13.7517	10.4369	253.262	279.671	195.141	12.0109	242.691	-4.33877	2.0874e-39	6.82773e-38
Podel.06G124200	6337.69	6013.41	6179.58	2504.6	3214.78	3194.91	6176.89	2971.43	1.05551	2.28985e-39	7.48279e-38
Podel.01G281600	809.36	808.402	802.691	259.49	202.786	270.913	806.818	244.396	1.72488	2.39228e-39	7.81007e-38
Podel.05G037500	421.46	410.586	420.322	1099.2	1140.79	995.425	417.456	1078.47	-1.36955	2.45765e-39	8.01587e-38
Podel.04G176900	602.085	562.836	584.465	1279.8	1349.34	1353.53	583.129	1327.56	-1.18698	2.59887e-39	8.46843e-38
Podel.03G213700	1851.66	1802.45	1891.92	840.747	939.927	884.361	1848.68	888.345	1.05686	2.66057e-39	8.66124e-38
Podel.01G337900	1728.28	1528.4	1618.67	731.761	739.063	649.777	1625.12	706.867	1.20064	3.0697e-39	9.98365e-38
Podel.03G196600	2199.09	2187.5	2146.2	1156.29	999.513	1021.37	2177.6	1059.06	1.04034	3.07575e-39	9.99386e-38
Podel.17G054500	243.795	208.24	260.922	14.5314	11.5328	13.4938	237.652	13.186	4.17522	3.1243e-39	1.0142e-37
Podel.09G155100	2.96107	3.92905	1.89762	322.805	295.049	360.18	2.92925	326.011	-6.80339	3.81939e-39	1.2375e-37
Podel.12G084300	13.8183	9.82262	3.79523	244.958	249.878	213.824	9.1454	236.22	-4.69931	3.83002e-39	1.23977e-37
Podel.02G024000	7.8962	2.94679	2.84642	236.655	315.231	242.888	4.56314	264.924	-5.86694	3.85525e-39	1.24676e-37
Podel.15G042200	1277.21	1374.18	1336.87	502.372	584.331	570.89	1329.42	552.531	1.26616	4.00864e-39	1.29515e-37
Podel.12G049600	2.96107	2.94679	4.74404	298.932	268.139	274.027	3.55063	280.366	-6.29748	4.1792e-39	1.34771e-37
Podel.02G206900	855.75	843.763	848.234	313.464	306.581	312.433	849.249	310.826	1.45024	5.51953e-39	1.77827e-37
Podel.07G056600	1564.43	1608.95	1603.48	3653.62	3242.65	4522.49	1592.29	3806.25	-1.25703	5.62426e-39	1.81032e-37
Podel.T263000	197.405	287.803	274.205	956.998	847.664	883.323	253.138	895.995	-1.82292	5.86645e-39	1.8865e-37
Podel.02G072100	164.833	124.747	208.738	670.522	807.299	739.043	166.106	738.955	-2.1525	7.59293e-39	2.43485e-37
Podel.02G114600	3.9481	3.92905	7.59046	235.617	227.774	249.116	5.15587	237.502	-5.51825	8.72993e-39	2.79684e-37
Podel.09G033000	39.481	24.5566	33.2083	256.376	322.92	346.686	32.4153	308.66	-3.2515	1.15173e-38	3.68296e-37
Podel.10G183400	30.5978	30.4501	40.7987	336.299	334.452	254.306	33.9489	308.352	-3.18164	1.20283e-38	3.83921e-37
Podel.08G171800	1524.95	1499.91	1602.54	679.863	726.569	613.447	1542.47	673.293	1.19534	1.23559e-38	3.94012e-37
Podel.02G143700	608.994	673.832	630.008	1366.99	1501.19	1559.05	637.611	1475.74	-1.21079	1.24601e-38	3.96965e-37
Podel.05G078900	610.968	547.12	592.056	149.466	136.472	171.267	583.381	152.402	1.93796	1.33142e-38	4.23781e-37
Podel.05G139700	137.196	123.765	129.038	494.069	540.121	505.497	130	513.229	-1.98146	1.36831e-38	4.3512e-37
Podel.13G190300	23.6886	43.2195	55.0308	376.779	326.764	474.358	40.6463	392.634	-3.26863	1.61797e-38	5.1356e-37
Podel.04G236300	3.9481	4.91131	0	327.995	333.491	288.559	2.95314	316.682	-6.76114	1.61983e-38	5.13674e-37
Podel.08G006300	242.808	231.814	207.789	733.837	839.975	693.372	227.47	755.728	-1.73315	1.75498e-38	5.55506e-37
Podel.12G024600	302.03	247.53	302.67	800.267	999.513	977.779	284.076	925.853	-1.70455	1.92429e-38	6.08538e-37
Podel.11G073800	396.784	363.437	415.578	77.8469	46.1314	56.051	391.933	60.0098	2.71117	2.15636e-38	6.813e-37
Podel.04G097100	971.232	964.581	1036.1	1924.38	2002.87	2140.32	990.637	2022.52	-1.02952	2.27092e-38	7.15516e-37
Podel.01G125400	80.936	73.6697	89.1879	391.311	442.092	398.585	81.2645	410.663	-2.33693	2.52017e-38	7.93322e-37
Podel.19G083200	13.8183	6.87583	10.4369	230.427	249.878	200.33	10.377	226.879	-4.45135	2.57591e-38	8.10123e-37
Podel.01G324500	2497.17	2586.3	2503.9	1265.27	1145.6	963.247	2529.12	1124.71	1.16898	2.61305e-38	8.21053e-37
Podel.06G265700	467.85	529.439	484.841	123.517	122.056	106.912	494.043	117.495	2.07145	3.56297e-38	1.11843e-36
Podel.19G109200	923.855	941.007	1001.94	301.008	250.839	173.343	955.601	241.73	1.98276	3.566e-38	1.11843e-36
Podel.01G250000	1991.82	1974.35	2128.18	989.175	1061.98	987.121	2031.45	1012.76	1.00393	3.68581e-38	1.15495e-36
Podel.01G054700	2630.42	2543.08	2545.65	1197.81	1213.83	1410.62	2573.05	1274.08	1.01429	3.79511e-38	1.18812e-36
Podel.04G035900	1462.77	1434.1	1461.16	634.193	505.523	626.941	1452.68	588.886	1.3038	3.99979e-38	1.25106e-36
Podel.T115400	1422.3	1129.6	1338.77	318.653	459.392	298.939	1296.89	358.995	1.85122	4.1449e-38	1.29526e-36
Podel.16G123000	471.798	453.805	470.609	1132.41	1071.59	1133.48	465.404	1112.49	-1.257	4.70898e-38	1.4702e-36
Podel.11G075000	22.7016	35.3614	47.4404	469.158	311.387	318.66	35.1678	366.402	-3.37773	5.22725e-38	1.62946e-36
Podel.01G288700	1412.43	1364.36	1393.8	662.218	580.486	590.612	1390.2	611.105	1.18626	5.2286e-38	1.62946e-36
Podel.10G213700	43.4291	55.0067	44.594	289.591	349.83	385.091	47.6766	341.504	-2.84106	5.58415e-38	1.73869e-36
Podel.05G071200	8.88322	11.7871	13.2833	210.706	228.735	214.862	11.3179	218.101	-4.2661	5.77051e-38	1.79508e-36
Podel.10G234800	15.7924	21.6098	8.53927	265.718	242.19	224.204	15.3138	244.037	-3.99896	6.14797e-38	1.91077e-36
Podel.16G025200	392.836	425.319	414.629	88.2265	87.4574	83.0385	410.928	86.2408	2.25225	6.37534e-38	1.97964e-36
Podel.15G016400	570.5	557.925	579.721	1268.39	1253.24	1293.33	569.382	1271.65	-1.15907	6.56681e-38	2.03726e-36
Podel.01G481200	15.7924	11.7871	17.0785	233.541	254.684	205.52	14.886	231.248	-3.95631	6.77289e-38	2.09929e-36
Podel.14G099400	1665.11	1592.25	1637.64	780.545	812.104	735.929	1631.67	776.193	1.07145	8.92035e-38	2.75495e-36
Podel.07G034100	75.0139	78.581	41.7475	507.562	558.382	375.749	65.1141	480.564	-2.88631	1.07707e-37	3.32045e-36
Podel.05G151700	73.0398	66.7938	64.5189	366.4	384.428	349.8	68.1175	366.876	-2.42991	1.2137e-37	3.73827e-36
Podel.17G051700	736.32	846.71	907.06	278.173	201.825	219.014	830.03	233.004	1.83428	1.3028e-37	4.00911e-36
Podel.16G007200	174.703	195.47	178.376	591.637	614.124	635.245	182.85	613.669	-1.74691	1.43823e-37	4.4219e-36
Podel.13G081700	1620.69	1536.26	1596.84	782.621	730.413	757.727	1584.6	756.92	1.06624	1.46137e-37	4.48904e-36
Podel.14G103600	112.521	112.96	89.1879	482.651	587.214	445.294	104.89	505.053	-2.26913	1.75731e-37	5.39329e-36
Podel.01G363100	4.93512	2.94679	3.79523	235.617	295.049	236.66	3.89238	255.775	-6.03958	1.93984e-37	5.93953e-36
Podel.01G312600	826.14	817.242	815.026	245.996	309.465	270.913	819.469	275.458	1.57147	2.44198e-37	7.46783e-36
Podel.08G186100	233.925	239.672	252.383	767.052	904.367	702.714	241.993	791.378	-1.70975	3.0563e-37	9.32158e-36
Podel.11G148700	394.81	411.568	405.141	1086.74	996.63	1277.76	403.839	1120.38	-1.47169	3.23038e-37	9.84378e-36
Podel.02G276200	11.8443	14.7339	2.84642	294.78	247.956	200.33	9.80822	247.689	-4.66695	3.25644e-37	9.91436e-36
Podel.02G185500	384.94	361.472	309.311	63.3155	41.326	46.7092	351.908	50.4502	2.80512	3.2853e-37	9.99338e-36
Podel.16G134700	128.313	145.375	130.935	536.625	522.822	715.169	134.874	591.539	-2.13255	3.38812e-37	1.0297e-35
Podel.01G005000	521.149	495.06	487.687	1179.12	1165.78	1134.51	501.299	1159.8	-1.21032	4.49588e-37	1.36516e-35
Podel.08G224600	108.573	123.765	112.908	529.359	527.628	432.838	115.082	496.608	-2.10979	4.71615e-37	1.43077e-35
Podel.13G134500	1092.64	1040.22	1115.8	465.006	448.82	432.838	1082.88	448.888	1.27052	4.85864e-37	1.4727e-35
Podel.02G204400	658.345	609.002	601.544	193.06	136.472	138.052	622.964	155.861	2.00028	6.0617e-37	1.83412e-35
Podel.12G012000	58.2345	42.2373	57.8773	367.438	378.662	302.053	52.783	349.384	-2.7264	8.0536e-37	2.43253e-35
Podel.11G007700	196.418	188.594	218.226	650.8	682.36	622.789	201.079	651.983	-1.69682	8.38638e-37	2.52859e-35
Podel.05G261800	762.97	810.366	840.643	1614.03	1675.15	1740.7	804.66	1676.62	-1.05891	9.69487e-37	2.92055e-35
Podel.01G097100	1033.41	1008.78	1047.48	388.197	442.092	411.041	1029.89	413.777	1.31489	1.01359e-36	3.04806e-35
Podel.01G031200	338.549	323.164	332.083	981.909	1073.52	836.613	331.265	964.013	-1.54152	1.02603e-36	3.08277e-35
Podel.11G073900	606.033	611.949	752.404	110.024	153.771	71.6207	656.796	111.805	2.55084	1.13284e-36	3.40069e-35
Podel.16G130300	118.443	129.659	140.424	539.739	481.496	502.383	129.508	507.873	-1.97057	1.18223e-36	3.54587e-35
Podel.06G035500	396.784	413.532	399.448	1043.15	1061.98	942.488	403.255	1015.87	-1.33322	1.76545e-36	5.2905e-35
Podel.19G101800	218.132	226.903	226.765	1050.41	1203.26	686.106	223.933	979.927	-2.13001	1.80474e-36	5.4035e-35
Podel.08G077000	237.873	258.335	288.437	31.1388	18.2603	24.9116	261.548	24.7702	3.40623	1.88084e-36	5.62645e-35
Podel.14G161100	951.492	890.912	937.422	341.489	376.74	357.066	926.608	358.431	1.36972	1.98298e-36	5.92683e-35
Podel.16G014900	359.277	374.242	363.393	62.2776	43.2482	71.6207	365.637	59.0488	2.63482	2.07551e-36	6.19798e-35
Podel.17G009200	345.459	388.976	350.11	18.6833	40.3649	55.013	361.515	38.0204	3.24817	2.11867e-36	6.32138e-35
Podel.02G092600	5.92215	4.91131	5.69285	224.199	218.163	199.293	5.50877	213.885	-5.27872	2.14542e-36	6.39562e-35
Podel.10G258100	86.8582	117.871	98.676	463.968	595.863	445.294	101.135	501.709	-2.31127	2.1792e-36	6.49069e-35
Podel.05G029300	19.7405	6.87583	24.669	240.807	258.528	265.723	17.0951	255.019	-3.89482	2.39427e-36	7.12508e-35
Podel.14G048500	254.652	234.761	253.332	863.582	965.876	695.448	247.582	841.635	-1.76572	2.45527e-36	7.29271e-35
Podel.08G152800	1732.23	1762.18	1721.14	886.417	750.596	825.196	1738.51	820.736	1.08353	2.45698e-36	7.29271e-35
Podel.11G065200	1329.52	1401.69	1358.69	617.586	647.761	635.245	1363.3	633.531	1.1054	3.07944e-36	9.1245e-35
Podel.06G250200	124.365	102.155	96.7784	439.057	528.589	469.168	107.766	478.938	-2.15314	3.11762e-36	9.22967e-35
Podel.06G281200	38.494	37.326	41.7475	327.995	272.944	274.027	39.1892	291.655	-2.89487	3.30031e-36	9.76208e-35
Podel.16G000400	1053.16	921.362	1082.59	2148.58	2058.61	2051.05	1019.04	2086.08	-1.03336	3.37361e-36	9.9703e-35
Podel.16G012000	303.017	294.679	220.123	1056.64	1102.35	807.55	272.606	988.847	-1.85995	3.68641e-36	1.08854e-34
Podel.02G193200	1697.68	1654.13	1696.47	803.38	865.924	759.803	1682.76	809.702	1.05479	3.90175e-36	1.15015e-34
Podel.16G025600	806.399	784.827	845.388	254.3	301.776	225.242	812.205	260.439	1.63931	3.98757e-36	1.17443e-34
Podel.01G060600	10.8573	12.7694	3.79523	182.681	283.516	236.66	9.14064	234.285	-4.68771	4.06746e-36	1.19694e-34
Podel.04G032700	158.911	177.789	101.522	804.418	753.479	592.688	146.074	716.862	-2.29643	4.07162e-36	1.19713e-34
Podel.T105300	212.21	182.701	234.355	771.204	765.973	636.283	209.756	724.487	-1.78793	4.10234e-36	1.20513e-34
Podel.02G007700	1536.8	1560.81	1747.7	554.27	726.569	656.005	1615.11	645.615	1.32215	4.167e-36	1.22308e-34
Podel.02G135100	402.706	428.266	390.909	80.9608	48.0535	78.8866	407.294	69.3003	2.55967	4.19886e-36	1.23138e-34
Podel.10G223800	464.889	443	435.503	71.6192	108.601	96.5323	447.797	92.2508	2.27661	5.53045e-36	1.61636e-34
Podel.04G086000	392.836	370.313	328.287	1010.97	933.199	945.601	363.812	963.258	-1.40507	5.75769e-36	1.67991e-34
Podel.04G106200	595.176	631.595	588.261	1276.69	1383.94	1336.92	605.01	1332.52	-1.13942	6.26021e-36	1.82498e-34
Podel.01G247600	67.1177	55.9889	23.7202	1611.95	1866.4	1449.02	48.9423	1642.46	-5.07012	6.35088e-36	1.84867e-34
Podel.18G109900	786.659	800.544	787.51	245.996	298.893	280.255	791.571	275.048	1.52404	6.5476e-36	1.90391e-34
Podel.07G111200	462.915	409.603	408.936	1030.69	1144.63	1041.1	427.151	1072.14	-1.32822	8.54905e-36	2.48378e-34
Podel.T045500	388.888	422.373	421.271	1117.88	1115.8	952.867	410.844	1062.18	-1.37046	1.14045e-35	3.30779e-34
Podel.09G044600	567.539	517.652	519.947	1459.37	1236.9	1230.01	535.046	1308.76	-1.29038	1.18351e-35	3.42977e-34
Podel.01G486400	918.92	967.528	929.831	343.565	337.336	250.154	938.76	310.351	1.59604	1.3454e-35	3.89237e-34
Podel.09G082800	1080.79	941.007	976.323	1932.68	2176.82	2092.57	999.374	2067.36	-1.04899	1.38513e-35	4.00393e-34
Podel.05G246600	8.88322	10.8049	11.3857	240.807	238.345	170.229	10.3579	216.46	-4.38429	1.40551e-35	4.05942e-34
Podel.14G058600	952.479	988.156	1006.68	404.804	411.338	370.56	982.44	395.567	1.31208	1.43147e-35	4.13093e-34
Podel.07G019300	254.652	269.14	240.048	781.583	803.455	689.22	254.613	758.086	-1.57462	1.69147e-35	4.87711e-34
Podel.10G135300	254.652	262.264	323.543	795.077	964.914	859.449	280.153	873.147	-1.63969	1.77458e-35	5.11245e-34
Podel.07G023300	23.6886	17.6807	25.6178	244.958	252.761	217.976	22.329	238.565	-3.4163	1.83151e-35	5.27205e-34
Podel.03G170800	80.936	118.854	105.318	468.12	455.547	454.636	101.702	459.434	-2.17507	2.03258e-35	5.83613e-34
Podel.06G094000	1.97405	6.87583	8.53927	223.161	191.253	222.128	5.79638	212.181	-5.18601	2.07505e-35	5.94812e-34
Podel.05G134500	13.8183	17.6807	13.2833	182.681	258.528	237.698	14.9275	226.302	-3.92383	2.21608e-35	6.34709e-34
Podel.01G265200	55.2734	64.8293	44.594	360.172	379.623	302.053	54.8989	347.282	-2.66302	2.23633e-35	6.39975e-34
Podel.06G164500	32.5718	18.663	32.2595	262.604	327.725	243.926	27.8314	278.085	-3.32023	2.49613e-35	7.13133e-34
Podel.19G118200	2825.85	3135.38	2984.95	1302.64	1515.61	1104.41	2982.06	1307.55	1.18879	2.50351e-35	7.14645e-34
Podel.16G069000	1303.86	1249.44	1309.35	531.435	586.253	603.067	1287.55	573.585	1.16637	2.74199e-35	7.8207e-34
Podel.06G006200	132.261	134.57	135.679	486.803	476.691	531.447	134.17	498.313	-1.89268	2.82702e-35	8.05653e-34
Podel.14G061600	111.534	108.049	93.9319	527.283	432.482	429.724	104.505	463.163	-2.14834	3.08668e-35	8.78193e-34
Podel.03G165000	9.87025	14.7339	7.59046	248.072	221.046	178.533	10.7315	215.884	-4.33367	3.15849e-35	8.97879e-34
Podel.01G074100	3.9481	9.82262	5.69285	197.212	250.839	188.913	6.48785	212.321	-5.03394	3.27652e-35	9.30662e-34
Podel.12G118900	125.352	131.623	129.038	541.815	573.759	444.256	128.671	519.943	-2.01508	3.28333e-35	9.31824e-34
Podel.01G030100	1778.62	1593.23	1694.57	855.278	786.155	782.638	1688.81	808.024	1.06375	3.49492e-35	9.91055e-34
Podel.08G009400	172.729	195.47	205.891	724.496	735.219	576.08	191.364	678.598	-1.82614	3.62635e-35	1.02747e-33
Podel.05G028100	173.716	192.523	188.813	587.485	580.486	640.435	185.017	602.802	-1.70367	4.13757e-35	1.17039e-33
Podel.09G150600	960.375	1031.38	1047.48	2099.79	2104.74	1887.05	1013.08	2030.53	-1.00313	4.32299e-35	1.22183e-33
Podel.01G334300	923.855	1043.16	942.166	2009.49	1863.52	1977.36	969.728	1950.12	-1.0078	4.43133e-35	1.25142e-33
Podel.06G122800	115.482	142.428	170.785	919.632	598.747	614.485	142.898	710.955	-2.31351	4.91596e-35	1.38714e-33
Podel.05G037400	760.009	780.898	798.896	1654.51	1811.62	1543.48	779.934	1669.87	-1.09856	5.14829e-35	1.45151e-33
Podel.17G126700	710.658	664.009	676.5	208.63	206.63	142.204	683.722	185.821	1.87827	5.20624e-35	1.46664e-33
Podel.14G180400	1950.36	1939.97	1753.4	4466.34	3608.82	5186.8	1881.24	4420.65	-1.23244	5.72106e-35	1.60771e-33
Podel.05G155300	278.341	247.53	259.973	769.128	819.793	703.752	261.948	764.224	-1.54514	5.98062e-35	1.67927e-33
Podel.17G012600	1172.59	1123.71	1078.79	351.868	385.389	480.586	1125.03	405.948	1.47094	6.75492e-35	1.89513e-33
Podel.04G046500	26.6497	15.7162	17.0785	200.326	296.971	257.42	19.8148	251.572	-3.66873	6.78757e-35	1.90274e-33
Podel.01G420800	854.763	798.579	852.029	1874.55	1694.37	2165.23	835.124	1911.38	-1.19417	7.25488e-35	2.03042e-33
Podel.02G100300	77.9749	71.7051	55.9796	498.22	420.949	331.116	68.5532	416.762	-2.60522	7.34241e-35	2.05324e-33
Podel.14G042300	95.7414	75.6342	92.0343	427.639	408.455	383.015	87.8033	406.37	-2.21023	7.91454e-35	2.20963e-33
Podel.06G110800	432.317	468.539	468.711	98.6061	113.406	121.444	456.522	111.152	2.03793	8.49155e-35	2.3688e-33
Podel.14G154800	191.483	168.949	172.683	951.809	756.362	578.156	177.705	762.109	-2.10065	8.70479e-35	2.42631e-33
Podel.01G030900	1.97405	3.92905	3.79523	307.236	284.477	197.217	3.23278	262.976	-6.34292	9.31186e-35	2.59341e-33
Podel.01G355700	61.1955	61.8825	86.3415	407.918	363.285	365.37	69.8065	378.857	-2.43831	9.37444e-35	2.60873e-33
Podel.01G469700	178.651	194.488	177.427	619.662	578.564	577.118	183.522	591.781	-1.68916	1.02878e-34	2.86059e-33
Podel.12G141000	160.885	167.967	171.734	538.701	665.061	563.624	166.862	589.129	-1.82033	1.06068e-34	2.9469e-33
Podel.11G113500	160.885	221.991	185.017	866.696	906.289	606.181	189.298	793.056	-2.06713	1.13001e-34	3.13697e-33
Podel.04G089100	64.1566	80.5455	70.2118	402.728	371.934	336.306	71.638	370.323	-2.37004	1.47568e-34	4.09324e-33
Podel.02G076200	164.833	125.73	137.577	557.384	497.834	592.688	142.713	549.302	-1.94439	1.61533e-34	4.47699e-33
Podel.08G149700	197.405	181.718	204.942	702.698	756.362	572.966	194.689	677.342	-1.79894	1.68573e-34	4.66458e-33
Podel.12G116400	1004.79	792.685	853.927	275.059	208.552	294.787	883.801	259.466	1.76982	1.75806e-34	4.8608e-33
Podel.01G472700	331.64	317.271	355.803	28.0249	24.9878	58.127	334.905	37.0466	3.18184	2.03689e-34	5.62721e-33
Podel.12G051400	94.7544	83.4923	111.01	545.967	430.559	415.193	96.419	463.906	-2.26527	2.06892e-34	5.71109e-33
Podel.02G082700	42.4421	47.1486	56.9285	363.286	290.243	303.091	48.8397	318.873	-2.70507	2.07293e-34	5.71755e-33
Podel.08G112000	4.93512	3.92905	6.64165	228.351	181.642	206.558	5.16861	205.517	-5.30885	2.21041e-34	6.09184e-33
Podel.12G133600	302.03	227.885	268.513	843.861	800.571	762.917	266.142	802.45	-1.59225	2.22528e-34	6.12792e-33
Podel.15G033000	106.599	96.2617	79.6998	400.652	544.927	440.104	94.1867	461.894	-2.29565	2.30985e-34	6.3557e-33
Podel.04G240800	472.785	462.645	470.609	1185.35	1204.22	1021.37	468.68	1136.98	-1.27879	2.36086e-34	6.49084e-33
Podel.08G149800	199.379	246.548	228.663	990.213	883.223	658.08	224.863	843.839	-1.90793	2.42964e-34	6.66393e-33
Podel.18G124800	1087.7	1091.29	1146.16	488.879	434.404	490.965	1108.38	471.416	1.23424	2.45333e-34	6.72353e-33
Podel.02G274800	109.56	132.605	133.782	550.118	451.703	503.421	125.316	501.748	-2.00045	2.8624e-34	7.83211e-33
Podel.06G029500	1424.28	1553.94	1234.4	529.359	613.163	528.333	1404.2	556.952	1.33322	2.99507e-34	8.18207e-33
Podel.01G076600	50.3383	45.1841	41.7475	363.286	350.791	255.344	45.7566	323.14	-2.8212	3.04189e-34	8.30336e-33
Podel.08G249100	9.87025	2.94679	4.74404	168.149	223.929	275.065	5.85369	222.381	-5.25126	3.3502e-34	9.13042e-33
Podel.09G113200	116.469	126.712	120.499	552.194	429.598	495.117	121.226	492.303	-2.02128	3.36396e-34	9.16064e-33
Podel.02G185100	76.9879	107.067	81.5974	511.714	604.513	378.863	88.5506	498.363	-2.49356	3.75478e-34	1.02087e-32
Podel.04G058700	852.789	911.539	875.749	267.793	300.815	354.99	880.026	307.866	1.51547	4.01846e-34	1.09083e-32
Podel.04G042600	1101.52	1154.16	1183.16	317.616	449.781	435.952	1146.28	401.116	1.51398	4.13467e-34	1.12061e-32
Podel.01G270100	215.171	294.679	240.048	906.138	1064.87	743.195	249.966	904.733	-1.8563	4.85984e-34	1.31403e-32
Podel.06G168300	1284.12	1391.87	1368.18	585.409	560.304	654.967	1348.05	600.226	1.16792	5.26109e-34	1.42029e-32
Podel.06G158700	1107.44	1249.44	1194.55	525.207	455.547	513.801	1183.81	498.185	1.2495	5.65122e-34	1.52441e-32
Podel.12G020300	22.7016	63.847	49.338	371.589	422.871	352.914	45.2955	382.458	-3.07712	6.14094e-34	1.65521e-32
Podel.09G133500	27.6367	28.4856	24.669	234.579	259.489	447.37	26.9304	313.813	-3.54282	6.27841e-34	1.69093e-32
Podel.02G029800	19.7405	32.4146	30.3618	237.693	241.229	307.243	27.5057	262.055	-3.2505	6.31961e-34	1.70069e-32
Podel.02G257200	26.6497	18.663	17.0785	254.3	253.723	198.255	20.7971	235.426	-3.50323	6.84922e-34	1.84177e-32
Podel.15G035500	718.554	710.175	744.814	254.3	274.866	251.192	724.514	260.119	1.47723	6.97983e-34	1.87543e-32
Podel.08G035700	47.3772	27.5033	53.1332	282.325	361.362	335.268	42.6712	326.318	-2.93365	7.1019e-34	1.90673e-32
Podel.09G007300	16.7794	11.7871	17.0785	233.541	210.474	187.875	15.215	210.63	-3.78998	7.26705e-34	1.94955e-32
Podel.03G083000	196.418	205.293	188.813	626.927	772.7	599.954	196.841	666.527	-1.76049	8.00453e-34	2.14571e-32
Podel.04G141800	283.276	258.335	275.154	753.558	813.065	714.132	272.255	760.252	-1.48184	9.62782e-34	2.57683e-32
Podel.11G021200	1271.29	1251.4	1262.86	443.209	561.265	554.282	1261.85	519.585	1.27945	1.33873e-33	3.57744e-32
Podel.05G243900	51.3253	45.1841	66.4165	369.514	302.737	325.926	54.3086	332.726	-2.61303	1.37668e-33	3.67601e-32
Podel.13G179000	107.586	138.499	113.857	1105.43	1849.1	2192.22	119.981	1715.58	-3.83791	1.59556e-33	4.25713e-32
Podel.10G228500	121.404	117.871	129.987	543.891	569.915	421.421	123.087	511.742	-2.05587	1.65821e-33	4.41742e-32
Podel.13G119800	40.468	30.4501	23.7202	263.642	271.022	250.154	31.5461	261.606	-3.0545	1.70802e-33	4.54659e-32
Podel.08G148300	487.59	559.889	497.175	1202.99	1169.62	1395.05	514.885	1255.89	-1.28622	1.77821e-33	4.72977e-32
Podel.06G073300	21.7145	20.6275	24.669	327.995	226.813	207.596	22.337	254.135	-3.50673	1.9079e-33	5.07078e-32
Podel.12G001400	352.368	306.466	352.008	68.5053	50.9367	61.2409	336.947	60.2277	2.48665	2.08123e-33	5.5229e-32
Podel.07G073400	479.694	503.9	491.482	121.441	142.238	142.204	491.692	135.294	1.86095	2.37353e-33	6.28884e-32
Podel.T171700	242.808	223.956	235.304	16.6073	29.7932	17.6457	234.023	21.3487	3.44588	2.66445e-33	7.05421e-32
Podel.14G082500	1599.97	1719.94	1542.76	810.646	750.596	676.764	1620.89	746.002	1.11941	2.77673e-33	7.3458e-32
Podel.16G041600	168.781	122.783	126.191	544.929	531.472	517.953	139.252	531.451	-1.93292	2.98471e-33	7.88995e-32
Podel.19G118000	391.849	387.011	440.247	99.6441	95.1459	82.0006	406.369	92.2635	2.13868	3.98726e-33	1.05158e-31
Podel.14G051600	26.6497	20.6275	18.0273	245.996	203.747	229.394	21.7682	226.379	-3.37997	4.3208e-33	1.13867e-31
Podel.15G127400	486.603	519.617	507.612	1258.01	1099.46	1131.4	504.611	1162.96	-1.20425	4.43033e-33	1.16664e-31
Podel.07G087200	251.691	254.406	277.052	5.1898	18.2603	29.0635	261.05	17.5045	3.89771	4.43825e-33	1.16783e-31
Podel.01G470200	3.9481	6.87583	5.69285	227.313	176.837	182.685	5.50559	195.612	-5.14958	4.56531e-33	1.20034e-31
Podel.09G072500	18.7535	11.7871	20.8738	214.858	218.163	200.33	17.1381	211.117	-3.6208	5.69652e-33	1.49548e-31
Podel.08G102900	60.2085	36.3437	57.8773	369.514	419.027	286.483	51.4765	358.341	-2.79924	5.72896e-33	1.50284e-31
Podel.07G099800	201.353	217.08	192.608	695.433	650.644	579.194	203.68	641.757	-1.65606	5.7893e-33	1.51751e-31
Podel.01G351500	1539.76	1451.78	1481.09	731.761	717.919	766.031	1490.88	738.57	1.01358	6.28932e-33	1.64732e-31
Podel.01G161100	598.137	681.69	678.397	226.275	181.642	165.039	652.741	190.985	1.77368	6.3037e-33	1.64983e-31
novel.169	629.722	592.304	592.056	202.402	158.577	193.065	604.694	184.681	1.71282	7.51526e-33	1.96542e-31
Podel.03G151200	627.748	566.765	592.056	167.111	106.679	167.115	595.523	146.968	2.02162	7.79955e-33	2.03553e-31
Podel.04G176300	238.86	225.92	216.328	644.573	651.606	762.917	227.036	686.365	-1.59609	8.36769e-33	2.17839e-31
Podel.02G036900	6.90917	10.8049	10.4369	203.44	269.1	157.773	9.38365	210.104	-4.48405	9.50461e-33	2.4725e-31
Podel.10G031400	1345.31	1351.59	1268.56	651.838	629.501	611.371	1321.82	630.904	1.06696	1.42286e-32	3.69577e-31
Podel.10G258600	628.735	590.34	518.049	1520.61	1245.55	1441.76	579.041	1402.64	-1.2764	1.78041e-32	4.6175e-31
Podel.06G177300	1688.8	1804.42	1803.68	612.396	860.158	690.258	1765.63	720.937	1.29116	1.84069e-32	4.77023e-31
Podel.01G468500	858.711	855.55	845.388	362.248	315.231	293.749	853.216	323.743	1.39832	1.848e-32	4.78556e-31
Podel.02G092300	10.8573	5.89357	5.69285	252.224	213.358	150.507	7.48123	205.363	-4.78254	2.01707e-32	5.21549e-31
Podel.01G144500	659.332	651.24	720.145	210.706	182.603	244.964	676.906	212.758	1.67143	2.11973e-32	5.47681e-31
Podel.06G066700	0	0	0	3121.14	3066.77	2466.24	0	2884.72	-13.9772	2.92423e-32	7.54408e-31
Podel.05G151100	10.8573	5.89357	4.74404	208.63	217.202	155.697	7.16496	193.843	-4.76335	3.17687e-32	8.18968e-31
Podel.05G179600	209.249	211.186	239.099	745.255	685.243	607.219	219.845	679.239	-1.62701	3.23781e-32	8.34053e-31
Podel.11G136700	818.243	761.253	720.145	268.831	242.19	297.901	766.547	269.641	1.50828	3.41062e-32	8.77249e-31
Podel.04G065700	216.158	211.186	175.529	633.155	768.856	611.371	200.958	671.128	-1.7409	3.60715e-32	9.26412e-31
Podel.14G037300	289.198	279.945	236.253	30.1008	37.4817	15.5697	268.465	27.7174	3.26907	3.78359e-32	9.70274e-31
Podel.04G213000	55.2734	83.4923	64.5189	342.527	372.895	346.686	67.7615	354.036	-2.38574	4.33447e-32	1.11071e-30
Podel.04G114500	19.7405	26.5211	22.7714	285.439	199.903	222.128	23.011	235.823	-3.35662	4.40731e-32	1.12854e-30
Podel.03G168900	107.586	117.871	111.01	548.043	410.377	444.256	112.156	467.559	-2.05915	4.71972e-32	1.20763e-30
Podel.01G143900	3.9481	20.6275	18.9762	271.945	223.929	212.786	14.5173	236.22	-4.02019	4.83586e-32	1.2355e-30
Podel.08G171300	166.807	157.162	175.529	643.535	518.017	547.016	166.499	569.523	-1.77354	4.86934e-32	1.24313e-30
Podel.02G248200	72.0528	46.1663	58.8261	308.274	342.141	350.838	59.0151	333.751	-2.49996	5.17558e-32	1.32033e-30
Podel.05G122700	1427.24	1327.04	1315.05	634.193	565.109	662.232	1356.44	620.512	1.12898	5.62253e-32	1.43116e-30
Podel.01G109300	675.125	603.109	717.298	180.605	227.774	155.697	665.177	188.025	1.82076	6.70035e-32	1.70298e-30
Podel.03G167000	1046.25	1031.38	979.169	455.664	410.377	362.256	1018.93	409.432	1.31525	6.75433e-32	1.71543e-30
Podel.06G066000	1351.24	1297.57	1306.51	655.99	643.917	596.84	1318.44	632.249	1.06006	6.76869e-32	1.71781e-30
Podel.06G003100	1241.68	1345.7	1323.59	553.232	633.345	613.447	1303.65	600.008	1.11906	6.85045e-32	1.73727e-30
Podel.18G014300	155.95	184.665	159.4	598.903	580.486	507.573	166.672	562.321	-1.75472	7.52848e-32	1.9064e-30
Podel.05G002700	23.6886	31.4324	29.413	296.856	318.114	195.141	28.178	270.037	-3.26059	7.58311e-32	1.91882e-30
Podel.19G114700	67.1177	62.8648	78.751	402.728	320.036	342.534	69.5778	355.1	-2.35016	8.67452e-32	2.19175e-30
Podel.01G098300	11.8443	5.89357	7.59046	238.731	166.265	175.419	8.44278	193.472	-4.51961	8.98751e-32	2.26916e-30
Podel.03G108200	238.86	262.264	204.942	646.649	801.533	759.803	235.355	735.995	-1.64578	1.02857e-31	2.59313e-30
Podel.05G256500	2088.54	2060.79	1941.26	949.733	928.394	1117.91	2030.2	998.678	1.02391	1.07726e-31	2.71387e-30
Podel.17G083700	5.92215	2.94679	0.948808	212.782	213.358	207.596	3.27258	211.245	-6.02464	1.08637e-31	2.73282e-30
Podel.02G224100	7.8962	0	3.79523	217.971	226.813	177.495	3.89714	207.426	-5.73674	1.11752e-31	2.80911e-30
Podel.T132400	19.7405	16.6985	30.3618	244.958	257.567	198.255	22.2669	233.593	-3.38798	1.14083e-31	2.86561e-30
Podel.01G238100	415.537	397.816	452.581	112.1	74.0024	69.5448	421.978	85.2156	2.30986	1.20968e-31	3.03188e-30
Podel.06G054700	668.216	647.311	703.066	252.224	201.825	228.356	672.864	227.468	1.56603	1.33401e-31	3.34106e-30
Podel.06G286300	498.447	452.823	485.789	39.4425	86.4963	99.6463	479.02	75.195	2.66967	1.39982e-31	3.50078e-30
Podel.02G108400	37.5069	50.0954	39.8499	268.831	317.153	257.42	42.4841	281.135	-2.7272	1.41383e-31	3.53323e-30
Podel.02G007900	435.278	454.787	436.451	126.631	98.0292	83.0385	442.172	102.566	2.10862	1.44336e-31	3.60178e-30
Podel.11G148300	1369.99	1334.89	1359.64	614.472	696.776	607.219	1354.84	639.489	1.08235	1.48037e-31	3.68878e-30
Podel.17G162900	198.392	217.08	249.536	684.015	751.557	625.903	221.669	687.158	-1.63197	1.53488e-31	3.81906e-30
Podel.05G273900	1130.14	1108.97	1360.59	455.664	427.676	522.105	1199.9	468.482	1.35773	1.54528e-31	3.84216e-30
Podel.03G168000	5.92215	9.82262	8.53927	194.098	151.849	210.71	8.09468	185.553	-4.51687	1.61026e-31	3.99793e-30
Podel.01G022500	367.173	373.26	310.26	940.391	1031.23	849.069	350.231	940.23	-1.42557	1.63055e-31	4.04537e-30
Podel.02G082600	55.2734	47.1486	42.6963	258.452	322.92	304.129	48.3728	295.167	-2.61072	2.15869e-31	5.34408e-30
Podel.02G269000	187.535	218.062	194.506	647.687	642.956	562.586	200.034	617.743	-1.62705	2.18323e-31	5.40094e-30
novel.755	64.1566	54.0244	61.6725	298.932	303.698	344.61	59.9512	315.747	-2.39658	2.20642e-31	5.45437e-30
Podel.12G010100	213.197	198.417	203.045	570.878	614.124	629.017	204.886	604.673	-1.56149	2.30145e-31	5.6852e-30
Podel.03G138600	943.596	926.273	923.19	353.944	401.727	407.927	931.019	387.866	1.26286	2.7529e-31	6.79061e-30
Podel.06G126300	3.9481	0.982262	2.84642	207.592	252.761	248.078	2.59226	236.144	-6.50918	2.77061e-31	6.82939e-30
Podel.09G146300	938.66	937.078	906.111	383.007	402.688	408.965	927.283	398.22	1.21926	2.78676e-31	6.86427e-30
Podel.04G050000	277.354	207.257	208.738	672.598	744.829	817.93	231.116	745.119	-1.68938	2.80036e-31	6.89283e-30
Podel.18G139900	1024.53	1147.28	1073.1	427.639	499.756	453.598	1081.64	460.331	1.23168	2.80662e-31	6.90327e-30
Podel.02G288500	4.93512	2.94679	4.74404	212.782	233.54	152.583	4.20865	199.635	-5.56703	2.83845e-31	6.97656e-30
Podel.08G232600	26.6497	15.7162	16.1297	241.845	196.058	210.71	19.4985	216.204	-3.47272	3.03261e-31	7.44846e-30
Podel.03G179200	174.703	180.736	179.325	610.32	633.345	507.573	178.255	583.746	-1.71175	3.07505e-31	7.54729e-30
Podel.08G210600	23.6886	32.4146	21.8226	249.11	351.752	203.444	25.9753	268.102	-3.36975	3.38892e-31	8.30577e-30
Podel.05G229100	14.8054	3.92905	5.69285	184.757	188.37	190.989	8.14242	188.038	-4.5344	3.58013e-31	8.76813e-30
Podel.05G049100	4.93512	11.7871	6.64165	180.605	177.798	175.419	7.78797	177.941	-4.5152	3.94587e-31	9.65009e-30
Podel.07G157100	1266.35	1238.63	1161.34	475.385	519.939	589.574	1222.11	528.299	1.20998	4.08181e-31	9.96832e-30
Podel.04G056300	215.171	239.672	233.407	661.18	790.961	632.131	229.417	694.757	-1.59902	4.56101e-31	1.11307e-29
Podel.04G218200	1057.1	984.227	1098.72	426.601	444.975	481.624	1046.68	451.067	1.21464	4.59187e-31	1.1198e-29
Podel.04G161000	1110.4	1037.27	1113.9	497.182	373.856	399.623	1087.19	423.554	1.36099	4.91508e-31	1.19692e-29
Podel.08G161500	136.209	133.588	140.424	514.828	489.185	436.99	136.74	480.334	-1.81253	5.33447e-31	1.29813e-29
Podel.05G259100	80.936	57.9535	68.3141	430.753	460.353	298.939	69.0679	396.681	-2.52263	6.12978e-31	1.48955e-29
Podel.16G133300	9.87025	8.84036	6.64165	165.036	184.525	172.305	8.45075	173.955	-4.36667	6.67711e-31	1.61912e-29
Podel.10G138700	7.8962	9.82262	6.64165	161.922	170.109	193.065	8.12016	175.032	-4.43204	6.83888e-31	1.65717e-29
Podel.19G005400	532.006	566.765	434.554	114.176	45.1703	78.8866	511.108	79.4108	2.69064	7.13111e-31	1.72676e-29
Podel.06G126600	7.8962	2.94679	2.84642	181.643	207.591	169.191	4.56314	186.142	-5.35729	7.1742e-31	1.73598e-29
Podel.03G101400	27.6367	31.4324	41.7475	241.845	238.345	271.951	33.6055	250.714	-2.89683	8.75824e-31	2.11778e-29
Podel.02G225100	1479.55	852.603	1068.36	243.92	320.997	318.66	1133.5	294.526	1.94373	9.58678e-31	2.31649e-29
Podel.15G113500	926.816	966.546	986.76	412.07	356.557	424.535	960.041	397.72	1.27242	9.74542e-31	2.35317e-29
Podel.11G034100	1123.23	969.493	984.862	435.943	439.209	379.901	1025.86	418.351	1.2935	9.8099e-31	2.36707e-29
Podel.15G115100	896.218	886	860.568	367.438	387.311	366.408	880.929	373.719	1.23661	1.01414e-30	2.44533e-29
Podel.18G052500	3.9481	1.96452	9.48808	200.326	191.253	162.963	5.13357	184.847	-5.15867	1.03793e-30	2.4992e-29
Podel.08G067100	1542.72	1447.85	1524.73	723.458	773.661	639.397	1505.1	712.172	1.07891	1.06322e-30	2.55828e-29
Podel.17G094000	5.92215	8.84036	3.79523	184.757	180.681	159.849	6.18591	175.096	-4.82811	1.12178e-30	2.6973e-29
Podel.01G101200	45.4031	46.1663	39.8499	297.894	247.956	267.799	43.8065	271.217	-2.63057	1.23988e-30	2.97711e-29
Podel.18G097700	96.7284	93.3149	81.5974	358.096	430.559	374.711	90.5469	387.789	-2.09975	1.44653e-30	3.47086e-29
Podel.01G007500	651.436	615.878	696.425	211.744	213.358	248.078	654.58	224.393	1.54524	1.46074e-30	3.5025e-29
Podel.04G079100	1399.6	1434.1	1457.37	750.445	678.516	636.283	1430.36	688.414	1.05519	1.47103e-30	3.52473e-29
Podel.05G155100	198.392	233.778	247.639	675.711	674.671	631.093	226.603	660.492	-1.54293	1.63847e-30	3.92318e-29
Podel.07G151300	1369.99	1341.77	1364.39	621.738	710.231	644.587	1358.72	658.852	1.04353	1.76467e-30	4.22242e-29
Podel.18G074000	42.4421	18.663	21.8226	274.021	290.243	228.356	27.6425	264.207	-3.2593	1.95726e-30	4.67996e-29
Podel.10G261700	317.822	291.732	324.492	859.43	991.824	755.651	311.349	868.968	-1.48116	2.08926e-30	4.9921e-29
Podel.01G188600	5.92215	13.7517	4.74404	161.922	182.603	203.444	8.13928	182.656	-4.49262	2.29916e-30	5.486e-29
Podel.05G214400	217.145	246.548	208.738	613.434	733.297	650.815	224.144	665.848	-1.57154	2.54128e-30	6.05531e-29
Podel.15G129300	24.6756	13.7517	15.1809	243.92	188.37	195.141	17.8694	209.144	-3.5505	3.20752e-30	7.62691e-29
Podel.08G048200	588.267	511.759	489.585	1349.35	1323.39	1933.76	529.87	1535.5	-1.53494	3.295e-30	7.82408e-29
Podel.18G014400	105.612	70.7229	71.1606	384.045	509.367	378.863	82.4984	424.092	-2.36359	3.35614e-30	7.96375e-29
Podel.02G015700	51.3253	49.1131	60.7237	306.198	284.477	282.331	53.7207	291.002	-2.43634	3.75677e-30	8.90209e-29
Podel.14G197000	1559.5	1519.56	1572.17	700.623	824.598	778.486	1550.41	767.902	1.01309	3.84349e-30	9.10131e-29
Podel.06G021700	115.482	120.818	90.1367	415.184	448.82	419.345	108.812	427.783	-1.97634	4.12537e-30	9.75533e-29
Podel.14G098700	336.575	371.295	403.243	51.898	87.4574	73.6967	370.371	71.0174	2.37964	4.55255e-30	1.07433e-28
Podel.09G025500	77.9749	79.5632	83.4951	356.02	331.569	351.876	80.3444	346.488	-2.10801	4.57237e-30	1.07826e-28
Podel.03G165300	853.776	794.65	820.719	348.754	299.854	264.685	823.048	304.431	1.43499	4.81963e-30	1.13549e-28
Podel.18G138000	59.2215	83.4923	45.5428	507.562	554.537	297.901	62.7522	453.333	-2.85463	4.82466e-30	1.13549e-28
Podel.08G183900	535.954	457.734	518.998	1159.4	1073.52	1167.73	504.229	1133.55	-1.16837	4.82497e-30	1.13549e-28
Podel.03G105200	580.371	605.073	569.285	1160.44	1260.92	1240.39	584.909	1220.58	-1.06156	4.94878e-30	1.16383e-28
Podel.13G003600	84.8841	107.067	105.318	367.438	441.131	418.307	99.0894	408.958	-2.04501	5.38965e-30	1.26578e-28
Podel.13G044700	2.96107	13.7517	4.74404	153.618	204.708	212.786	7.15226	190.371	-4.73757	5.80012e-30	1.36124e-28
Podel.12G087900	67.1177	54.0244	67.3653	320.729	336.375	291.673	62.8358	316.259	-2.33131	6.1538e-30	1.44129e-28
Podel.09G120400	391.849	383.082	427.912	1122.03	1058.14	883.323	400.948	1021.16	-1.34861	6.17148e-30	1.44445e-28
Podel.09G163800	3.9481	4.91131	7.59046	166.073	171.07	169.191	5.48329	168.778	-4.93837	6.44073e-30	1.50541e-28
Podel.04G131500	876.478	896.805	832.104	363.286	283.516	250.154	868.462	298.985	1.53877	6.7127e-30	1.56791e-28
Podel.04G021100	538.915	477.379	599.646	165.036	157.616	164.001	538.647	162.217	1.73199	7.40983e-30	1.72839e-28
Podel.04G085500	54.2864	29.4679	51.2356	282.325	300.815	293.749	44.9966	292.296	-2.69887	7.5082e-30	1.75015e-28
Podel.15G083000	146.08	114.925	166.99	619.662	475.73	555.32	142.665	550.237	-1.94614	8.0191e-30	1.86797e-28
Podel.10G076700	641.566	656.151	623.367	1243.48	1304.17	1340.03	640.361	1295.89	-1.01713	8.03967e-30	1.87089e-28
Podel.02G013000	1677.94	1692.44	1666.11	747.331	815.949	916.538	1678.83	826.606	1.02226	8.04258e-30	1.87089e-28
Podel.03G149300	34.5459	36.3437	21.8226	217.971	326.764	247.04	30.904	263.925	-3.09751	8.08453e-30	1.87938e-28
Podel.16G139300	223.068	222.973	227.714	643.535	604.513	775.372	224.585	674.473	-1.58598	8.1521e-30	1.8938e-28
Podel.04G116600	18.7535	10.8049	21.8226	181.643	232.579	196.179	17.127	203.467	-3.56849	8.3844e-30	1.94645e-28
Podel.04G038100	47.3772	57.9535	46.4916	293.742	256.606	329.04	50.6074	293.129	-2.53408	8.43289e-30	1.95639e-28
Podel.02G275900	167.794	161.091	164.144	566.726	474.769	622.789	164.343	554.761	-1.75454	8.56688e-30	1.98613e-28
Podel.T269500	707.697	668.92	638.547	257.414	219.124	247.04	671.722	241.193	1.47859	8.60435e-30	1.99347e-28
Podel.11G033900	400.732	406.657	378.574	91.3404	111.484	82.0006	395.321	94.9417	2.05536	8.66798e-30	2.00685e-28
Podel.16G010000	29.6107	39.2905	29.413	214.858	251.8	256.382	32.7714	241.013	-2.87955	8.6902e-30	2.01064e-28
Podel.13G016900	272.419	347.721	289.386	58.1257	39.4039	53.9751	303.175	50.5016	2.58924	9.58276e-30	2.21566e-28
Podel.06G175100	643.54	643.382	632.855	1310.94	1301.29	1238.31	639.925	1283.51	-1.00425	9.89497e-30	2.2863e-28
Podel.01G233100	717.567	683.654	519.947	179.567	160.499	203.444	640.389	181.17	1.82243	1.16133e-29	2.67792e-28
Podel.07G106000	18.7535	12.7694	15.1809	190.985	205.669	168.153	15.5679	188.269	-3.5971	1.22615e-29	2.82549e-28
Podel.07G058500	4.93512	5.89357	5.69285	179.567	200.864	140.128	5.50718	173.519	-4.97763	1.28781e-29	2.9636e-28
Podel.01G201700	105.612	113.942	140.424	467.082	487.263	748.385	119.993	567.576	-2.2407	1.34095e-29	3.08382e-28
Podel.05G087400	2123.09	2149.19	2125.33	861.506	951.459	1164.62	2132.54	992.527	1.1036	1.46953e-29	3.37725e-28
Podel.03G072500	14.8054	1.96452	2.84642	214.858	212.397	164.001	6.53877	197.085	-4.92275	1.49274e-29	3.4283e-28
Podel.10G090400	13.8183	16.6985	11.3857	180.605	213.358	162.963	13.9675	185.642	-3.73494	1.51259e-29	3.47158e-28
Podel.09G160600	114.495	88.4036	98.676	447.36	477.652	360.18	100.525	428.397	-2.09208	1.54884e-29	3.5524e-28
Podel.14G029400	12.8313	12.7694	20.8738	174.377	242.19	182.685	15.4915	199.751	-3.6858	1.58966e-29	3.64116e-28
Podel.10G098700	14.8054	18.663	24.669	175.415	220.085	220.052	19.3791	205.184	-3.40176	1.78525e-29	4.08641e-28
Podel.13G093000	74.0269	71.7051	64.5189	297.894	367.129	331.116	70.0836	332.046	-2.24534	1.82913e-29	4.18406e-28
Podel.01G364400	46.3902	41.255	52.1844	252.224	274.866	283.369	46.6099	270.153	-2.53423	1.94678e-29	4.45022e-28
Podel.11G158500	4.93512	5.89357	12.3345	161.922	167.226	183.723	7.72106	170.957	-4.46077	1.97245e-29	4.50591e-28
Podel.10G225400	43.4291	55.0067	40.7987	295.818	344.063	241.85	46.4115	293.91	-2.6643	2.16457e-29	4.93822e-28
Podel.14G154100	14.8054	27.5033	21.8226	232.503	201.825	197.217	21.3771	210.515	-3.29902	2.22029e-29	5.06196e-28
Podel.11G048600	486.603	534.351	518.049	163.998	167.226	165.039	513.001	165.421	1.63272	2.48068e-29	5.65187e-28
Podel.08G074300	36.5199	39.2905	38.9011	256.376	224.89	256.382	38.2372	245.883	-2.6843	2.5004e-29	5.693e-28
Podel.01G348100	364.212	356.561	348.212	86.1506	79.7688	53.9751	356.329	73.2982	2.28003	2.5906e-29	5.89448e-28
Podel.05G254300	104.625	79.5632	82.5463	368.476	416.143	359.142	88.9114	381.254	-2.10133	2.69701e-29	6.12846e-28
Podel.14G155700	602.085	664.009	575.926	200.326	145.122	204.482	614.007	183.31	1.74606	2.74379e-29	6.23064e-28
Podel.08G234000	1359.13	1314.27	1345.41	661.18	704.464	622.789	1339.6	662.811	1.01458	2.91193e-29	6.60371e-28
Podel.04G239900	975.18	865.373	881.442	1716.78	1829.88	2098.8	907.332	1881.82	-1.05244	3.12006e-29	7.07104e-28
Podel.08G171100	25.6626	18.663	23.7202	199.288	228.735	192.027	22.6819	206.683	-3.18804	3.15811e-29	7.15255e-28
Podel.11G138800	6.90917	14.7339	19.925	178.529	246.034	182.685	13.856	202.416	-3.86447	3.19244e-29	7.22553e-28
Podel.01G465800	16.7794	10.8049	13.2833	182.681	263.333	157.773	13.6225	201.262	-3.88664	3.26258e-29	7.37455e-28
Podel.17G013700	516.214	551.049	598.698	1369.07	1356.07	1126.21	555.32	1283.78	-1.20893	3.30118e-29	7.45689e-28
Podel.04G228800	30.5978	47.1486	24.669	287.515	250.839	240.812	34.1384	259.722	-2.9294	3.56569e-29	8.04908e-28
Podel.13G014800	83.8971	67.7761	76.8534	388.197	333.491	320.736	76.1755	347.475	-2.18935	3.69123e-29	8.32699e-28
Podel.T065900	339.536	368.348	425.066	1189.5	1550.21	944.563	377.65	1228.09	-1.70146	3.89121e-29	8.77235e-28
Podel.08G190000	110.547	85.4568	84.4439	359.134	420.949	395.471	93.4825	391.851	-2.06862	4.08682e-29	9.2073e-28
Podel.06G047400	5.92215	4.91131	4.74404	194.098	178.759	138.052	5.1925	170.303	-5.03713	4.20137e-29	9.45914e-28
Podel.16G142900	643.54	668.92	674.602	185.795	247.956	238.736	662.354	224.162	1.56197	5.04227e-29	1.13375e-27
Podel.13G089600	92.7803	91.3504	114.806	518.98	695.815	369.522	99.6455	528.105	-2.406	5.22843e-29	1.17484e-27
Podel.10G099900	2.96107	2.94679	2.84642	160.884	191.253	272.989	2.91809	208.375	-6.15813	6.57723e-29	1.47406e-27
Podel.16G068900	503.383	470.504	559.796	150.504	166.265	155.697	511.228	157.489	1.69823	6.68065e-29	1.49626e-27
Podel.04G126000	1.97405	10.8049	5.69285	146.352	227.774	173.343	6.15726	182.49	-4.88996	6.74971e-29	1.51074e-27
Podel.16G004400	48.3642	55.0067	49.338	290.629	256.606	402.737	50.903	316.657	-2.63657	6.97736e-29	1.56067e-27
Podel.13G074200	344.472	371.295	289.386	34.2527	33.6375	70.5828	335.051	46.1576	2.86342	8.179e-29	1.82826e-27
Podel.T282500	123.378	143.41	97.7272	449.436	444.975	488.889	121.505	461.1	-1.92499	8.92717e-29	1.9929e-27
Podel.07G028600	0.987025	3.92905	3.79523	204.478	194.136	174.381	2.90377	190.998	-6.03366	9.27688e-29	2.06962e-27
Podel.10G187900	596.163	556.943	598.698	1404.36	1325.32	1144.89	583.934	1291.52	-1.14522	9.43147e-29	2.10138e-27
Podel.05G194500	242.808	358.526	283.693	803.38	982.214	878.133	295.009	887.909	-1.59002	9.77795e-29	2.17575e-27
Podel.06G121800	274.393	290.75	318.799	855.278	700.62	810.664	294.647	788.854	-1.41989	9.89034e-29	2.19934e-27
Podel.15G037300	90.8063	94.2972	109.113	429.715	345.985	477.472	98.0721	417.724	-2.08924	1.03552e-28	2.30123e-27
Podel.08G222100	799.49	840.816	839.695	1527.88	1789.51	1963.86	826.667	1760.42	-1.09054	1.06433e-28	2.36372e-27
Podel.05G138400	2091.51	2045.07	2024.76	754.596	784.233	1077.43	2053.78	872.085	1.23619	1.12886e-28	2.50539e-27
Podel.09G144100	63.1696	38.3082	67.3653	349.792	457.469	286.483	56.281	364.582	-2.69522	1.15851e-28	2.56953e-27
Podel.02G025400	351.381	303.519	349.161	916.518	888.029	767.069	334.687	857.205	-1.35684	1.24595e-28	2.75991e-27
Podel.01G217400	1.97405	0.982262	3.79523	201.364	229.696	223.166	2.25051	218.075	-6.58784	1.34041e-28	2.96533e-27
Podel.12G068200	5.92215	10.8049	9.48808	159.846	154.732	175.419	8.73837	163.332	-4.22253	1.34329e-28	2.96978e-27
Podel.16G020600	1236.74	1335.88	1252.43	621.738	639.112	647.701	1275.01	636.183	1.00293	1.36408e-28	3.01381e-27
Podel.18G133300	576.422	503.9	580.67	94.4543	123.017	174.381	553.664	130.617	2.0843	1.46975e-28	3.24518e-27
Podel.17G137900	0.987025	5.89357	9.48808	251.186	157.616	155.697	5.45622	188.166	-5.09694	1.61425e-28	3.56193e-27
Podel.18G026100	1131.13	1145.32	1216.37	544.929	578.564	567.776	1164.27	563.756	1.04615	1.6464e-28	3.63054e-27
Podel.09G165700	78.962	77.5987	94.8808	388.197	438.248	317.622	83.8138	381.356	-2.18566	1.66113e-28	3.66067e-27
Podel.03G156900	37.5069	36.3437	41.7475	322.805	320.997	201.368	38.5327	281.724	-2.87	1.81359e-28	3.99408e-27
Podel.08G195300	325.718	306.466	296.977	731.761	792.883	916.538	309.72	813.727	-1.39367	1.84123e-28	4.05236e-27
Podel.02G277800	7.8962	3.92905	7.59046	155.694	182.603	147.393	6.4719	161.897	-4.64348	1.87363e-28	4.1194e-27
Podel.02G100700	1363.08	1362.4	1292.28	668.446	610.28	700.638	1339.25	659.788	1.02192	1.87409e-28	4.1194e-27
Podel.01G292600	1.97405	0.982262	6.64165	173.339	246.995	162.963	3.19932	194.432	-5.91027	2.13398e-28	4.68165e-27
Podel.05G132900	332.627	365.401	332.083	80.9608	79.7688	86.1525	343.37	82.294	2.06131	2.17223e-28	4.76252e-27
Podel.09G087800	213.197	220.027	229.611	669.484	572.798	776.41	220.945	672.897	-1.60591	2.23702e-28	4.90144e-27
Podel.10G091600	1564.43	1277.92	1432.7	566.726	638.151	691.296	1425.02	632.057	1.17278	2.48903e-28	5.44319e-27
Podel.02G061800	594.189	573.641	599.646	204.478	212.397	223.166	589.159	213.347	1.46555	2.73826e-28	5.9806e-27
Podel.03G212300	163.846	191.541	190.71	13.4935	8.64963	18.6837	182.033	13.6089	3.75028	2.95329e-28	6.44615e-27
Podel.19G034000	5.92215	2.94679	4.74404	174.377	183.564	139.09	4.53766	165.677	-5.19067	3.12931e-28	6.82598e-27
Podel.14G170000	7.8962	10.8049	5.69285	142.2	160.499	194.103	8.13131	165.601	-4.35146	3.19634e-28	6.96778e-27
Podel.12G151000	15.7924	11.7871	11.3857	183.719	154.732	177.495	12.9884	171.982	-3.72815	3.27874e-28	7.14286e-27
Podel.05G157900	168.781	165.02	170.785	470.196	582.409	538.713	168.196	530.439	-1.65744	3.29208e-28	7.16737e-27
Podel.T167400	331.64	364.419	340.622	788.849	864.963	810.664	345.56	821.492	-1.24963	3.43439e-28	7.47247e-27
Podel.01G320300	459.953	510.776	463.018	994.365	1076.4	1049.4	477.916	1040.05	-1.12212	3.56313e-28	7.74765e-27
Podel.01G077900	4.93512	12.7694	8.53927	196.174	193.175	134.938	8.74793	174.762	-4.32028	3.74794e-28	8.14435e-27
Podel.04G081900	114.495	94.2972	97.7272	433.867	461.314	349.8	102.173	414.994	-2.0229	3.79634e-28	8.24431e-27
Podel.05G089800	493.512	440.053	475.353	147.39	95.1459	123.52	469.639	122.019	1.94709	3.79926e-28	8.24542e-27
Podel.02G223400	21.7145	17.6807	12.3345	214.858	176.837	177.495	17.2433	189.73	-3.46267	3.91653e-28	8.49457e-27
Podel.01G032200	460.941	493.096	454.479	100.682	44.2092	103.798	469.505	82.8965	2.50668	3.93103e-28	8.52063e-27
Podel.02G201100	89.8192	106.084	95.8296	376.779	353.674	399.623	97.2444	376.692	-1.95341	4.3511e-28	9.41331e-27
Podel.05G262800	105.612	98.2262	111.959	426.601	353.674	469.168	105.266	416.481	-1.98319	4.51176e-28	9.74859e-27
Podel.12G140300	846.867	798.579	759.046	315.54	309.465	352.914	801.497	325.973	1.29834	4.64454e-28	1.00292e-26
Podel.05G170100	1132.12	1050.04	1106.31	428.677	384.428	524.181	1096.16	445.762	1.29918	4.78331e-28	1.03223e-26
Podel.16G053300	18.7535	12.7694	10.4369	208.63	158.577	176.457	13.9866	181.221	-3.6982	4.79828e-28	1.03481e-26
Podel.09G031100	7.8962	7.8581	6.64165	154.656	173.954	143.241	7.46532	157.284	-4.39894	4.83655e-28	1.04241e-26
Podel.13G125300	704.736	754.377	791.305	308.274	307.542	272.989	750.139	296.269	1.33999	4.85462e-28	1.04565e-26
Podel.02G040700	919.907	814.295	869.108	1988.73	1790.47	1601.61	867.77	1793.6	-1.04749	5.63889e-28	1.21381e-26
Podel.11G034200	865.621	1025.48	992.453	435.943	378.662	388.205	961.185	400.937	1.26203	5.97802e-28	1.2852e-26
Podel.08G182200	232.938	254.406	308.362	706.85	778.467	962.209	265.235	815.842	-1.62023	6.3178e-28	1.3574e-26
Podel.16G132900	355.329	293.696	318.799	771.204	930.316	811.702	322.608	837.74	-1.37729	6.40515e-28	1.3753e-26
Podel.T215400	13.8183	16.6985	14.2321	166.073	175.876	175.419	14.9163	172.456	-3.53173	6.52264e-28	1.39966e-26
Podel.08G154700	31.5848	36.3437	21.8226	194.098	300.815	249.116	29.917	248.01	-3.05427	6.54364e-28	1.40328e-26
Podel.14G052800	2.96107	3.92905	4.74404	166.073	169.148	154.659	3.87805	163.294	-5.39254	6.63155e-28	1.42125e-26
Podel.01G036300	1294.98	1180.68	1223.96	634.193	593.941	592.688	1233.21	606.941	1.02295	6.8085e-28	1.45826e-26
Podel.04G231400	8.88322	4.91131	6.64165	173.339	191.253	128.71	6.81206	164.434	-4.59472	7.42956e-28	1.5888e-26
Podel.15G098000	62.1826	65.8116	45.5428	266.756	330.608	320.736	57.8456	306.033	-2.40526	7.6231e-28	1.62765e-26
Podel.01G184600	971.232	1022.53	1022.81	476.423	358.479	364.332	1005.53	399.745	1.33167	7.91959e-28	1.68991e-26
Podel.12G064600	319.796	377.189	343.468	89.2645	57.6642	72.6587	346.818	73.1958	2.24736	8.90494e-28	1.89898e-26
Podel.14G156000	193.457	189.577	167.939	537.663	638.151	523.143	183.657	566.319	-1.62564	9.23208e-28	1.9663e-26
Podel.14G172700	1.97405	4.91131	10.4369	203.44	195.097	129.748	5.77408	176.095	-4.91994	9.36255e-28	1.99285e-26
Podel.08G233900	14.8054	12.7694	15.1809	185.795	144.161	220.052	14.2519	183.336	-3.68381	9.43538e-28	2.00711e-26
Podel.03G076100	596.163	528.457	533.23	1168.74	1223.44	1110.64	552.617	1167.61	-1.07962	9.97867e-28	2.12136e-26
Podel.06G284400	42.4421	46.1663	30.3618	229.389	308.504	249.116	39.6567	262.336	-2.72829	1.119e-27	2.37593e-26
Podel.13G002600	1.97405	6.87583	1.89762	170.225	200.864	149.469	3.5825	173.519	-5.60434	1.15027e-27	2.44081e-26
Podel.05G276300	391.849	438.089	480.097	975.682	1053.33	979.855	436.678	1002.96	-1.19939	1.17995e-27	2.50225e-26
Podel.17G096500	92.7803	86.4391	75.9046	356.02	335.413	344.61	85.0413	345.348	-2.02245	1.3124e-27	2.77798e-26
Podel.14G171000	2.96107	4.91131	6.64165	225.237	149.927	138.052	4.83801	171.072	-5.1381	1.46367e-27	3.09435e-26
Podel.15G007300	1061.05	1046.11	1090.18	2308.42	2358.47	1846.57	1065.78	2171.15	-1.02673	1.76507e-27	3.72695e-26
Podel.08G072500	13.8183	16.6985	11.3857	219.009	136.472	209.672	13.9675	188.385	-3.75433	1.81412e-27	3.82817e-26
Podel.14G103100	6.90917	12.7694	11.3857	172.301	159.538	152.583	10.3548	161.474	-3.96125	1.8346e-27	3.86902e-26
Podel.12G020400	13.8183	17.6807	14.2321	212.782	197.98	143.241	15.2437	184.668	-3.59946	1.93809e-27	4.08474e-26
Podel.05G189200	4.93512	6.87583	5.69285	145.314	137.433	195.141	5.8346	159.296	-4.77043	1.96609e-27	4.14121e-26
Podel.06G090100	1095.6	1058.88	1141.42	409.994	272.944	444.256	1098.63	375.731	1.54971	2.00973e-27	4.23055e-26
Podel.05G262600	22.7016	34.3792	31.3106	241.845	202.786	214.862	29.4638	219.831	-2.89824	2.13728e-27	4.49628e-26
Podel.06G035400	3.9481	0.982262	5.69285	125.593	244.112	198.255	3.54107	189.32	-5.73329	2.16556e-27	4.55298e-26
Podel.07G132300	0	1.96452	0	1467.67	1477.16	1358.72	0.654841	1434.52	-11.1117	2.23674e-27	4.69976e-26
Podel.17G042400	112.521	127.694	121.447	421.411	451.703	388.205	120.554	420.44	-1.8025	2.29285e-27	4.81175e-26
Podel.17G093800	95.7414	78.581	118.601	461.892	377.701	391.319	97.6411	410.304	-2.06962	2.32573e-27	4.87777e-26
Podel.09G145500	9.87025	6.87583	8.53927	139.087	151.849	183.723	8.42845	158.219	-4.23047	2.34422e-27	4.91355e-26
Podel.04G045800	708.684	764.2	806.486	274.021	266.216	329.04	759.79	289.759	1.39169	2.38144e-27	4.98852e-26
Podel.08G007400	1005.78	950.83	934.575	362.248	411.338	456.712	963.728	410.099	1.23255	2.38773e-27	4.99864e-26
Podel.11G066700	856.737	830.011	802.691	369.514	271.022	307.243	829.813	315.926	1.39443	2.44069e-27	5.1064e-26
Podel.02G201300	56.2604	73.6697	68.3141	390.273	288.321	308.281	66.0814	328.958	-2.31473	2.44926e-27	5.12121e-26
Podel.05G245900	449.096	427.284	491.482	1256.97	1180.19	948.715	455.954	1128.63	-1.3075	2.58834e-27	5.39884e-26
Podel.11G091400	15.7924	10.8049	8.53927	156.732	184.525	157.773	11.7122	166.344	-3.832	2.84105e-27	5.92236e-26
Podel.07G021600	5.92215	13.7517	13.2833	195.136	137.433	195.141	10.9857	175.903	-3.99739	2.87132e-27	5.98182e-26
Podel.10G040400	112.521	143.41	162.246	707.888	619.89	436.99	139.392	588.256	-2.07668	2.88871e-27	6.0144e-26
Podel.08G182700	828.114	754.377	752.404	8.30367	24.9878	34.2534	778.298	22.515	5.11037	2.92657e-27	6.08953e-26
Podel.13G192200	257.613	271.104	226.765	642.497	886.107	1077.43	251.828	868.676	-1.78674	2.94043e-27	6.11468e-26
Podel.08G128300	73.0398	53.0422	70.2118	384.045	287.36	312.433	65.4312	327.946	-2.32454	3.1401e-27	6.51408e-26
Podel.05G061500	229.977	219.044	223.919	569.84	628.54	733.853	224.313	644.078	-1.52164	3.33723e-27	6.91885e-26
Podel.18G067800	80.936	56.9712	67.3653	359.134	358.479	281.293	68.4242	332.969	-2.28339	3.41885e-27	7.07953e-26
Podel.09G024900	32.5718	35.3614	44.594	230.427	250.839	227.318	37.5091	236.195	-2.65332	3.42922e-27	7.09672e-26
Podel.04G238900	687.956	712.14	722.043	303.084	278.71	283.369	707.38	288.388	1.29491	3.50691e-27	7.25312e-26
Podel.15G080600	3.9481	10.8049	1.89762	159.846	176.837	148.431	5.5502	161.705	-4.8729	3.95847e-27	8.17718e-26
Podel.04G015200	7.8962	3.92905	1.89762	149.466	212.397	141.166	4.57429	167.676	-5.20595	4.21068e-27	8.69294e-26
Podel.12G087800	31.5848	38.3082	32.2595	258.452	235.462	198.255	34.0508	230.723	-2.76083	4.50063e-27	9.27482e-26
Podel.11G109600	40.468	51.0776	43.6451	245.996	241.229	269.875	45.0636	252.367	-2.4854	4.86037e-27	1.00041e-25
Podel.08G088800	4.93512	4.91131	4.74404	147.39	162.421	143.241	4.86349	151.018	-4.95727	4.94538e-27	1.0173e-25
Podel.19G090800	57.2474	54.0244	29.413	367.438	242.19	364.332	46.895	324.653	-2.7931	4.95014e-27	1.01767e-25
Podel.03G002000	4.93512	2.94679	0.948808	167.111	183.564	168.153	2.94357	172.943	-5.88821	5.32714e-27	1.09386e-25
Podel.12G071000	958.401	967.528	1047.48	393.387	481.496	414.155	991.138	429.679	1.20487	5.45268e-27	1.11764e-25
Podel.11G033000	398.758	441.036	481.045	73.6951	130.706	92.3804	440.28	98.927	2.15047	5.91645e-27	1.21125e-25
Podel.09G097700	39.481	52.0599	34.1571	268.831	231.618	259.495	41.8993	253.315	-2.59687	6.40222e-27	1.30914e-25
Podel.19G119800	6.90917	5.89357	18.9762	204.478	157.616	176.457	10.593	179.517	-4.07382	6.59289e-27	1.34732e-25
Podel.05G051400	59.2215	56.9712	56.9285	251.186	291.204	310.357	57.707	284.249	-2.30058	6.85703e-27	1.40047e-25
novel.212	173.716	201.364	206.84	640.421	510.328	676.764	193.973	609.171	-1.64998	7.00779e-27	1.42956e-25
Podel.05G026500	0.987025	4.91131	2.84642	228.351	208.552	130.786	2.91492	189.23	-6.01989	7.22268e-27	1.47252e-25
Podel.02G179100	0.987025	5.89357	13.2833	181.643	139.355	224.204	6.7213	181.734	-4.74384	7.53142e-27	1.53455e-25
Podel.04G020300	4690.34	4686.37	4669.08	13571.3	13598.2	18643.2	4681.93	15270.9	-1.7056	7.57665e-27	1.54285e-25
Podel.04G191000	987.025	1026.46	998.146	480.575	419.027	484.738	1003.88	461.446	1.12221	8.24515e-27	1.67798e-25
Podel.01G397000	4.93512	0	8.53927	225.237	133.589	170.229	4.49146	176.352	-5.28304	8.49735e-27	1.72726e-25
Podel.17G072000	264.523	265.211	281.796	745.255	807.299	630.055	270.51	727.536	-1.42762	8.58211e-27	1.74345e-25
Podel.01G006600	2.96107	6.87583	3.79523	167.111	133.589	164.001	4.54405	154.9	-5.09223	8.66261e-27	1.75877e-25
Podel.18G091200	224.055	222.973	280.847	690.243	666.983	638.359	242.625	665.195	-1.45429	1.07794e-26	2.18467e-25
Podel.03G088700	28.6237	31.4324	29.413	209.668	248.917	188.913	29.823	215.833	-2.85618	1.0818e-26	2.1899e-25
Podel.14G019300	2.96107	6.87583	7.59046	182.681	141.277	139.09	5.80912	154.349	-4.72668	1.11826e-26	2.26238e-25
Podel.18G023000	122.391	123.765	148.014	452.55	441.131	419.345	131.39	437.675	-1.73527	1.12035e-26	2.26525e-25
Podel.07G070700	85.8711	95.2794	92.9831	316.578	439.209	383.015	91.3779	379.601	-2.05509	1.12232e-26	2.26791e-25
Podel.07G131700	38.494	55.0067	44.594	270.907	257.567	242.888	46.0315	257.121	-2.48182	1.16535e-26	2.35347e-25
Podel.02G268800	39.481	31.4324	37.9523	236.655	237.384	209.672	36.2886	227.904	-2.65077	1.23832e-26	2.49937e-25
Podel.14G120000	13.8183	4.91131	7.59046	144.276	165.304	166.077	8.77337	158.553	-4.17831	1.24116e-26	2.50363e-25
Podel.07G064200	373.095	346.739	360.547	88.2265	102.835	95.4943	360.127	95.5185	1.91354	1.25075e-26	2.5215e-25
Podel.01G178100	1027.49	989.138	1021.87	504.448	467.08	423.497	1012.83	465.008	1.12304	1.27223e-26	2.56328e-25
Podel.01G442700	314.861	287.803	302.67	831.405	777.506	680.916	301.778	763.276	-1.33882	1.32884e-26	2.67577e-25
Podel.16G144200	4.93512	3.92905	2.84642	195.136	134.55	151.545	3.90353	160.411	-5.36446	1.36242e-26	2.74179e-25
Podel.04G013900	1.97405	1.96452	6.64165	134.935	291.204	158.811	3.52674	194.983	-5.77763	1.41363e-26	2.83983e-25
Podel.11G037600	1111.39	1223.9	1208.78	607.206	575.681	541.827	1181.36	574.905	1.03911	1.43899e-26	2.88909e-25
Podel.09G121500	0.987025	0.982262	0	1273.58	1353.19	1193.68	0.656429	1273.48	-10.94	1.49203e-26	2.99383e-25
Podel.01G336300	420.473	415.497	442.144	137.011	131.667	122.482	426.038	130.386	1.70815	1.52838e-26	3.06497e-25
Podel.T298300	163.846	128.676	214.431	2.07592	4.80535	6.22789	168.984	4.36972	5.27065	1.65682e-26	3.31674e-25
Podel.05G087500	315.848	355.579	357.7	795.077	795.766	797.17	343.042	796.004	-1.21414	1.71488e-26	3.43097e-25
Podel.13G026100	36.5199	28.4856	29.413	244.958	226.813	189.951	31.4728	220.574	-2.80993	1.76748e-26	3.53002e-25
Podel.15G008100	375.069	354.597	353.905	852.165	899.562	773.296	361.19	841.674	-1.22096	1.81002e-26	3.60754e-25
Podel.05G003500	512.266	534.351	565.489	145.314	116.289	189.951	537.369	150.518	1.83842	1.81388e-26	3.61217e-25
Podel.02G159400	84.8841	90.3681	89.1879	330.071	415.182	331.116	88.1467	358.79	-2.0258	1.81962e-26	3.6215e-25
Podel.03G199400	250.704	212.169	182.171	629.003	592.98	708.942	215.015	643.642	-1.58227	1.82675e-26	3.63359e-25
Podel.05G273700	369.147	383.082	389.011	69.5433	49.9756	103.798	380.414	74.439	2.35751	2.13858e-26	4.25138e-25
Podel.16G011100	12.8313	10.8049	1.89762	187.871	171.07	145.317	8.51127	168.086	-4.31318	2.17803e-26	4.3273e-25
Podel.02G132800	432.317	540.244	527.537	116.251	121.095	168.153	500.033	135.166	1.88853	2.31413e-26	4.59504e-25
Podel.14G115600	2.96107	12.7694	18.0273	175.415	168.187	197.217	11.2526	180.273	-3.99453	2.41629e-26	4.79236e-25
Podel.18G025600	0	0.982262	0	2007.41	2038.43	2160.04	0.327421	2068.63	-12.5354	2.59929e-26	5.15233e-25
Podel.10G036700	442.187	509.794	463.967	1301.6	1085.05	997.501	471.983	1128.05	-1.25692	2.65813e-26	5.26592e-25
Podel.02G253400	1475.6	1389.9	1479.19	689.205	790	630.055	1448.23	703.087	1.04166	3.1209e-26	6.16491e-25
Podel.08G047000	287.224	303.519	308.362	839.709	731.374	690.258	299.702	753.78	-1.33032	3.22147e-26	6.35991e-25
Podel.14G174500	19.7405	20.6275	19.925	221.085	172.993	165.039	20.0977	186.372	-3.21283	3.3505e-26	6.61083e-25
Podel.15G070100	442.187	405.674	417.475	139.087	123.978	115.216	421.779	126.094	1.74217	3.5749e-26	7.04953e-25
Podel.06G179300	607.02	614.896	619.571	241.845	228.735	249.116	613.829	239.898	1.35599	3.70187e-26	7.29572e-25
Podel.05G260700	578.396	592.304	585.414	1185.35	1226.33	1101.3	585.372	1170.99	-1.00055	3.99776e-26	7.86531e-25
Podel.06G157100	333.614	371.295	414.629	905.1	854.391	862.563	373.179	874.018	-1.22717	4.25683e-26	8.37021e-25
Podel.02G225400	1.97405	14.7339	5.69285	240.807	171.07	138.052	7.46694	183.31	-4.61892	4.41544e-26	8.67216e-25
Podel.12G035800	29.6107	37.326	49.338	214.858	267.178	263.647	38.7582	248.561	-2.67909	4.56538e-26	8.96151e-25
Podel.12G141700	1228.85	1194.43	1273.3	2343.71	2284.46	3047.51	1232.19	2558.56	-1.05383	5.03037e-26	9.85733e-25
Podel.04G084300	7.8962	2.94679	5.69285	157.77	130.706	151.545	5.51194	146.674	-4.7338	6.1942e-26	1.21172e-24
Podel.T145800	5.92215	10.8049	11.3857	175.415	164.343	128.71	9.37091	156.156	-4.05591	6.43586e-26	1.25827e-24
Podel.04G145800	755.074	723.927	718.247	324.881	303.698	310.357	732.416	312.979	1.22687	7.15557e-26	1.39819e-24
Podel.02G211400	185.561	253.424	186.915	696.471	682.36	565.7	208.633	648.177	-1.63597	7.74504e-26	1.51251e-24
Podel.T126700	463.902	481.308	547.462	1032.77	1210.95	1068.08	497.557	1103.93	-1.14973	8.02625e-26	1.56653e-24
Podel.10G227600	235.899	247.53	186.915	676.749	578.564	729.701	223.448	661.672	-1.5664	8.442e-26	1.64581e-24
Podel.18G140300	3.9481	1.96452	1.89762	148.428	236.423	157.773	2.60341	180.875	-6.12447	9.62274e-26	1.8728e-24
Podel.12G110700	279.328	294.679	321.646	719.306	749.635	694.41	298.551	721.117	-1.27206	1.00046e-25	1.94603e-24
Podel.07G032900	421.46	370.313	401.346	112.1	122.056	89.2664	397.706	107.807	1.88154	1.02771e-25	1.9979e-24
Podel.15G106800	37.5069	27.5033	24.669	180.605	237.384	322.812	29.8931	246.934	-3.04763	1.08639e-25	2.11077e-24
Podel.17G107000	1114.35	1097.19	1146.16	508.6	578.564	563.624	1119.23	550.263	1.0239	1.14832e-25	2.22732e-24
Podel.T044600	63.1696	61.8825	66.4165	252.224	310.426	323.85	63.8229	295.5	-2.21097	1.37561e-25	2.66365e-24
Podel.02G267400	1618.72	1710.12	1694.57	773.28	765.012	955.981	1674.47	831.424	1.01058	1.407e-25	2.7229e-24
Podel.02G261000	246.756	201.364	220.123	28.0249	32.6764	40.4813	222.748	33.7275	2.72392	1.42564e-25	2.75741e-24
Podel.15G062800	41.455	38.3082	37.0035	214.858	265.255	215.9	38.9223	232.004	-2.57662	1.4532e-25	2.80913e-24
Podel.06G015900	397.771	380.135	396.602	87.1886	120.134	69.5448	391.503	92.289	2.08112	1.71662e-25	3.30716e-24
Podel.03G156600	4.93512	2.94679	2.84642	147.39	148.005	147.393	3.57611	147.596	-5.37075	1.74619e-25	3.36225e-24
Podel.07G137300	1010.71	1014.68	1023.76	491.993	400.766	489.927	1016.38	460.895	1.14209	1.94533e-25	3.74358e-24
Podel.03G186300	0.987025	2.94679	3.79523	180.605	162.421	154.659	2.57635	165.895	-6.00045	2.01624e-25	3.87136e-24
Podel.10G159900	108.573	93.3149	91.0855	361.21	370.973	340.458	97.6577	357.547	-1.87304	2.03628e-25	3.90766e-24
Podel.12G153200	35.5329	41.255	37.0035	185.795	275.827	294.787	37.9305	252.136	-2.73324	2.07505e-25	3.97984e-24
Podel.08G094500	35.5329	21.6098	25.6178	282.325	165.304	260.533	27.5868	236.054	-3.09692	2.1606e-25	4.13928e-24
Podel.07G097300	581.358	598.198	640.445	1306.79	1304.17	1127.25	606.667	1246.07	-1.0384	2.16324e-25	4.14203e-24
Podel.15G084600	7.8962	5.89357	25.6178	199.288	283.516	168.153	13.1359	216.986	-4.03811	2.17893e-25	4.16974e-24
Podel.06G092000	86818.7	84301.7	81555.7	30265.9	32547.6	39869.9	84225.4	34227.8	1.29909	2.23245e-25	4.26739e-24
Podel.13G089900	176.677	193.506	218.226	598.903	508.406	604.105	196.136	570.471	-1.5392	2.27685e-25	4.34984e-24
Podel.08G216300	1098.56	968.51	1014.28	484.727	503.601	486.813	1027.11	491.714	1.06243	2.38275e-25	4.54964e-24
Podel.T138000	339.536	324.146	336.827	33.2147	37.4817	80.9626	333.503	50.553	2.72514	2.47722e-25	4.72477e-24
Podel.03G230800	207.275	231.814	167.939	550.118	690.048	609.295	202.343	616.487	-1.60846	2.53141e-25	4.82275e-24
Podel.02G186400	471.798	490.149	426.015	134.935	64.3917	105.874	462.654	101.734	2.18879	2.5873e-25	4.92376e-24
Podel.10G171500	461.928	519.617	559.796	1096.09	1143.67	1046.29	513.78	1095.35	-1.09198	2.62208e-25	4.98719e-24
Podel.18G145700	10.8573	15.7162	8.53927	196.174	202.786	120.406	11.7042	173.122	-3.88986	2.74277e-25	5.21384e-24
Podel.06G165700	53.2993	46.1663	49.338	230.427	314.27	252.23	49.6012	265.642	-2.42196	2.74507e-25	5.21533e-24
Podel.14G020600	1213.05	1174.79	1195.5	407.918	468.041	598.916	1194.45	491.625	1.28102	2.83867e-25	5.3872e-24
Podel.12G070800	32.5718	15.7162	19.925	201.364	205.669	183.723	22.7377	196.919	-3.1162	2.8702e-25	5.44402e-24
Podel.09G003500	261.562	286.821	268.513	630.041	676.593	735.929	272.298	680.855	-1.32217	2.92311e-25	5.54132e-24
Podel.09G001600	21.7145	14.7339	18.0273	155.694	172.993	190.989	18.1586	173.225	-3.25424	3.07641e-25	5.82869e-24
Podel.10G159200	1063.03	963.599	910.855	465.006	341.18	358.104	979.16	388.096	1.33592	3.24484e-25	6.14104e-24
Podel.02G005800	260.575	251.459	252.383	42.5563	57.6642	48.7851	254.805	49.6686	2.35631	3.41313e-25	6.45598e-24
Podel.T072800	421.46	421.39	443.093	1144.87	1028.35	865.677	428.648	1012.96	-1.24065	3.80818e-25	7.19528e-24
Podel.06G264000	0.987025	0.982262	0	1039	997.591	1031.75	0.656429	1022.78	-10.6234	4.19184e-25	7.90278e-24
Podel.16G130800	12.8313	7.8581	14.2321	134.935	188.37	153.621	11.6405	158.975	-3.77017	4.30787e-25	8.11705e-24
Podel.13G130700	3.9481	4.91131	4.74404	168.149	111.484	160.887	4.53448	146.84	-5.0154	4.76762e-25	8.97348e-24
Podel.15G108800	9.87025	8.84036	19.925	165.036	257.567	143.241	12.8785	188.615	-3.86815	5.25236e-25	9.87502e-24
Podel.06G163300	23.6886	29.4679	54.082	238.731	305.62	244.964	35.7462	263.105	-2.87655	5.54518e-25	1.04141e-23
Podel.17G122700	23534.6	22714.8	22534.2	71349.3	68655	98458.8	22927.9	79487.7	-1.79363	5.5925e-25	1.04973e-23
Podel.05G159200	334.601	343.792	321.646	808.57	730.413	751.499	333.346	763.494	-1.19552	5.8561e-25	1.0974e-23
Podel.T140200	80.936	52.0599	74.9558	337.337	401.727	280.255	69.3172	339.773	-2.29362	6.09891e-25	1.14228e-23
Podel.09G002300	0	8.84036	6.64165	168.149	128.783	157.773	5.16067	151.569	-4.87045	6.97849e-25	1.30559e-23
Podel.08G231200	961.362	1002.89	938.371	453.588	455.547	489.927	967.541	466.354	1.05305	7.30953e-25	1.36529e-23
Podel.02G134300	707.697	686.601	678.397	1365.95	1610.75	1286.06	690.898	1420.92	-1.04084	8.12411e-25	1.51579e-23
Podel.01G164900	7.8962	16.6985	6.64165	192.022	121.095	199.293	10.4121	170.803	-4.03838	8.16211e-25	1.52206e-23
Podel.02G258700	258.6	262.264	321.646	28.0249	56.7031	52.9371	280.837	45.8884	2.61034	8.29558e-25	1.54527e-23
Podel.10G004400	0.987025	2.94679	2.84642	207.592	142.238	177.495	2.26008	175.775	-6.27547	8.55142e-25	1.59206e-23
Podel.06G057500	247.743	320.217	296.028	13.4935	39.4039	49.8231	287.996	34.2402	3.07022	8.70761e-25	1.62026e-23
Podel.14G177000	17.7664	18.663	17.0785	185.795	148.005	170.229	17.836	168.01	-3.23552	8.95252e-25	1.66402e-23
Podel.01G488300	17.7664	13.7517	14.2321	142.2	173.954	166.077	15.2501	160.744	-3.39914	9.21767e-25	1.71145e-23
Podel.18G090200	0	0	2.84642	409.994	356.557	531.447	0.948808	432.666	-8.79791	9.40395e-25	1.7451e-23
Podel.04G203200	552.734	519.617	614.827	209.668	172.032	208.634	562.393	196.778	1.51657	9.66317e-25	1.79223e-23
Podel.02G023600	304.004	278.962	297.926	760.824	727.53	649.777	293.631	712.71	-1.27938	9.93118e-25	1.84094e-23
Podel.11G130200	653.41	629.63	601.544	255.338	258.528	253.268	628.195	255.711	1.29645	1.00652e-24	1.86478e-23
Podel.08G241800	633.67	660.08	620.52	251.186	265.255	204.482	638.09	240.308	1.40774	1.03206e-24	1.91107e-23
Podel.17G030100	195.431	181.718	183.12	567.764	589.136	469.168	186.756	542.023	-1.53773	1.0445e-24	1.93305e-23
Podel.05G170900	86.8582	127.694	89.1879	356.02	411.338	421.421	101.247	396.26	-1.96925	1.05614e-24	1.95355e-23
Podel.08G227300	1213.05	1120.76	1201.19	496.145	527.628	626.941	1178.33	550.238	1.09897	1.066e-24	1.97072e-23
Podel.05G274900	1096.58	1156.12	1093.98	509.638	561.265	586.46	1115.56	552.454	1.01366	1.09569e-24	2.02343e-23
Podel.06G262900	60.2085	42.2373	44.594	250.148	296.01	237.698	49.0132	261.285	-2.41581	1.14107e-24	2.1061e-23
Podel.03G075800	192.47	155.197	137.577	521.056	474.769	521.067	161.748	505.63	-1.64492	1.16887e-24	2.15624e-23
Podel.11G139900	583.332	617.843	611.032	151.542	237.384	150.507	604.069	179.811	1.74537	1.20881e-24	2.22873e-23
Podel.06G104200	48.3642	51.0776	51.2356	317.616	293.126	210.71	50.2258	273.817	-2.44683	1.21976e-24	2.24771e-23
Podel.16G059100	73.0398	54.0244	65.4677	285.439	348.868	266.761	64.1773	300.356	-2.22724	1.2513e-24	2.3046e-23
Podel.02G240200	389.875	348.703	419.373	72.6571	108.601	108.988	385.984	96.7487	1.99487	1.31661e-24	2.42099e-23
Podel.12G085300	888.322	830.011	862.466	375.741	328.686	414.155	860.267	372.861	1.20724	1.42025e-24	2.61016e-23
Podel.16G026100	645.514	649.275	704.015	259.49	292.165	265.723	666.268	272.46	1.28942	1.43255e-24	2.63136e-23
Podel.01G202000	495.486	523.546	578.773	154.656	205.669	167.115	532.602	175.813	1.59736	1.45478e-24	2.67076e-23
Podel.06G112900	50.3383	22.592	40.7987	287.515	237.384	236.66	37.9097	253.853	-2.74292	1.48276e-24	2.72067e-23
Podel.02G093100	940.635	966.546	905.162	438.019	396.922	469.168	937.448	434.703	1.10945	1.49293e-24	2.73787e-23
Podel.10G054500	398.758	447.912	445.94	98.6061	122.056	146.355	430.87	122.339	1.81648	1.51446e-24	2.77587e-23
Podel.01G489300	813.308	721.963	886.186	315.54	357.518	280.255	807.152	317.771	1.34393	1.5758e-24	2.88675e-23
Podel.12G044300	1822.05	1795.58	1786.6	1045.22	811.143	805.474	1801.41	887.281	1.02213	1.59742e-24	2.92479e-23
Podel.14G038500	180.626	163.056	164.144	17.6453	2.88321	3.11395	169.275	7.88082	4.44033	1.6628e-24	3.04287e-23
Podel.15G118800	46.3902	44.2018	34.1571	269.869	225.851	215.9	41.583	237.207	-2.51329	1.66631e-24	3.04768e-23
Podel.T109900	532.006	464.61	548.411	1046.26	1054.29	1172.92	515.009	1091.16	-1.08282	1.67396e-24	3.06004e-23
Podel.14G069700	353.355	359.508	358.649	86.1506	90.3406	114.178	357.171	96.8897	1.88313	1.69123e-24	3.08997e-23
Podel.02G219200	17.7664	25.5388	19.925	210.706	257.567	142.204	21.0767	203.492	-3.27242	1.73105e-24	3.16104e-23
Podel.03G196500	197.405	230.832	204.942	518.98	769.817	677.802	211.06	655.533	-1.63567	1.74261e-24	3.18045e-23
Podel.10G021800	243.795	232.796	263.768	39.4425	49.9756	52.9371	246.787	47.4517	2.37801	1.82782e-24	3.33419e-23
Podel.14G106600	1370.98	1309.36	1303.66	496.145	697.737	511.725	1328	568.536	1.22254	2.09116e-24	3.81253e-23
Podel.06G108700	1282.15	1253.37	1337.82	615.51	567.031	709.98	1291.11	630.84	1.03409	2.13847e-24	3.89672e-23
Podel.T055500	1064.01	1073.61	1188.86	444.247	505.523	566.738	1108.83	505.503	1.13338	2.17296e-24	3.95746e-23
Podel.14G128900	2.96107	2.94679	1.89762	144.276	144.161	181.647	2.60183	156.695	-5.91623	2.20171e-24	4.00558e-23
Podel.10G198500	28.6237	29.4679	27.5154	235.617	172.993	194.103	28.5357	200.904	-2.81533	2.2906e-24	4.16509e-23
Podel.10G037600	23.6886	17.6807	16.1297	156.732	226.813	162.963	19.1663	182.169	-3.2513	2.3975e-24	4.35254e-23
Podel.T169500	674.138	670.885	678.397	1764.53	1504.07	1251.81	674.473	1506.8	-1.15964	2.56378e-24	4.64703e-23
Podel.06G082500	57.2474	68.7583	85.3927	354.982	287.36	304.129	70.4662	315.49	-2.16076	2.60173e-24	4.71334e-23
Podel.10G111600	152.989	129.659	88.2391	500.296	454.586	442.18	123.629	465.688	-1.91474	2.66665e-24	4.82839e-23
Podel.10G177300	1070.92	1062.81	1167.03	581.257	507.445	487.851	1100.25	525.518	1.06644	2.74913e-24	4.97511e-23
Podel.01G222200	899.179	849.657	811.23	390.273	384.428	408.965	853.356	394.555	1.11304	2.97049e-24	5.36722e-23
Podel.12G026900	16.7794	9.82262	10.4369	193.06	170.109	123.52	12.3463	162.23	-3.7181	3.00099e-24	5.41947e-23
Podel.03G154100	25.6626	39.2905	28.4642	195.136	228.735	199.293	31.1391	207.721	-2.73879	3.22243e-24	5.81325e-23
Podel.14G019800	427.382	437.107	424.117	71.6192	83.6131	139.09	429.535	98.1073	2.1319	3.25484e-24	5.86555e-23
Podel.09G008500	13.8183	27.5033	15.1809	193.06	164.343	177.495	18.8342	178.299	-3.24395	3.49947e-24	6.29648e-23
Podel.06G153400	1232.79	1177.73	1068.36	602.016	572.798	542.865	1159.63	572.56	1.01798	3.50804e-24	6.30859e-23
Podel.09G033800	320.783	403.71	370.984	844.899	806.338	909.272	365.159	853.503	-1.2245	3.56308e-24	6.40422e-23
Podel.06G119000	681.047	665.974	627.162	250.148	274.866	286.483	658.061	270.499	1.2823	3.61608e-24	6.49608e-23
Podel.13G132700	162.859	166.985	166.99	490.955	468.041	448.408	165.611	469.135	-1.50213	3.64352e-24	6.54194e-23
Podel.19G118100	758.035	684.637	731.531	296.856	332.53	280.255	724.734	303.214	1.25614	3.77447e-24	6.77351e-23
Podel.14G042900	19.7405	14.7339	28.4642	171.263	185.487	184.761	20.9796	180.504	-3.10189	3.82633e-24	6.863e-23
Podel.19G127500	342.498	350.668	342.52	726.571	783.272	791.98	345.228	767.275	-1.15234	3.86348e-24	6.926e-23
Podel.13G010400	456.005	438.089	491.482	171.263	136.472	124.558	461.859	144.098	1.68115	4.57205e-24	8.17916e-23
Podel.10G086200	840.945	974.404	950.705	446.322	415.182	413.117	922.018	424.874	1.11806	4.62702e-24	8.27318e-23
Podel.14G027500	4.93512	9.82262	3.79523	162.96	129.744	124.558	6.18432	139.087	-4.49531	4.86217e-24	8.68458e-23
Podel.18G135100	43.4291	23.5743	20.8738	260.528	299.854	177.495	29.2924	245.959	-3.07288	4.91925e-24	8.78196e-23
Podel.11G072700	701.775	664.009	708.759	16.6073	4.80535	25.9495	691.514	15.7874	5.45975	4.95603e-24	8.84302e-23
Podel.01G399900	795.542	780.898	803.64	294.78	374.817	344.61	793.36	338.069	1.22965	5.07385e-24	9.04854e-23
Podel.T272600	147.067	151.268	132.833	2.07592	3.84428	4.15193	143.723	3.35738	5.41508	5.3395e-24	9.51734e-23
Podel.10G014300	2050.05	1800.49	1933.67	731.761	972.603	1009.96	1928.07	904.774	1.09117	5.97578e-24	1.06404e-22
Podel.01G322300	580.371	607.038	518.049	211.744	148.005	201.368	568.486	187.039	1.6057	6.18472e-24	1.10067e-22
Podel.01G215400	29.6107	30.4501	21.8226	188.909	215.28	175.419	27.2945	193.202	-2.82572	6.47649e-24	1.15081e-22
Podel.02G016900	1040.32	1102.1	1042.74	543.891	509.367	429.724	1061.72	494.327	1.10259	6.77056e-24	1.20244e-22
Podel.01G360200	1376.9	1250.42	1353.95	445.285	639.112	379.901	1327.09	488.099	1.44151	6.86067e-24	1.21781e-22
Podel.01G398300	10.8573	4.91131	8.53927	144.276	165.304	117.292	8.10262	142.291	-4.13488	6.98197e-24	1.2387e-22
Podel.06G165600	20.7275	24.5566	13.2833	214.858	197.019	143.241	19.5225	185.039	-3.24769	7.35347e-24	1.30259e-22
Podel.01G322500	822.192	845.728	868.159	321.767	389.233	259.495	845.359	323.499	1.38425	7.42156e-24	1.31398e-22
Podel.01G104000	15.7924	9.82262	13.2833	179.567	124.939	165.039	12.9661	156.515	-3.59271	7.63653e-24	1.35134e-22
Podel.05G152700	802.451	749.466	613.878	1554.86	1417.58	1489.5	721.932	1487.32	-1.04308	7.82121e-24	1.38259e-22
Podel.10G010100	207.275	191.541	172.683	532.473	506.484	672.612	190.5	570.523	-1.58251	8.25247e-24	1.45808e-22
Podel.06G284200	192.47	221.009	188.813	599.94	568.954	498.231	200.764	555.708	-1.4692	8.54581e-24	1.50913e-22
Podel.01G469900	168.781	180.736	203.045	10.3796	27.871	11.4178	184.187	16.5561	3.46242	8.61113e-24	1.51988e-22
Podel.08G097000	52.3123	56.9712	63.5701	306.198	276.788	233.546	57.6179	272.177	-2.23927	8.63987e-24	1.52417e-22
Podel.06G216500	149.041	147.339	154.656	2.07592	4.80535	14.5317	150.345	7.13767	4.40514	9.53899e-24	1.68106e-22
Podel.09G156800	124.365	108.049	112.908	398.576	420.949	345.648	115.107	388.391	-1.75512	9.64865e-24	1.69951e-22
Podel.01G422200	8.88322	17.6807	20.8738	142.2	177.798	189.951	15.8126	169.983	-3.42293	9.91312e-24	1.7443e-22
Podel.01G196600	20.7275	17.6807	21.8226	185.795	159.538	158.811	20.0769	168.048	-3.06427	1.14062e-23	2.00497e-22
Podel.05G150000	61.1955	55.0067	46.4916	236.655	317.153	254.306	54.2313	269.371	-2.31423	1.14501e-23	2.01166e-22
Podel.12G067600	14.8054	16.6985	15.1809	170.225	215.28	125.596	15.5616	170.367	-3.45375	1.22209e-23	2.14268e-22
Podel.07G047900	223.068	215.115	199.25	31.1388	24.0268	42.5573	212.478	32.5743	2.70996	1.2872e-23	2.25339e-22
Podel.17G056100	48.3642	40.2727	26.5666	227.313	222.007	237.698	38.4012	229.006	-2.57853	1.39936e-23	2.44474e-22
Podel.19G072100	529.045	471.486	583.517	1137.6	1079.28	1074.31	528.016	1097.07	-1.05455	1.40813e-23	2.45881e-22
Podel.14G025500	166.807	158.144	134.731	438.019	577.603	459.826	153.227	491.816	-1.68379	1.46095e-23	2.54975e-22
Podel.03G157900	642.553	636.506	556.001	256.376	182.603	198.255	611.687	212.411	1.5271	1.48639e-23	2.59283e-22
Podel.10G063200	645.514	665.974	712.554	252.224	283.516	299.977	674.681	278.572	1.27611	1.50513e-23	2.62418e-22
Podel.03G127400	9.87025	1.96452	14.2321	145.314	175.876	139.09	8.68896	153.427	-4.13618	1.52153e-23	2.65143e-22
Podel.02G137200	0	1.96452	0	744.217	929.355	769.145	0.654841	814.239	-10.2949	1.55714e-23	2.7121e-22
Podel.05G244100	81.923	79.5632	74.9558	284.401	298.893	335.268	78.814	306.187	-1.95811	1.64053e-23	2.85446e-22
Podel.18G051000	17.7664	21.6098	26.5666	152.58	189.331	190.989	21.9809	177.633	-3.01283	1.83828e-23	3.1953e-22
Podel.12G130800	2.96107	7.8581	8.53927	143.238	159.538	111.064	6.45281	137.947	-4.41394	1.85719e-23	3.22652e-22
Podel.06G142800	21.7145	14.7339	17.0785	148.428	230.657	153.621	17.8423	177.569	-3.31677	1.96347e-23	3.40771e-22
Podel.05G137600	325.718	321.2	325.441	44.6322	31.7153	83.0385	324.12	53.1287	2.61391	1.96515e-23	3.40892e-22
Podel.03G115400	1149.88	1087.36	1137.62	430.753	488.224	591.65	1124.96	503.542	1.15991	2.00478e-23	3.4759e-22
Podel.15G125800	54.2864	39.2905	51.2356	261.566	342.141	214.862	48.2708	272.856	-2.49957	2.03883e-23	3.53294e-22
Podel.10G054600	240.834	272.087	290.335	67.4674	52.8589	52.9371	267.752	57.7544	2.21439	2.03974e-23	3.53294e-22
Podel.15G023900	25.6626	29.4679	18.0273	219.009	148.005	266.761	24.3859	211.259	-3.11592	2.17798e-23	3.77047e-22
Podel.12G022800	58.2345	50.0954	45.5428	274.021	295.049	213.824	51.2909	260.965	-2.34852	2.19744e-23	3.80224e-22
Podel.16G122600	251.691	226.903	269.461	629.003	675.632	584.384	249.352	629.673	-1.33642	2.21259e-23	3.82654e-22
Podel.01G110400	1176.53	1172.82	1191.7	512.752	616.046	624.865	1180.35	584.554	1.0134	2.30119e-23	3.97576e-22
Podel.08G248900	175.69	142.428	193.557	568.802	590.097	452.56	170.558	537.153	-1.65488	2.30543e-23	3.98107e-22
Podel.T114700	205.301	227.885	196.403	542.853	550.693	712.056	209.863	601.867	-1.51991	2.3126e-23	3.99145e-22
novel.1215	139.17	174.843	124.294	8.30367	0	5.18991	146.102	4.49786	5.05047	2.4047e-23	4.14832e-22
Podel.07G128400	74.0269	46.1663	67.3653	287.515	309.465	268.837	62.5195	288.606	-2.20671	2.46257e-23	4.24602e-22
Podel.03G179500	760.996	641.417	752.404	1475.98	1324.35	1647.28	718.273	1482.54	-1.04501	2.55677e-23	4.40623e-22
Podel.01G399500	0.987025	2.94679	4.74404	156.732	144.161	123.52	2.89262	141.471	-5.60167	2.64267e-23	4.55197e-22
Podel.12G125900	142.132	155.197	147.065	514.828	424.793	418.307	148.131	452.643	-1.6112	2.7545e-23	4.74222e-22
Podel.06G045200	268.471	286.821	294.13	736.951	763.09	611.371	283.141	703.804	-1.31385	2.76196e-23	4.75267e-22
Podel.03G080900	18.7535	11.7871	11.3857	140.125	148.966	166.077	13.9754	151.722	-3.44269	2.82508e-23	4.85885e-22
Podel.17G013000	393.823	353.614	365.291	771.204	857.275	1001.65	370.909	876.71	-1.24103	3.02204e-23	5.195e-22
Podel.19G098400	26.6497	23.5743	9.48808	237.693	219.124	149.469	19.904	202.095	-3.34865	3.11707e-23	5.35569e-22
Podel.12G028800	669.203	597.215	700.22	243.92	238.345	289.597	655.546	257.288	1.35018	3.23107e-23	5.546e-22
Podel.05G018700	373.095	383.082	393.755	973.606	1014.89	760.841	383.311	916.446	-1.25783	3.41912e-23	5.86584e-22
Podel.06G187200	1.97405	4.91131	2.84642	134.935	169.148	114.178	3.24393	139.42	-5.42732	3.63181e-23	6.2214e-22
Podel.03G223200	20.7275	31.4324	18.9762	170.225	225.851	171.267	23.712	189.115	-2.99785	3.67217e-23	6.2874e-22
Podel.07G058400	5.92215	4.91131	0.948808	121.441	129.744	147.393	3.92742	132.86	-5.09124	4.04105e-23	6.91209e-22
Podel.15G146500	62.1826	55.9889	67.3653	290.629	293.126	237.698	61.8456	273.818	-2.14624	4.16986e-23	7.12886e-22
Podel.12G087100	14.8054	16.6985	18.0273	180.605	162.421	132.862	16.5104	158.629	-3.26332	4.20183e-23	7.17994e-22
Podel.14G115000	7.8962	7.8581	15.1809	124.555	186.448	138.052	10.3117	149.685	-3.85532	4.21414e-23	7.19739e-22
Podel.11G129800	73.0398	96.2617	89.1879	374.703	341.18	292.711	86.1631	336.198	-1.96391	4.33714e-23	7.39642e-22
Podel.14G112100	6.90917	3.92905	2.84642	172.301	147.044	98.6083	4.56155	139.318	-4.93857	4.69849e-23	7.99675e-22
Podel.09G069100	6.90917	7.8581	3.79523	127.669	155.693	112.102	6.1875	131.821	-4.41868	4.7947e-23	8.14837e-22
Podel.11G081300	1518.04	1532.33	1382.41	481.613	441.131	736.967	1477.6	553.237	1.41811	4.82936e-23	8.20321e-22
Podel.13G182200	115.482	95.2794	99.6248	333.185	417.104	350.838	103.462	367.042	-1.82779	5.02857e-23	8.53737e-22
Podel.10G209300	19.7405	30.4501	22.7714	188.909	246.995	154.659	24.3207	196.854	-3.01813	5.076e-23	8.61363e-22
Podel.05G203800	354.342	334.951	338.724	52.9359	100.912	77.8486	342.673	77.2323	2.14576	5.13641e-23	8.71184e-22
Podel.14G168400	2.96107	8.84036	4.74404	142.2	141.277	111.064	5.51516	131.514	-4.5769	5.32018e-23	9.01908e-22
Podel.08G187000	656.371	659.098	670.807	301.008	287.36	257.42	662.092	281.929	1.23153	5.67098e-23	9.60902e-22
Podel.19G078000	332.627	373.26	336.827	757.71	741.946	809.626	347.571	769.761	-1.14702	5.80119e-23	9.82479e-22
Podel.19G011100	295.12	298.608	259.024	664.294	652.567	784.714	284.251	700.525	-1.30135	5.88074e-23	9.95462e-22
Podel.02G008500	10.8573	8.84036	10.4369	133.897	127.822	140.128	10.0448	133.949	-3.73664	6.07855e-23	1.02793e-21
Podel.08G138600	956.427	962.617	983.913	448.398	510.328	480.586	967.652	479.771	1.01158	6.88839e-23	1.16202e-21
Podel.06G006900	145.093	163.056	151.809	8.30367	17.2993	16.6077	153.319	14.0702	3.44077	7.01392e-23	1.18208e-21
Podel.05G138300	13.8183	12.7694	13.2833	143.238	159.538	129.748	13.2904	144.175	-3.43993	7.01422e-23	1.18208e-21
Podel.12G010500	19.7405	31.4324	27.5154	204.478	222.968	156.735	26.2294	194.727	-2.89213	7.11636e-23	1.19845e-21
Podel.06G187000	320.783	318.253	324.492	689.205	708.309	806.512	321.176	734.675	-1.19351	7.13358e-23	1.20043e-21
Podel.05G253700	2.96107	2.94679	3.79523	125.593	116.289	162.963	3.23436	134.949	-5.37966	7.22003e-23	1.21379e-21
Podel.10G022300	196.418	191.541	205.891	474.347	558.382	557.396	197.95	530.042	-1.42104	8.01057e-23	1.34471e-21
Podel.03G128300	268.471	246.548	261.871	647.687	637.19	581.27	258.963	622.049	-1.26439	8.10355e-23	1.35965e-21
Podel.01G174000	7.8962	18.663	12.3345	151.542	134.55	169.191	12.9646	151.761	-3.54863	8.12692e-23	1.36291e-21
Podel.10G127600	5.92215	6.87583	5.69285	129.745	106.679	149.469	6.16361	128.631	-4.38346	8.40185e-23	1.40833e-21
Podel.10G178300	1105.47	1208.18	1272.35	649.763	542.044	534.561	1195.33	575.456	1.05519	8.4348e-23	1.41258e-21
Podel.06G021300	67.1177	68.7583	53.1332	249.11	275.827	360.18	63.0031	295.039	-2.22814	8.97281e-23	1.50183e-21
Podel.13G092500	4.93512	1.96452	5.69285	149.466	134.55	106.912	4.1975	130.309	-4.95205	9.34347e-23	1.56234e-21
Podel.18G044900	7.8962	4.91131	2.84642	144.276	133.589	108.988	5.21798	128.951	-4.63392	9.79663e-23	1.63652e-21
Podel.07G054400	52.3123	46.1663	47.4404	304.122	262.372	200.33	48.6397	255.608	-2.39407	9.84063e-23	1.64262e-21
Podel.14G104000	157.924	148.322	150.86	409.994	439.209	461.902	152.369	437.035	-1.52029	9.84271e-23	1.64262e-21
Podel.02G214100	87.8452	95.2794	100.574	317.616	368.09	318.66	94.5661	334.789	-1.82393	9.88156e-23	1.6483e-21
Podel.05G243000	435.278	374.242	403.243	118.327	90.3406	137.014	404.254	115.227	1.81327	1.09364e-22	1.81983e-21
Podel.15G147000	583.332	621.772	625.264	214.858	248.917	266.761	610.123	243.512	1.32494	1.10185e-22	1.83261e-21
Podel.01G002400	66.1307	56.9712	52.1844	277.135	273.905	233.546	58.4288	261.529	-2.16329	1.10331e-22	1.83337e-21
Podel.08G004100	69.0917	84.4745	60.7237	283.363	415.182	288.559	71.43	329.035	-2.20537	1.10338e-22	1.83337e-21
Podel.12G086200	870.556	909.575	938.371	321.767	431.521	417.269	906.167	390.186	1.21484	1.10808e-22	1.84029e-21
Podel.15G050700	200.366	165.02	199.25	31.1388	24.0268	29.0635	188.212	28.0763	2.74771	1.14303e-22	1.89559e-21
Podel.09G155800	11.8443	18.663	14.2321	149.466	140.316	156.735	14.9131	148.839	-3.319	1.15778e-22	1.91706e-21
novel.1101	643.54	672.85	737.223	1475.98	1460.83	1211.32	684.538	1382.71	-1.01425	1.15821e-22	1.91706e-21
Podel.06G278300	1091.65	1069.68	1010.48	566.726	461.314	510.687	1057.27	512.909	1.04431	1.19104e-22	1.96949e-21
Podel.08G185700	995.908	1055.93	922.241	359.134	424.793	496.155	991.36	426.694	1.21613	1.27161e-22	2.09969e-21
Podel.14G116300	938.66	830.994	1018.07	417.26	445.937	424.535	929.242	429.244	1.11411	1.32498e-22	2.18675e-21
Podel.12G033500	87.8452	109.031	75.9046	391.311	351.752	307.243	90.927	350.102	-1.94589	1.51234e-22	2.49359e-21
Podel.13G046000	76.9879	81.5278	86.3415	340.451	305.62	279.217	81.6191	308.429	-1.91751	1.52838e-22	2.51882e-21
Podel.06G225200	450.083	507.829	553.155	1205.07	1160.01	968.437	503.689	1111.17	-1.14129	1.61111e-22	2.65388e-21
Podel.15G012200	577.409	493.096	563.592	226.275	186.448	183.723	544.699	198.815	1.45474	1.69995e-22	2.79888e-21
Podel.02G138000	22.7016	32.4146	23.7202	173.339	208.552	170.229	26.2788	184.04	-2.8093	1.70474e-22	2.80542e-21
Podel.09G010100	342.498	236.725	297.926	776.394	750.596	716.207	292.383	747.732	-1.3547	1.71366e-22	2.81875e-21
Podel.06G106200	43.4291	18.663	34.1571	319.691	235.462	185.799	32.083	246.984	-2.94431	1.74924e-22	2.87313e-21
Podel.04G014600	119.43	121.8	111.01	350.83	418.066	365.37	117.414	378.088	-1.688	1.89103e-22	3.10009e-21
Podel.15G087800	313.874	271.104	302.67	687.129	662.177	820.006	295.883	723.104	-1.28875	1.9689e-22	3.22314e-21
Podel.09G099800	76.9879	74.6519	78.751	340.451	300.815	263.647	76.797	301.638	-1.97353	1.97326e-22	3.22874e-21
Podel.16G131500	155.95	191.541	153.707	23.8731	19.2214	18.6837	167.066	20.5927	3.0214	1.97816e-22	3.2352e-21
Podel.12G124400	465.876	468.539	537.974	116.251	183.564	112.102	490.796	137.306	1.83466	2.03003e-22	3.31845e-21
Podel.06G243400	34.5459	53.0422	37.9523	189.947	260.45	308.281	41.8468	252.892	-2.59588	2.07089e-22	3.38364e-21
Podel.08G198200	21.7145	20.6275	10.4369	150.504	174.915	161.925	17.593	162.448	-3.21118	2.08894e-22	3.41151e-21
Podel.18G031200	0	1.96452	1.89762	190.985	211.435	263.647	1.28738	222.022	-7.42026	2.17517e-22	3.55063e-21
Podel.02G193100	16.7794	11.7871	21.8226	229.389	172.993	127.672	16.7964	176.684	-3.39235	2.19237e-22	3.57702e-21
Podel.03G090200	8.88322	4.91131	10.4369	143.238	168.187	103.798	8.07714	138.408	-4.09672	2.1978e-22	3.58418e-21
Podel.04G009100	155.95	204.311	186.915	29.0629	19.2214	10.3798	182.392	19.5547	3.22184	2.25904e-22	3.68229e-21
Podel.01G027300	114.495	133.588	136.628	359.134	626.618	494.079	128.237	493.277	-1.94404	2.41929e-22	3.93416e-21
Podel.04G029500	920.894	866.355	862.466	447.36	327.725	356.028	883.238	377.038	1.22909	2.43976e-22	3.96556e-21
Podel.08G196400	12.8313	15.7162	13.2833	155.694	124.939	153.621	13.9436	144.751	-3.37563	2.47012e-22	4.01301e-21
Podel.15G053500	13.8183	2.94679	8.53927	146.352	210.474	112.102	8.4348	156.31	-4.21369	2.50345e-22	4.06332e-21
Podel.03G202500	51.3253	45.1841	44.594	278.173	228.735	206.558	47.0344	237.822	-2.33836	2.58871e-22	4.19971e-21
Podel.04G049100	50.3383	55.0067	43.6451	248.072	267.178	209.672	49.6634	241.641	-2.28396	2.60479e-22	4.2238e-21
Podel.04G029600	8.88322	9.82262	5.69285	126.631	155.693	112.102	8.1329	131.475	-4.01915	2.62621e-22	4.25652e-21
Podel.17G046900	291.172	230.832	246.69	578.143	763.09	727.625	256.231	689.619	-1.42896	2.65282e-22	4.29762e-21
Podel.03G147600	560.63	485.237	443.093	173.339	169.148	182.685	496.32	175.057	1.50355	2.67355e-22	4.32916e-21
Podel.14G094000	30.5978	36.3437	25.6178	199.288	176.837	198.255	30.8531	191.46	-2.63452	2.74066e-22	4.43115e-21
Podel.05G219900	266.497	253.424	198.301	582.295	638.151	693.372	239.407	637.939	-1.41472	2.87999e-22	4.64808e-21
Podel.18G062000	241.821	242.619	280.847	607.206	646.8	596.84	255.096	616.949	-1.27386	3.08476e-22	4.97389e-21
Podel.08G210100	0.987025	0	0.948808	690.243	611.241	670.536	0.645277	657.34	-9.98563	3.17646e-22	5.11454e-21
Podel.05G275700	3.9481	2.94679	10.4369	110.024	189.331	123.52	5.77726	140.958	-4.60006	3.2411e-22	5.21617e-21
Podel.12G045100	53.2993	83.4923	54.082	333.185	266.216	283.369	63.6245	294.257	-2.20979	3.37171e-22	5.42382e-21
Podel.17G009900	8.88322	2.94679	0.948808	135.973	120.134	132.862	4.25961	129.656	-4.93956	3.43709e-22	5.52381e-21
Podel.03G113600	23.6886	5.89357	19.925	168.149	164.343	195.141	16.5024	175.878	-3.41237	3.44622e-22	5.53589e-21
Podel.03G054500	43.4291	36.3437	53.1332	280.249	248.917	196.179	44.302	241.782	-2.44704	3.45884e-22	5.55356e-21
Podel.15G110200	918.92	879.125	991.504	350.83	272.944	436.99	929.849	353.588	1.39652	3.58742e-22	5.75464e-21
Podel.06G148200	231.951	212.169	205.891	610.32	709.27	504.459	216.67	608.016	-1.4895	3.78333e-22	6.06606e-21
Podel.19G077100	44.4161	57.9535	45.5428	223.161	225.851	275.065	49.3041	241.359	-2.29153	4.11771e-22	6.59911e-21
Podel.08G129200	33.5588	44.2018	24.669	222.123	180.681	248.078	34.1432	216.961	-2.66905	4.36799e-22	6.99693e-21
Podel.12G148400	21.7145	15.7162	31.3106	152.58	202.786	193.065	22.9138	182.81	-2.99349	4.75794e-22	7.61093e-21
Podel.03G158000	14.8054	19.6452	13.2833	142.2	143.199	159.849	15.9113	148.416	-3.22284	4.80141e-22	7.67689e-21
Podel.08G018500	112.521	126.712	123.345	343.565	410.377	392.357	120.859	382.1	-1.66084	5.19256e-22	8.29842e-21
Podel.19G123400	631.696	589.357	623.367	282.325	231.618	239.774	614.807	251.239	1.29191	5.21855e-22	8.33607e-21
Podel.T286400	136.209	134.57	140.424	436.981	394.039	629.017	137.068	486.679	-1.82736	5.31255e-22	8.48228e-21
Podel.11G053700	76.9879	96.2617	74.9558	339.413	300.815	293.749	82.7351	311.326	-1.91219	5.46533e-22	8.72216e-21
Podel.08G071000	9.87025	10.8049	18.0273	141.162	161.46	129.748	12.9008	144.123	-3.47808	5.62986e-22	8.97638e-21
Podel.01G003100	24.6756	41.255	40.7987	226.275	203.747	200.33	35.5764	210.117	-2.56068	5.93536e-22	9.45908e-21
Podel.14G024300	130.287	134.57	106.266	399.614	368.09	396.509	123.708	388.071	-1.64993	6.49655e-22	1.03342e-20
Podel.14G048600	131.274	133.588	155.604	406.88	456.508	394.433	140.155	419.274	-1.58069	7.33702e-22	1.16442e-20
Podel.04G225600	2.96107	5.89357	11.3857	128.707	111.484	155.697	6.74678	131.963	-4.28054	7.34328e-22	1.16488e-20
Podel.10G248800	12.8313	14.7339	11.3857	138.049	133.589	138.052	12.9836	136.563	-3.39592	7.473e-22	1.18491e-20
Podel.11G062400	36.5199	32.4146	31.3106	213.82	162.421	253.268	33.4151	209.836	-2.65031	7.92934e-22	1.25552e-20
Podel.01G362900	41.455	40.2727	50.2868	186.833	257.567	256.382	44.0049	233.594	-2.40769	7.97334e-22	1.26132e-20
Podel.16G138200	122.391	93.3149	103.42	365.362	347.907	347.724	106.375	353.664	-1.73341	7.98029e-22	1.26184e-20
Podel.06G073500	11.8443	11.7871	12.3345	158.808	148.966	111.064	11.9886	139.613	-3.54167	8.02427e-22	1.26821e-20
Podel.14G183700	14.8054	9.82262	4.74404	127.669	161.46	127.672	9.79068	138.934	-3.83354	8.15572e-22	1.28839e-20
Podel.11G062100	36.5199	35.3614	38.9011	238.731	234.501	168.153	36.9275	213.795	-2.53349	8.35464e-22	1.3186e-20
Podel.16G046500	11.8443	3.92905	3.79523	125.593	124.939	131.824	6.52286	127.452	-4.29441	8.42367e-22	1.32889e-20
Podel.10G177100	0	3.92905	3.79523	140.125	132.628	125.596	2.57476	132.783	-5.67969	8.4494e-22	1.33233e-20
Podel.06G144600	1096.58	1251.4	1013.33	400.652	256.606	477.472	1120.44	378.243	1.56817	8.50291e-22	1.34015e-20
Podel.07G102600	73.0398	74.6519	77.8022	289.591	290.243	266.761	75.1647	282.198	-1.90849	8.58619e-22	1.35266e-20
Podel.06G006800	244.782	255.388	231.509	59.1637	41.326	26.9875	243.893	42.4924	2.52129	8.67146e-22	1.36547e-20
Podel.05G263900	18.7535	9.82262	18.9762	183.719	145.122	139.09	15.8507	155.977	-3.29686	8.72953e-22	1.37398e-20
Podel.15G146100	31.5848	18.663	31.3106	175.415	213.358	174.381	27.1861	187.718	-2.7872	9.12638e-22	1.43578e-20
Podel.19G103700	114.495	139.481	120.499	478.499	521.861	338.382	124.825	446.247	-1.83863	9.82969e-22	1.54431e-20
Podel.05G273300	119.43	154.215	131.884	432.829	394.039	402.737	135.176	409.868	-1.60016	1.09889e-21	1.72406e-20
Podel.01G344600	374.082	397.816	373.83	884.341	813.065	755.651	381.91	817.686	-1.09836	1.10175e-21	1.72776e-20
Podel.18G010600	1.97405	6.87583	0	131.821	185.487	107.95	2.94996	141.752	-5.6005	1.19315e-21	1.86682e-20
Podel.13G080200	351.381	362.455	293.182	757.71	751.557	747.347	335.672	752.205	-1.16463	1.22778e-21	1.91925e-20
Podel.03G005100	18.7535	10.8049	10.4369	179.567	157.616	116.254	13.3317	151.145	-3.50573	1.26426e-21	1.97538e-20
Podel.16G147600	278.341	316.288	270.41	863.582	673.71	659.118	288.346	732.137	-1.34422	1.28351e-21	2.00272e-20
Podel.10G169400	34.5459	26.5211	38.9011	166.073	271.983	213.824	33.3227	217.294	-2.70489	1.32116e-21	2.06053e-20
Podel.03G040200	93.7673	76.6164	101.522	345.64	314.27	310.357	90.6354	323.422	-1.83445	1.32573e-21	2.06672e-20
Podel.10G176000	24.6756	8.84036	15.1809	146.352	156.654	183.723	16.2323	162.243	-3.32229	1.39412e-21	2.17235e-20
Podel.07G065800	244.782	201.364	210.635	48.7841	36.5207	41.5193	218.927	42.2747	2.37468	1.46497e-21	2.28171e-20
Podel.02G012500	30.5978	30.4501	31.3106	176.453	201.825	173.343	30.7862	183.874	-2.57871	1.52751e-21	2.37588e-20
Podel.10G106900	602.085	664.009	618.623	286.477	247.956	268.837	628.239	267.757	1.23115	1.5701e-21	2.44102e-20
Podel.12G122500	106.599	117.871	103.42	356.02	324.842	428.687	109.297	369.849	-1.75839	1.70987e-21	2.65472e-20
Podel.01G417400	9.87025	20.6275	17.0785	120.403	170.109	221.09	15.8588	170.534	-3.42561	1.72152e-21	2.67159e-20
Podel.05G175300	5.92215	10.8049	4.74404	103.796	158.577	125.596	7.15702	129.323	-4.17985	1.72431e-21	2.67471e-20
Podel.01G317600	44.4161	43.2195	66.4165	225.237	261.411	260.533	51.3507	249.061	-2.27624	1.95994e-21	3.03884e-20
Podel.17G052600	36.5199	39.2905	33.2083	223.161	207.591	174.381	36.3396	201.711	-2.47347	1.98032e-21	3.06906e-20
Podel.03G029100	2872.24	2920.27	2896.71	1254.89	1241.7	1778.06	2896.41	1424.89	1.02381	2.02287e-21	3.13357e-20
Podel.10G245000	107.586	94.2972	93.9319	315.54	319.075	363.294	98.6049	332.636	-1.75435	2.08065e-21	3.22163e-20
Podel.06G204100	73.0398	80.5455	55.9796	254.3	292.165	359.142	69.855	301.869	-2.11252	2.50108e-21	3.86216e-20
Podel.02G170700	101.664	93.3149	81.5974	406.88	355.596	282.331	92.192	348.269	-1.91826	2.52567e-21	3.89837e-20
Podel.17G084700	4.93512	7.8581	7.59046	137.011	148.966	93.4184	6.79456	126.465	-4.21715	2.52847e-21	3.90094e-20
Podel.02G215600	506.344	501.936	510.458	200.326	199.903	149.469	506.246	183.233	1.46521	2.5647e-21	3.95505e-20
Podel.10G003400	5.92215	10.8049	11.3857	143.238	109.562	135.976	9.37091	129.592	-3.78616	2.58746e-21	3.98657e-20
Podel.13G182600	10.8573	17.6807	23.7202	128.707	177.798	187.875	17.4194	164.793	-3.23867	2.71714e-21	4.18261e-20
Podel.15G041600	2.96107	1.96452	0	174.377	156.654	151.545	1.64187	160.859	-6.63148	2.80965e-21	4.32114e-20
Podel.06G187700	128.313	94.2972	119.55	371.589	346.946	432.838	114.053	383.791	-1.75003	2.82701e-21	4.34589e-20
Podel.06G290700	196.418	151.268	146.116	14.5314	19.2214	24.9116	164.601	19.5548	3.07345	2.87498e-21	4.41567e-20
Podel.13G021200	277.354	282.891	275.154	78.8849	74.0024	55.013	278.467	69.3001	2.00559	2.99425e-21	4.59681e-20
Podel.03G096000	695.852	692.495	760.944	237.693	235.462	339.42	716.43	270.858	1.40444	3.00156e-21	4.60597e-20
Podel.07G007300	41.455	44.2018	49.338	197.212	266.216	215.9	44.9983	226.443	-2.33128	3.24452e-21	4.97213e-20
Podel.17G087000	5.92215	24.5566	15.1809	168.149	205.669	141.166	15.2199	171.661	-3.49546	3.28691e-21	5.03484e-20
Podel.04G176200	7.8962	18.663	28.4642	242.882	154.732	171.267	18.3411	189.627	-3.36466	3.48915e-21	5.34225e-20
Podel.11G129300	17.7664	11.7871	27.5154	151.542	168.187	171.267	19.023	163.665	-3.10118	3.65698e-21	5.59672e-20
Podel.18G110100	0	2.94679	0	256.376	282.555	269.875	0.982262	269.602	-8.11481	3.74936e-21	5.73553e-20
Podel.T024400	749.152	774.023	751.456	379.893	354.635	358.104	758.21	364.211	1.05808	3.87805e-21	5.92447e-20
Podel.19G132300	91.7933	65.8116	92.0343	443.209	284.477	330.078	83.2131	352.588	-2.08199	3.97431e-21	6.06871e-20
Podel.11G025100	41.455	37.326	46.4916	272.983	264.294	171.267	41.7575	236.182	-2.49951	4.01727e-21	6.12624e-20
Podel.13G181300	325.718	317.271	285.591	644.573	761.168	709.98	309.527	705.24	-1.1888	4.13864e-21	6.30853e-20
Podel.06G191300	776.788	843.763	805.538	385.083	383.467	411.041	808.696	393.197	1.0406	4.1635e-21	6.3436e-20
Podel.04G145300	44.4161	61.8825	65.4677	315.54	368.09	210.71	57.2554	298.113	-2.38019	4.22063e-21	6.42779e-20
Podel.06G245900	1461.78	1443.93	1606.33	618.624	546.849	829.348	1504.01	664.94	1.17844	4.30877e-21	6.5562e-20
Podel.04G117800	76.0009	67.7761	74.007	308.274	246.995	288.559	72.5947	281.276	-1.95335	4.35273e-21	6.62017e-20
Podel.01G167200	19.7405	32.4146	34.1571	199.288	171.07	187.875	28.7707	186.078	-2.69109	4.46338e-21	6.78243e-20
Podel.16G122800	346.446	321.2	340.622	97.5682	102.835	112.102	336.089	104.168	1.69012	4.48868e-21	6.81787e-20
Podel.15G072100	8.88322	4.91131	4.74404	142.2	113.406	104.836	6.17952	120.148	-4.28439	4.56333e-21	6.92512e-20
Podel.10G208900	229.977	228.867	202.096	541.815	543.966	527.295	220.313	537.692	-1.28773	4.65904e-21	7.06725e-20
Podel.13G107000	8.88322	5.89357	4.74404	154.656	97.0681	121.444	6.50694	124.389	-4.25957	4.67145e-21	7.08293e-20
Podel.03G144600	103.638	79.5632	81.5974	331.109	364.246	283.369	88.2661	326.241	-1.88709	4.75039e-21	7.19945e-20
Podel.06G070400	0	0	2.84642	266.756	243.151	291.673	0.948808	267.193	-8.10288	5.0694e-21	7.67953e-20
Podel.06G045300	0	0	0	426.601	492.068	361.218	0	426.629	-11.2202	5.10937e-21	7.73356e-20
Podel.14G009400	0.987025	4.91131	2.84642	153.618	119.173	104.836	2.91492	125.876	-5.43126	5.10958e-21	7.73356e-20
Podel.10G143000	911.024	929.22	854.876	392.349	463.236	451.522	898.373	435.702	1.04329	5.11301e-21	7.73534e-20
Podel.18G005800	171.742	169.931	155.604	19.7212	28.8321	14.5317	165.759	21.0284	2.97149	5.16752e-21	7.81436e-20
Podel.05G180800	259.587	294.679	322.595	703.736	714.075	632.131	292.287	683.314	-1.22488	5.74796e-21	8.68446e-20
Podel.01G448300	783.698	710.175	794.152	193.06	216.241	341.496	762.675	250.266	1.60854	5.80347e-21	8.76446e-20
Podel.07G027400	766.918	795.632	1011.43	197.212	249.878	363.294	857.993	270.128	1.66792	5.91752e-21	8.93277e-20
Podel.05G058500	32.5718	30.4501	36.0547	196.174	190.292	172.305	33.0255	186.257	-2.49502	6.05143e-21	9.12688e-20
Podel.15G067800	1410.46	1561.8	1529.48	774.318	606.435	827.272	1500.58	736.008	1.02875	6.1988e-21	9.34094e-20
Podel.08G106000	12.8313	13.7517	10.4369	105.872	157.616	152.583	12.34	138.69	-3.49258	6.22898e-21	9.3823e-20
Podel.07G045300	0	1.96452	2.84642	142.2	193.175	144.279	1.60365	159.885	-6.62638	6.29229e-21	9.4735e-20
Podel.04G034600	9.87025	12.7694	4.74404	123.517	123.978	131.824	9.1279	126.44	-3.79719	6.29845e-21	9.47862e-20
Podel.07G053200	100.677	116.889	140.424	370.551	370.973	401.699	119.33	381.075	-1.67394	6.33397e-21	9.52788e-20
Podel.06G101000	613.929	568.73	521.844	145.314	128.783	230.432	568.168	168.177	1.75812	6.35368e-21	9.55334e-20
Podel.16G121900	1026.51	1029.41	1009.53	313.464	296.971	502.383	1021.82	370.939	1.46295	6.53281e-21	9.81408e-20
Podel.06G017100	414.55	330.04	396.602	56.0498	120.134	69.5448	380.397	81.9095	2.21074	6.63796e-21	9.96333e-20
Podel.17G135800	2.96107	12.7694	5.69285	121.441	126.861	127.672	7.14111	125.325	-4.13478	6.65514e-21	9.98475e-20
novel.1277	1077.83	1048.07	926.985	498.22	542.044	476.434	1017.63	505.566	1.00845	6.76545e-21	1.01414e-19
Podel.05G086300	21.7145	27.5033	23.7202	199.288	159.538	149.469	24.3127	169.432	-2.80073	7.97138e-21	1.19126e-19
Podel.04G221600	9.87025	3.92905	14.2321	187.871	128.783	112.102	9.3438	142.919	-3.92964	8.0118e-21	1.19626e-19
Podel.07G084200	12.8313	14.7339	29.413	287.515	174.915	139.09	18.9928	200.506	-3.39552	8.04913e-21	1.20131e-19
Podel.10G187800	39.481	33.3969	49.338	217.971	186.448	293.749	40.7386	232.723	-2.51201	8.09116e-21	1.20706e-19
Podel.01G229600	9.87025	8.84036	10.4369	130.783	176.837	98.6083	9.71583	135.409	-3.80127	8.13414e-21	1.21295e-19
Podel.09G030100	948.531	899.752	1000.04	509.638	414.221	453.598	949.442	459.152	1.04904	8.30735e-21	1.23824e-19
Podel.02G060600	4.93512	9.82262	0	100.682	142.238	149.469	4.91925	130.797	-4.74489	9.74957e-21	1.45257e-19
Podel.06G031900	380.004	409.603	421.271	845.937	808.26	802.36	403.626	818.852	-1.02029	1.12248e-20	1.66801e-19
Podel.08G076800	392.836	349.685	328.287	66.4294	78.8078	120.406	356.936	88.5477	2.01222	1.13014e-20	1.67794e-19
Podel.07G103500	526.084	462.645	425.066	1122.03	898.601	1244.54	471.265	1088.39	-1.20738	1.27811e-20	1.896e-19
Podel.08G113200	704.736	688.566	744.814	261.566	258.528	351.876	712.705	290.656	1.29502	1.31867e-20	1.95364e-19
Podel.T284300	2.96107	0.982262	0.948808	256.376	158.577	108.988	1.63071	174.647	-6.75045	1.36448e-20	2.01888e-19
Podel.14G089900	30.5978	25.5388	24.669	198.25	181.642	146.355	26.9352	175.416	-2.7042	1.39021e-20	2.05607e-19
Podel.03G154900	36.5199	36.3437	19.925	219.009	191.253	175.419	30.9295	195.227	-2.66078	1.43607e-20	2.12025e-19
Podel.05G048900	957.414	1001.91	928.883	427.639	444.014	530.409	962.735	467.354	1.04297	1.45865e-20	2.15265e-19
Podel.13G003000	538.915	550.067	500.022	223.161	204.708	225.242	529.668	217.704	1.28325	1.70838e-20	2.51688e-19
Podel.03G007600	698.813	685.619	736.275	351.868	296.01	319.698	706.902	322.525	1.13301	1.71365e-20	2.52355e-19
Podel.01G263600	754.087	742.59	790.357	379.893	374.817	359.142	762.345	371.284	1.03792	1.82645e-20	2.68505e-19
Podel.01G400600	3.9481	4.91131	12.3345	157.77	137.433	95.4943	7.06464	130.232	-4.19586	1.9286e-20	2.83401e-19
Podel.01G267100	0	0	0	372.627	405.572	349.8	0	376	-11.0377	2.08626e-20	3.06306e-19
Podel.08G085500	322.757	378.171	360.547	785.735	772.7	1078.46	353.825	878.966	-1.31231	2.11434e-20	3.10295e-19
Podel.T050500	40.468	26.5211	24.669	241.845	194.136	160.887	30.5527	198.956	-2.70467	2.16929e-20	3.18224e-19
Podel.10G034700	97.7154	113.942	103.42	395.462	326.764	316.584	105.026	346.27	-1.72091	2.21028e-20	3.23961e-19
Podel.04G236500	467.85	454.787	534.179	167.111	193.175	190.989	485.605	183.758	1.40164	2.41053e-20	3.5301e-19
Podel.16G070800	368.16	340.845	370.035	718.268	746.752	830.385	359.68	765.135	-1.08877	2.44607e-20	3.57891e-19
Podel.08G223200	177.664	195.47	163.195	18.6833	34.5985	26.9875	178.776	26.7564	2.73489	2.44699e-20	3.57891e-19
Podel.01G326000	760.996	707.229	743.865	334.223	374.817	314.509	737.363	341.183	1.11088	2.44956e-20	3.58113e-19
Podel.19G070600	737.307	742.59	670.807	284.401	303.698	358.104	716.901	315.401	1.18479	2.50513e-20	3.65927e-19
Podel.02G141700	254.652	262.264	237.202	68.5053	33.6375	47.7472	251.373	49.9633	2.3353	2.67391e-20	3.90414e-19
Podel.11G161700	0.987025	5.89357	6.64165	133.897	123.017	94.4563	4.50742	117.123	-4.69258	2.92554e-20	4.26609e-19
Podel.15G047700	1.97405	2.94679	1.89762	139.087	172.032	90.3044	2.27282	133.808	-5.88258	2.95701e-20	4.31015e-19
Podel.03G130200	153.976	164.038	150.86	385.083	448.82	466.054	156.291	433.319	-1.47154	3.01562e-20	4.39372e-19
Podel.03G063800	10.8573	7.8581	8.53927	111.062	153.771	106.912	9.08488	123.915	-3.77167	3.06055e-20	4.45162e-19
Podel.03G209700	609.981	544.173	618.623	265.718	179.72	179.571	590.926	208.336	1.50531	3.13143e-20	4.55085e-19
novel.983	195.431	214.133	233.407	38.4045	47.0924	48.7851	214.324	44.7607	2.25888	3.16635e-20	4.59966e-19
Podel.13G173800	190.496	173.86	162.246	411.032	563.187	533.523	175.534	502.581	-1.51848	3.30056e-20	4.79259e-19
Podel.T211300	659.332	644.364	568.336	1246.59	1464.67	1125.17	624.011	1278.81	-1.03591	3.3337e-20	4.83661e-19
Podel.11G093900	0.987025	0.982262	2.84642	124.555	148.966	172.305	1.60524	148.609	-6.52002	3.35619e-20	4.86718e-19
Podel.08G171200	40.468	51.0776	45.5428	282.325	363.285	172.305	45.6961	272.638	-2.57772	3.39297e-20	4.91845e-19
Podel.08G040100	1591.08	1416.42	1509.55	681.939	672.749	890.588	1505.69	748.426	1.00904	3.87773e-20	5.61167e-19
Podel.03G119500	9.87025	12.7694	4.74404	131.821	137.433	105.874	9.1279	125.043	-3.78152	3.98079e-20	5.75596e-19
Podel.13G046500	318.809	295.661	329.236	904.063	897.64	621.751	314.569	807.818	-1.36086	4.08518e-20	5.90192e-19
Podel.05G001300	343.485	324.146	296.977	810.646	641.034	771.221	321.536	740.967	-1.20417	4.30697e-20	6.21973e-19
Podel.10G209400	154.963	146.357	145.168	405.842	469.002	383.015	148.829	419.287	-1.49505	4.34438e-20	6.27111e-19
Podel.15G090000	796.529	808.402	863.415	217.971	386.35	274.027	822.782	292.783	1.48873	4.44545e-20	6.41162e-19
Podel.02G197600	32.5718	27.5033	13.2833	226.275	169.148	164.001	24.4528	186.475	-2.93426	4.52844e-20	6.52308e-19
Podel.10G184700	516.214	499.971	527.537	192.022	229.696	202.406	514.574	208.042	1.30541	4.53437e-20	6.52889e-19
Podel.01G082600	460.941	485.237	454.479	161.922	197.019	178.533	466.886	179.158	1.38064	4.81098e-20	6.92426e-19
Podel.01G007700	276.367	241.636	242.895	62.2776	71.1192	57.089	253.633	63.4953	1.99614	4.96995e-20	7.15006e-19
Podel.10G053300	320.783	335.934	345.366	726.571	704.464	675.726	334.028	702.254	-1.07186	4.97287e-20	7.15126e-19
Podel.14G076800	7.8962	24.5566	9.48808	154.656	174.915	132.862	13.9803	154.144	-3.46551	5.3577e-20	7.69821e-19
Podel.07G023200	40.468	21.6098	37.0035	212.782	202.786	174.381	33.0271	196.649	-2.57341	5.4228e-20	7.78524e-19
Podel.01G114200	866.608	841.799	837.797	363.286	328.686	450.484	848.734	380.819	1.15727	5.44485e-20	7.81363e-19
Podel.06G136700	1112.38	997.978	1100.62	531.435	385.389	533.523	1070.32	483.449	1.14795	5.52591e-20	7.92663e-19
Podel.14G086700	783.698	753.395	794.152	364.324	322.92	402.737	777.082	363.327	1.09787	5.54422e-20	7.94625e-19
Podel.05G081500	0	0	0	326.957	310.426	414.155	0	350.513	-10.9358	5.74514e-20	8.22735e-19
Podel.14G172300	221.094	217.08	232.458	486.803	596.825	566.738	223.544	550.122	-1.29944	5.95639e-20	8.52275e-19
Podel.13G022200	3.9481	7.8581	9.48808	128.707	100.912	117.292	7.09809	115.637	-4.02102	5.97156e-20	8.54091e-19
Podel.01G287600	1501.26	1279.89	1234.4	703.736	567.992	706.866	1338.52	659.532	1.02182	6.25135e-20	8.93362e-19
Podel.08G083900	217.145	198.417	197.352	509.638	481.496	502.383	204.305	497.839	-1.28498	6.37218e-20	9.10251e-19
Podel.01G335700	449.096	384.064	404.192	822.064	896.678	1133.48	412.451	950.739	-1.20474	6.60696e-20	9.43004e-19
Podel.04G176500	936.686	901.717	940.268	392.349	421.91	510.687	926.224	441.648	1.06885	6.6466e-20	9.48266e-19
Podel.03G184200	1148.9	1059.86	939.319	486.803	554.537	525.219	1049.36	522.186	1.00617	6.81235e-20	9.71511e-19
Podel.T025800	28.6237	30.4501	20.8738	253.262	138.394	186.837	26.6492	192.831	-2.85579	7.34996e-20	1.04601e-18
Podel.01G086000	2.96107	0.982262	5.69285	161.922	108.601	92.3804	3.21206	120.968	-5.22437	7.41709e-20	1.05512e-18
Podel.06G269000	3.9481	3.92905	2.84642	91.3404	100.912	156.735	3.57452	116.329	-5.02667	8.19628e-20	1.16403e-18
Podel.11G032200	172.729	159.126	149.912	469.158	576.642	392.357	160.589	479.386	-1.57894	8.45208e-20	1.19987e-18
Podel.10G113800	798.503	833.941	763.79	372.627	390.194	417.269	798.745	393.364	1.02184	8.55324e-20	1.21373e-18
Podel.01G189500	121.404	146.357	99.6248	400.652	351.752	422.459	122.462	391.621	-1.67758	8.83548e-20	1.25326e-18
Podel.04G169400	26.6497	30.4501	36.0547	250.148	185.487	152.583	31.0515	196.073	-2.65718	8.91917e-20	1.26408e-18
Podel.18G052200	3.9481	3.92905	1.89762	125.593	110.523	95.4943	3.25825	110.537	-5.09034	9.06234e-20	1.28384e-18
Podel.03G077600	111.534	109.031	118.601	412.07	376.74	303.091	113.055	363.967	-1.68668	9.83885e-20	1.39213e-18
Podel.02G026900	7.8962	1.96452	6.64165	129.745	114.367	95.4943	5.50079	113.202	-4.36142	1.07731e-19	1.52181e-18
Podel.13G027500	37.5069	49.1131	37.9523	186.833	233.54	198.255	41.5241	206.209	-2.31323	1.09469e-19	1.54572e-18
Podel.01G141400	534.967	596.233	576.875	1369.07	1322.43	990.235	569.358	1227.25	-1.10819	1.11875e-19	1.57839e-18
Podel.01G140300	6.90917	8.84036	14.2321	132.859	116.289	116.254	9.99388	121.801	-3.60236	1.14076e-19	1.60878e-18
Podel.14G154200	326.705	345.756	362.444	714.116	737.141	697.524	344.969	716.26	-1.05393	1.14174e-19	1.60951e-18
Podel.07G124900	1.97405	8.84036	1.89762	120.403	132.628	94.4563	4.23734	115.829	-4.77916	1.14598e-19	1.61482e-18
Podel.10G190200	0	4.91131	1.89762	152.58	155.693	86.1525	2.26964	131.475	-5.85713	1.19172e-19	1.67859e-18
Podel.08G191100	86.8582	85.4568	110.062	332.147	411.338	285.445	94.1255	342.977	-1.86535	1.24937e-19	1.75834e-18
Podel.13G106800	5.92215	4.91131	2.84642	102.758	144.161	90.3044	4.55996	112.408	-4.62981	1.28231e-19	1.80396e-18
Podel.10G146500	723.489	717.051	708.759	337.337	340.219	366.408	716.433	347.988	1.042	1.28999e-19	1.81403e-18
Podel.02G091200	26.6497	25.5388	17.0785	132.859	210.474	167.115	23.089	170.149	-2.88463	1.35875e-19	1.90993e-18
Podel.15G035000	0.987025	4.91131	3.79523	158.808	115.328	84.0765	3.23119	119.404	-5.204	1.36354e-19	1.91589e-18
Podel.05G084600	3.9481	0.982262	9.48808	115.213	98.0292	138.052	4.80615	117.098	-4.59427	1.42739e-19	2.00477e-18
Podel.17G010400	179.638	166.985	178.376	538.701	484.379	405.851	175	476.31	-1.44456	1.61017e-19	2.25871e-18
Podel.08G015400	365.199	394.869	332.083	757.71	735.219	782.638	364.05	758.522	-1.05926	1.69503e-19	2.37679e-18
Podel.19G005200	159.898	153.233	178.376	9.34163	12.4939	30.1015	163.836	17.3123	3.24757	1.7502e-19	2.45114e-18
Podel.18G090000	0	0	0	321.767	266.216	373.673	0	320.552	-10.8067	1.75476e-19	2.45652e-18
Podel.14G075200	3.9481	0	0.948808	168.149	181.642	98.6083	1.6323	149.467	-6.52662	1.82566e-19	2.55264e-18
Podel.03G235300	51.3253	32.4146	26.5666	198.25	238.345	190.989	36.7688	209.195	-2.51104	1.86314e-19	2.60399e-18
Podel.12G135000	30.5978	30.4501	27.5154	151.542	171.07	190.989	29.5211	171.2	-2.53643	1.98923e-19	2.77684e-18
Podel.16G112600	109.56	117.871	139.475	9.34163	8.64963	13.4938	122.302	10.495	3.54703	2.01268e-19	2.80842e-18
Podel.10G083000	130.287	157.162	127.14	363.286	413.26	532.485	138.196	436.344	-1.65885	2.04806e-19	2.85547e-18
Podel.06G239100	373.095	324.146	395.653	950.771	980.292	701.676	364.298	877.579	-1.26853	2.04948e-19	2.85629e-18
Podel.07G014600	265.51	245.566	300.772	631.079	706.387	580.232	270.616	639.233	-1.24011	2.07341e-19	2.88846e-18
Podel.08G183400	69.0917	45.1841	74.007	323.843	309.465	221.09	62.7609	284.799	-2.18144	2.15911e-19	3.00419e-18
Podel.01G308400	478.707	491.131	443.093	173.339	196.058	193.065	470.977	187.487	1.32819	2.35522e-19	3.27441e-18
Podel.02G086100	8.88322	16.6985	8.53927	151.542	110.523	123.52	11.3736	128.528	-3.49986	2.4064e-19	3.3442e-18
Podel.10G072000	6.90917	10.8049	10.4369	140.125	107.64	106.912	9.38365	118.225	-3.65331	2.43264e-19	3.3793e-18
Podel.10G004200	673.151	708.211	695.476	351.868	308.504	326.964	692.279	329.112	1.07343	2.45955e-19	3.4153e-18
Podel.11G147300	10.8573	8.84036	10.4369	140.125	180.681	85.1145	10.0448	135.307	-3.75258	2.4716e-19	3.43064e-18
Podel.16G109800	712.632	854.568	795.101	385.083	379.623	372.635	787.434	379.114	1.05457	2.71857e-19	3.7704e-18
Podel.02G038400	20.7275	33.3969	18.0273	176.453	173.954	146.355	24.0506	165.587	-2.78546	2.95194e-19	4.08909e-18
Podel.14G131700	2.96107	0.982262	4.74404	108.986	106.679	107.95	2.89579	107.872	-5.21044	3.01539e-19	4.17194e-18
Podel.06G280700	953.466	866.355	823.565	463.968	382.506	433.876	881.129	426.783	1.04656	3.09931e-19	4.28632e-18
Podel.06G152400	506.344	447.912	484.841	1009.93	896.678	1246.62	479.699	1051.08	-1.13119	3.14354e-19	4.34574e-18
Podel.08G121200	3.9481	7.8581	5.69285	128.707	118.212	85.1145	5.83301	110.678	-4.24601	3.15082e-19	4.35404e-18
Podel.05G238200	33.5588	26.5211	19.925	152.58	170.109	179.571	26.6683	167.42	-2.65259	3.26701e-19	4.51097e-18
Podel.06G196900	23.6886	27.5033	25.6178	148.428	168.187	155.697	25.6032	157.438	-2.62064	3.4597e-19	4.77319e-18
Podel.13G044100	44.4161	45.1841	39.8499	212.782	176.837	220.052	43.15	203.224	-2.23554	3.51778e-19	4.84943e-18
Podel.15G116300	37.5069	25.5388	12.3345	242.882	205.669	150.507	25.1267	199.686	-2.99436	3.67984e-19	5.06875e-18
Podel.10G228400	306.965	337.898	325.441	781.583	735.219	627.979	323.435	714.927	-1.1444	3.74797e-19	5.16052e-18
Podel.18G131000	756.061	761.253	767.585	344.602	361.362	243.926	761.633	316.63	1.26523	3.80223e-19	5.23314e-18
Podel.08G111700	146.08	143.41	160.348	373.665	414.221	432.838	149.946	406.908	-1.43998	3.84741e-19	5.29271e-18
Podel.07G112000	825.153	767.147	889.033	370.551	366.168	440.104	827.111	392.275	1.07693	3.8486e-19	5.29271e-18
Podel.T155000	424.421	401.745	431.707	134.935	86.4963	154.659	419.291	125.363	1.74492	4.08656e-19	5.61321e-18
Podel.11G114300	581.358	608.02	606.288	290.629	243.151	265.723	598.555	266.501	1.1683	4.26617e-19	5.85523e-18
Podel.16G140300	823.179	863.408	811.23	345.64	389.233	449.446	832.606	394.773	1.07668	4.35714e-19	5.97531e-18
Podel.06G266100	19.7405	23.5743	25.6178	163.998	133.589	162.963	22.9775	153.516	-2.73836	4.41814e-19	6.05654e-18
Podel.08G195700	34.5459	23.5743	33.2083	183.719	151.849	197.217	30.4428	177.595	-2.54322	4.61626e-19	6.32308e-18
Podel.06G142100	23.6886	25.5388	20.8738	171.263	142.238	145.317	23.3671	152.94	-2.71097	4.86383e-19	6.65687e-18
Podel.11G120600	857.724	903.681	866.261	371.589	407.494	483.7	875.889	420.928	1.05742	5.22937e-19	7.15146e-18
Podel.11G152700	22.7016	10.8049	25.6178	200.326	136.472	150.507	19.7081	162.435	-3.04025	5.28578e-19	7.22573e-18
Podel.06G151100	3.9481	6.87583	4.74404	98.6061	140.316	88.2285	5.18932	109.05	-4.39505	5.56902e-19	7.60988e-18
Podel.18G077000	106.599	96.2617	70.2118	332.147	327.725	291.673	91.024	317.182	-1.80249	5.65371e-19	7.72253e-18
Podel.03G198400	548.786	536.315	567.387	222.123	237.384	259.495	550.829	239.668	1.20075	5.84009e-19	7.97077e-18
Podel.01G290900	174.703	159.126	161.297	470.196	404.611	419.345	165.042	431.384	-1.38595	6.04511e-19	8.24731e-18
Podel.03G093300	113.508	131.623	143.27	337.337	400.766	411.041	129.467	383.048	-1.56454	6.13653e-19	8.36871e-18
Podel.10G119900	754.087	731.785	787.51	368.476	395.961	371.598	757.794	378.678	1.00048	6.18129e-19	8.4264e-18
Podel.10G052800	4.93512	1.96452	2.84642	127.669	125.9	77.8486	3.24869	110.473	-5.09077	6.19471e-19	8.44134e-18
Podel.13G064100	33.5588	42.2373	34.1571	258.452	250.839	144.279	36.6511	217.857	-2.57232	6.3247e-19	8.61163e-18
Podel.10G130000	10.8573	19.6452	25.6178	172.301	180.681	121.444	18.7068	158.142	-3.07673	6.42028e-19	8.7383e-18
Podel.16G056000	2.96107	2.94679	7.59046	86.1506	131.667	106.912	4.49944	108.243	-4.58029	6.97464e-19	9.48529e-18
Podel.02G031900	1052.17	915.468	975.374	403.766	453.625	540.789	981.004	466.06	1.07391	7.00037e-19	9.51651e-18
Podel.15G084500	52.3123	55.0067	55.9796	301.008	209.513	212.786	54.4329	241.103	-2.14632	7.44203e-19	1.01046e-17
Podel.02G146200	29.6107	41.255	37.0035	194.098	197.019	166.077	35.9564	185.732	-2.36881	7.6329e-19	1.03559e-17
Podel.07G044600	12.8313	18.663	12.3345	144.276	171.07	102.76	14.6096	139.369	-3.25603	7.71919e-19	1.04688e-17
Podel.05G044900	779.749	697.406	727.735	365.362	339.258	270.913	734.964	325.178	1.17605	7.91876e-19	1.0731e-17
Podel.01G212800	147.067	170.914	227.714	506.524	514.173	498.231	181.898	506.309	-1.47581	8.41165e-19	1.13854e-17
Podel.12G003300	143.119	139.481	129.987	4.15184	20.1825	10.3798	137.529	11.5714	3.55579	8.47903e-19	1.14721e-17
Podel.06G079300	5.92215	7.8581	4.74404	135.973	120.134	78.8866	6.17476	111.664	-4.17947	9.00942e-19	1.21801e-17
Podel.14G005300	107.586	81.5278	99.6248	313.464	288.321	351.876	96.2461	317.887	-1.72316	9.69834e-19	1.30908e-17
Podel.07G092500	61.1955	63.847	75.9046	264.68	271.983	225.242	66.9824	253.968	-1.92226	9.86682e-19	1.33078e-17
Podel.08G241000	3.9481	8.84036	0.948808	152.58	70.1581	162.963	4.57909	128.567	-4.81887	9.87226e-19	1.33099e-17
Podel.01G436000	112.521	107.067	113.857	0	8.64963	5.18991	111.148	4.61318	4.56709	1.02234e-18	1.37617e-17
Podel.03G150000	4.93512	8.84036	10.4369	107.948	156.654	92.3804	8.07079	118.994	-3.87965	1.02991e-18	1.38581e-17
Podel.01G123200	43.4291	28.4856	37.0035	188.909	192.214	176.457	36.3061	185.86	-2.35616	1.04594e-18	1.40683e-17
Podel.05G200400	312.887	279.945	295.079	93.4163	97.0681	85.1145	295.97	91.8663	1.68706	1.05539e-18	1.41899e-17
Podel.04G175600	9.87025	4.91131	2.84642	115.213	111.484	95.4943	5.87599	107.397	-4.19917	1.06775e-18	1.43448e-17
Podel.08G078800	0.987025	2.94679	1.89762	145.314	96.107	117.292	1.94381	119.571	-5.94144	1.08958e-18	1.46323e-17
Podel.04G238800	407.641	448.894	450.684	162.96	184.525	159.849	435.74	169.111	1.36455	1.13833e-18	1.52675e-17
Podel.07G114600	21.7145	26.5211	25.6178	125.593	204.708	169.191	24.6178	166.497	-2.75824	1.14969e-18	1.54095e-17
Podel.03G168800	354.342	321.2	255.229	99.6441	58.6253	71.6207	310.257	76.63	2.01984	1.15517e-18	1.54768e-17
Podel.16G095800	946.557	994.049	935.524	332.147	401.727	514.839	958.71	416.238	1.20388	1.17474e-18	1.57328e-17
Podel.18G097600	41.455	50.0954	58.8261	289.591	186.448	237.698	50.1255	237.912	-2.24478	1.2081e-18	1.6167e-17
Podel.06G026100	495.486	513.723	423.168	116.251	168.187	188.913	477.459	157.784	1.59664	1.25664e-18	1.6797e-17
Podel.01G245700	605.046	610.967	683.141	253.262	280.632	310.357	633.052	281.417	1.16983	1.26313e-18	1.68772e-17
Podel.03G099000	0	0	0	250.148	339.258	227.318	0	272.241	-10.5724	1.37788e-18	1.83817e-17
Podel.02G205100	19.7405	62.8648	27.5154	235.617	298.893	223.166	36.7069	252.559	-2.78392	1.38024e-18	1.8406e-17
Podel.12G054800	200.366	215.115	227.714	48.7841	38.4428	57.089	214.398	48.1053	2.15921	1.40205e-18	1.86896e-17
Podel.13G132400	315.848	305.484	330.185	621.738	678.516	751.499	317.172	683.917	-1.10834	1.46369e-18	1.94961e-17
Podel.09G074800	236.886	227.885	210.635	496.145	576.642	754.613	225.135	609.133	-1.43603	1.47843e-18	1.96773e-17
Podel.07G113800	2.96107	5.89357	8.53927	101.72	84.5742	162.963	5.79797	116.419	-4.32078	1.60471e-18	2.13497e-17
Podel.15G063500	46.3902	44.2018	55.0308	244.958	214.319	186.837	48.5409	215.371	-2.14861	1.69428e-18	2.25238e-17
Podel.15G036500	536.941	582.481	597.749	263.642	252.761	260.533	572.391	258.979	1.14456	1.7229e-18	2.28954e-17
Podel.05G217500	40.468	39.2905	58.8261	216.933	229.696	194.103	46.1949	213.577	-2.20741	1.75056e-18	2.32541e-17
Podel.16G087900	520.162	558.907	485.789	199.288	203.747	241.85	521.62	214.962	1.27931	1.85094e-18	2.4559e-17
Podel.01G001200	3.9481	10.8049	1.89762	107.948	102.835	115.216	5.5502	108.666	-4.29812	1.8772e-18	2.48881e-17
Podel.10G027600	323.744	322.182	328.287	97.5682	73.0413	117.292	324.738	95.9672	1.76151	1.92059e-18	2.54339e-17
Podel.16G082000	88.8322	68.7583	95.8296	262.604	299.854	324.888	84.4734	295.782	-1.80733	2.10332e-18	2.78216e-17
Podel.04G146400	82.9101	77.5987	107.215	342.527	262.372	434.914	89.2413	346.604	-1.95574	2.13453e-18	2.82126e-17
Podel.11G059900	2.96107	3.92905	1.89762	98.6061	108.601	95.4943	2.92925	100.9	-5.11144	2.17398e-18	2.8723e-17
Podel.06G165200	107.586	70.7229	74.9558	323.843	286.399	293.749	84.4215	301.33	-1.83625	2.26474e-18	2.99106e-17
Podel.13G045500	22.7016	24.5566	20.8738	183.719	145.122	128.71	22.7106	152.517	-2.74795	2.29151e-18	3.02408e-17
Podel.16G043500	8.88322	14.7339	10.4369	153.618	98.0292	119.368	11.3513	123.672	-3.44521	2.33416e-18	3.07919e-17
Podel.05G000500	22.7016	15.7162	11.3857	133.897	138.394	131.824	16.6012	134.705	-3.02377	2.47566e-18	3.26335e-17
Podel.08G198900	575.435	560.872	510.458	204.478	148.966	241.85	548.922	198.431	1.46996	2.51999e-18	3.31935e-17
[truncated: 5,558 more rows]

## Sheet: PvsG_deg
Supplementary Table 5 | Identification of the differentially expressed gene in F_P vs. F_G and P vs. G.
gene_id	P1	P2	P3	G1	G2	G3	P	G	log2FoldChange	pvalue	padj
Podel.04G110100.v2.1	11817	13118.7	13292.2	144430	148413	132971	12742.7	141938	-3.47751	0	0
Podel.01G371500.v2.1	4131.95	4686.22	4525.12	108216	110016	97580.8	4447.76	105271	-4.56484	0	0
Podel.09G101300.v2.1	1974.59	2134.09	2096.32	44655.6	44911.7	44091.5	2068.33	44552.9	-4.42891	0	0
Podel.02G242800.v2.1	5443.73	5328.95	5090.41	29405.2	29545.5	29488.4	5287.7	29479.7	-2.47899	0	0
Podel.08G050600.v2.1	14448.9	13543	13772.8	1731.61	1823.63	1817.21	13921.6	1790.82	2.95876	0	0
Podel.06G176900.v2.1	1104.07	1094.79	1158.52	29522.4	30221.3	36520.6	1119.13	32088.1	-4.84166	0	0
Podel.09G134900.v2.1	1143.76	1228.17	1363.4	34997.4	35669.9	39821.1	1245.11	36829.5	-4.8866	0	0
Podel.06G156200.v2.1	2447.23	2134.09	1953.84	30541.3	30289.2	34080	2178.39	31636.8	-3.86027	0	0
Podel.10G151700.v2.1	2838.64	2859.18	2791.06	31891.1	32270.9	29695.5	2829.63	31285.8	-3.46679	0	0
Podel.08G046700.v2.1	10571.7	10402.8	10163.1	1505.43	1626.57	1611.19	10379.2	1581.06	2.71496	0	0
Podel.19G051300.v2.1	13207.3	12621	13122.7	2059.46	2071.9	1995.76	12983.7	2042.37	2.66842	0	0
Podel.02G254500.v2.1	2519.23	2739.22	2620.64	19184.6	18670.5	19476.9	2626.37	19110.7	-2.86318	0	0
Podel.15G089800.v2.1	8551.92	10378.6	10107.2	490.743	591.177	498.675	9679.26	526.865	4.20036	0	0
Podel.18G149900.v2.1	7779.26	6972.49	7015.37	62.2507	59.0064	49.6562	7255.71	56.9711	6.99279	0	0
Podel.11G007900.v2.1	2191.52	2271.94	2190.38	11726	11826.9	11283.6	2217.95	11612.1	-2.38826	0	0
Podel.13G027300.v2.1	9534.14	9803.91	10060.7	540.544	368.512	447.962	9799.58	452.339	4.43552	0	0
Podel.01G459300.v2.1	5118.78	4653.1	4718.82	105.826	104.653	103.538	4830.24	104.673	5.52805	0	0
Podel.15G043500.v2.1	981.292	871.001	891.24	13953.5	14042.4	14938.1	914.511	14311.3	-3.96816	0	0
Podel.16G062000.v2.1	968.368	922.026	1040.25	8147.58	8534.77	9240.28	976.88	8640.88	-3.14513	0	0
Podel.02G096300.v2.1	5202.79	5290.46	5318.57	89.2261	81.2729	98.2559	5270.61	89.585	5.87683	0	0
Podel.18G127900.v2.1	249.246	282.874	317.568	6950.3	7580.65	8321.11	283.23	7617.35	-4.74942	0	0
Podel.18G025600.v2.1	87.6978	106.525	78.228	8370.65	8201.89	9009.96	90.817	8527.5	-6.55081	0	0
Podel.03G069000.v2.1	480.03	650.789	526.176	7797.94	7448.16	8282.02	552.332	7842.71	-3.82718	0	0
Podel.02G014600.v2.1	245.554	229.164	254.241	9446.55	9643.65	7494.92	242.986	8861.71	-5.18899	0	0
Podel.06G155000.v2.1	181.858	168.292	172.288	8478.55	8418.99	7826.66	174.146	8241.4	-5.56478	0	0
Podel.03G202200.v2.1	2875.56	2969.28	2908.4	167.039	201.512	182.777	2917.75	183.776	3.99062	0	0
Podel.12G026700.v2.1	7362.92	6890.13	7021.89	24.9003	18.9266	12.6782	7091.65	18.835	8.55398	0	0
Podel.19G029500.v2.1	108.93	119.058	88.4721	8525.24	8062.72	8292.59	105.487	8293.52	-6.29508	0	0
Podel.15G000600.v2.1	132.931	142.332	133.174	3256.75	3328.85	2731.09	136.146	3105.56	-4.51118	0	0
Podel.07G132300.v2.1	110.776	130.695	111.754	5644.07	5708.03	6700.42	117.742	6017.51	-5.67442	0	0
Podel.15G092700.v2.1	88.6209	90.4123	98.7163	5882.7	5546.6	4416.23	92.5832	5281.84	-5.83449	0	0
Podel.12G049800.v2.1	293.557	346.431	357.614	4544.3	4556.85	4458.49	332.534	4519.88	-3.76459	0	0
Podel.16G016000.v2.1	87.6978	103.84	109.892	3978.86	3717.4	4756.43	100.476	4150.9	-5.36852	0	0
Podel.01G250500.v2.1	54.465	76.0895	89.4034	3963.3	4081.46	4070.75	73.3193	4038.5	-5.78372	0	0
Podel.06G264000.v2.1	251.093	269.446	232.821	3988.2	3694.02	3595.32	251.12	3759.18	-3.90342	0	0
Podel.04G222000.v2.1	92.3135	111.001	102.441	3696.66	3819.83	3259.35	101.919	3591.94	-5.13842	0	0
Podel.02G137200.v2.1	126.469	121.743	119.205	2933.05	3029.37	3367.11	122.472	3109.84	-4.66631	0	0
Podel.03G150900.v2.1	122.777	125.324	96.8537	3255.71	3335.53	2964.58	114.985	3185.28	-4.7907	0	0
Podel.08G210100.v2.1	69.2351	57.2909	67.0526	2989.07	3274.3	3180.11	64.5262	3147.83	-5.60958	0	0
Podel.19G051800.v2.1	231.707	203.204	218.852	3464.25	3371.16	3448.47	217.921	3427.96	-3.97602	0	0
Podel.01G267100.v2.1	58.1575	61.7668	48.4268	2911.26	3005.99	3150.53	56.117	3022.59	-5.74962	0	0
Podel.16G118800.v2.1	95.0829	125.324	134.105	3048.21	3257.6	2799.77	118.171	3035.19	-4.68258	0	0
Podel.16G015100.v2.1	96.006	119.058	119.205	2647.73	2570.67	2573.67	111.423	2597.36	-4.54252	0	0
Podel.14G018900.v2.1	72.0045	62.662	72.6403	2257.63	2127.57	2197.55	69.1023	2194.25	-4.99005	0	0
Podel.18G050900.v2.1	59.0806	39.3875	63.3274	2443.34	2323.52	2270.45	53.9319	2345.77	-5.44623	2.50329e-304	2.08007e-301
Podel.04G010600.v2.1	379.408	414.464	470.299	5870.24	5595.59	4925.47	421.391	5463.77	-3.69686	3.06865e-303	2.49441e-300
Podel.08G094500.v2.1	168.934	181.72	169.494	2724.51	2884.63	2529.3	173.382	2712.81	-3.96726	2.77763e-300	2.20981e-297
Podel.19G103200.v2.1	5681.89	5014.75	5244.07	508.381	404.138	468.036	5313.57	460.185	3.52816	6.8004e-300	5.29751e-297
Podel.04G055400.v2.1	4231.65	3906.53	4034.33	465.843	479.844	492.336	4057.5	479.341	3.08154	2.4163e-295	1.84389e-292
Podel.06G157200.v2.1	325.867	284.664	269.142	3601.21	3676.21	4123.58	293.224	3800.33	-3.6961	1.93648e-294	1.44818e-291
Podel.08G219200.v2.1	141.24	134.276	126.655	2462.02	2305.7	2241.93	134.057	2336.55	-4.12338	1.64972e-293	1.20954e-290
Podel.04G026000.v2.1	3446.06	3337.2	3475.56	363.129	337.338	378.232	3419.61	359.567	3.24878	1.95202e-290	1.40365e-287
Podel.19G059000.v2.1	247.4	264.971	230.028	4586.84	4739.44	3674.56	247.466	4333.61	-4.12976	7.36598e-289	5.19677e-286
Podel.01G265700.v2.1	107.084	111.896	73.5716	2548.13	2494.97	2774.41	97.5172	2605.84	-4.73819	1.66556e-288	1.1533e-285
Podel.02G075800.v2.1	567.728	662.427	650.037	11395	11576.4	16494.3	626.731	13155.2	-4.39158	4.06407e-282	2.76298e-279
Podel.16G140700.v2.1	121.854	76.9847	97.785	2531.53	2936.96	2875.83	98.8745	2781.44	-4.81571	1.56717e-281	1.04642e-278
Podel.08G198700.v2.1	4634.14	4633.41	4595.89	729.371	674.677	693.074	4621.15	699.041	2.72441	9.89685e-280	6.49234e-277
Podel.01G251700.v2.1	33.2329	37.5972	42.8391	2677.82	2520.57	2129.93	37.8897	2442.78	-6.01107	6.21942e-278	4.0096e-275
Podel.01G318700.v2.1	35.0791	41.1779	30.7324	1951.56	1912.7	2027.45	35.6631	1963.9	-5.78088	3.09528e-272	1.96168e-269
Podel.10G198400.v2.1	3232.82	4144.64	3960.76	204.39	232.686	215.529	3779.41	217.535	4.1198	2.44531e-271	1.52392e-268
Podel.04G058900.v2.1	108.007	104.735	90.3347	2043.9	1927.17	2090.84	101.025	2020.64	-4.32153	8.69297e-271	5.32865e-268
Podel.06G267900.v2.1	3099.89	3034.63	2753.81	14636.2	14859.6	14496.4	2962.78	14664.1	-2.30719	2.05638e-263	1.2402e-260
Podel.18G031200.v2.1	81.2359	93.993	95.9224	2041.82	1840.33	1942.93	90.3837	1941.7	-4.42505	3.27208e-263	1.94206e-260
Podel.02G179100.v2.1	27.694	28.6455	42.8391	2417.4	2430.4	2022.17	33.0596	2289.99	-6.11655	7.57034e-263	4.42297e-260
Podel.04G089100.v2.1	58.1575	33.1213	61.4648	2053.24	2174.33	2352.86	50.9146	2193.48	-5.43308	1.98257e-260	1.13298e-257
Podel.08G182600.v2.1	3683.31	2581.67	3377.77	71.5884	66.7997	82.4082	3214.25	73.5987	5.44737	1.9998e-260	1.13298e-257
Podel.09G133500.v2.1	100.622	110.106	96.8537	4474.79	4329.73	2937.11	102.527	3913.88	-5.25393	5.89645e-257	3.29075e-254
Podel.15G130300.v2.1	433.873	426.997	385.552	3319	3345.55	3206.52	415.474	3290.36	-2.98515	2.33499e-255	1.28397e-252
Podel.09G030200.v2.1	8784.55	7712.79	7445.63	61729.9	60971.4	75179.5	7980.99	65960.3	-3.04697	3.47516e-254	1.88324e-251
Podel.04G032000.v2.1	11818	11439.4	11287.2	40890.4	41400.2	41186.1	11514.8	41158.9	-1.83771	1.06005e-253	5.66246e-251
Podel.06G092900.v2.1	140.316	147.703	152.731	2158.03	2130.91	1956.67	146.917	2081.87	-3.82483	4.72635e-252	2.48912e-249
Podel.01G351800.v2.1	2088.13	1889.71	2085.15	91.3011	106.879	105.652	2021	101.277	4.32002	2.96078e-248	1.53763e-245
Podel.08G219900.v2.1	297.249	300.777	271.935	2724.51	2817.83	2576.84	289.987	2706.39	-3.22192	2.83429e-246	1.45178e-243
Podel.17G082000.v2.1	4317.5	3928.91	4231.76	609.02	602.31	556.783	4159.39	589.371	2.81916	1.76035e-244	8.895e-242
Podel.08G088900.v2.1	701.582	729.564	718.952	5438.64	5700.24	6693.02	716.7	5943.97	-3.05195	2.80302e-244	1.39747e-241
Podel.14G153100.v2.1	18363	20983.7	21560.2	3564.89	3503.64	3200.18	20302.3	3422.91	2.56837	2.5274e-239	1.24348e-236
Podel.01G144100.v2.1	390.486	452.061	378.102	3445.58	3277.64	3493.9	406.883	3405.7	-3.06472	1.18303e-238	5.7449e-236
Podel.T131100.v2.1	30.4634	34.0165	21.4196	1911.1	1903.79	2311.66	28.6332	2042.18	-6.15334	7.16329e-238	3.43397e-235
Podel.14G063600.v2.1	113.546	121.743	108.96	2109.26	1985.06	1791.85	114.75	1962.06	-4.09523	1.61107e-236	7.62548e-234
Podel.13G005500.v2.1	7142.29	6884.76	7277.06	1390.27	1466.25	1506.59	7101.37	1454.37	2.28779	1.81382e-236	8.47781e-234
Podel.03G044400.v2.1	552.035	520.99	562.496	3648.93	3564.88	3421	545.174	3544.93	-2.70122	1.13294e-234	5.22997e-232
Podel.04G013500.v2.1	4928.62	6368.25	6148.35	41056.4	41441.4	40418	5815.07	40972	-2.81673	1.54765e-234	7.0573e-232
Podel.05G172500.v2.1	2380.76	2115.29	2287.24	175.34	180.359	194.399	2261.1	183.366	3.62414	8.01896e-234	3.61259e-231
Podel.01G144900.v2.1	1717.95	1816.3	1856.05	78.8509	79.0463	55.9953	1796.77	71.2975	4.65662	4.9235e-229	2.19166e-226
Podel.05G121800.v2.1	665.58	715.242	799.043	4796.42	4793.99	5139.95	726.622	4910.12	-2.75664	3.26142e-226	1.43472e-223
Podel.01G331800.v2.1	3339.9	3583.37	3556.58	447.168	469.824	384.572	3493.28	433.855	3.00992	2.73995e-223	1.19131e-220
Podel.01G005000.v2.1	423.719	422.521	408.834	2858.35	2869.05	2746.94	418.358	2824.78	-2.75522	3.00685e-223	1.29232e-220
Podel.15G076200.v2.1	367.408	339.27	300.805	3188.28	3166.3	3689.35	335.828	3347.98	-3.31736	5.76429e-223	2.4493e-220
Podel.01G437500.v2.1	1582.25	1359.76	1480.74	7953.57	7879.02	8585.24	1474.25	8139.28	-2.46509	2.64212e-221	1.11004e-218
Podel.01G388300.v2.1	1877.66	1723.2	1779.69	81.9635	106.879	80.2952	1793.52	89.7127	4.32478	3.0809e-221	1.28001e-218
Podel.02G015500.v2.1	5750.21	5416.68	5039.19	22888.6	22559.4	22812.3	5402.02	22753.4	-2.0745	4.80887e-221	1.97597e-218
Podel.05G255100.v2.1	12804.8	12596	13645.2	63452.2	62580.2	55195.5	13015.3	60409.3	-2.21457	2.50776e-219	1.01924e-216
Podel.17G053400.v2.1	1972.74	2102.76	2127.99	176.377	197.059	167.986	2067.83	180.474	3.51953	4.70494e-218	1.89169e-215
Podel.T126800.v2.1	2511.85	2140.35	2361.74	115.164	62.3464	81.3517	2337.98	86.2873	4.75448	1.29949e-217	5.16919e-215
Podel.08G094600.v2.1	2451.85	2482.31	2417.62	246.928	237.139	291.598	2450.59	258.555	3.24387	2.24803e-215	8.84824e-213
Podel.10G200700.v2.1	4536.28	4730.08	4932.09	600.72	593.404	727.939	4732.82	640.687	2.88468	2.72116e-215	1.05989e-212
Podel.10G151900.v2.1	8125.43	8126.36	7700.8	30196.8	30563.1	33202	7984.2	31320.6	-1.97188	1.31029e-213	5.05097e-211
Podel.04G020300.v2.1	4337.81	4671	4454.34	41239	40453.9	30466.7	4487.72	37386.6	-3.05844	1.35129e-213	5.15585e-211
Podel.01G390000.v2.1	194.781	204.994	195.57	1938.07	1864.82	1892.22	198.449	1898.37	-3.25773	6.77224e-213	2.55786e-210
Podel.02G044500.v2.1	507.724	487.868	489.856	4141.75	3931.16	4967.73	495.15	4346.88	-3.13416	1.02971e-212	3.8503e-210
Podel.16G087000.v2.1	328.636	319.576	346.438	2453.72	2385.86	2429.98	331.55	2423.19	-2.86993	1.05631e-212	3.91066e-210
Podel.04G031200.v2.1	688.659	684.806	733.853	3930.1	3958.99	4294.73	702.439	4061.28	-2.53165	1.07567e-212	3.94327e-210
Podel.01G441100.v2.1	4611.06	4381.86	4404.98	815.485	800.483	717.374	4465.97	777.78	2.52161	1.28569e-212	4.66742e-210
Podel.01G284700.v2.1	2068.75	1672.18	2058.14	86.1135	83.4996	97.1994	1933.02	88.9375	4.44108	1.13077e-208	4.06554e-206
Podel.19G059900.v2.1	144.009	174.558	178.807	3584.61	3625	2564.16	165.791	3257.92	-4.29631	7.22935e-207	2.57447e-204
Podel.05G248400.v2.1	918.519	1006.17	966.674	5504	5353.99	4903.29	963.789	5253.76	-2.44644	7.56363e-207	2.6681e-204
Podel.08G100200.v2.1	31.3866	68.033	63.3274	1853	1932.74	1740.08	54.249	1841.94	-5.08358	3.44267e-206	1.20307e-203
Podel.14G098600.v2.1	2177.68	1944.31	1947.32	21.7878	17.8132	17.9608	2023.1	19.1873	6.7176	2.89036e-204	1.00071e-201
Podel.05G126700.v2.1	9964.32	10049.2	10259	2845.9	2749.92	2835.69	10090.8	2810.5	1.84405	6.95382e-202	2.38548e-199
Podel.15G043000.v2.1	1591.48	1737.53	1637.2	108.939	86.8396	111.991	1655.4	102.59	4.00968	6.26518e-201	2.12971e-198
Podel.01G095700.v2.1	9.23135	12.5324	5.58771	2917.48	3001.53	3099.82	9.11715	3006.28	-8.35833	7.83134e-200	2.6381e-197
Podel.16G140500.v2.1	228.014	263.18	238.409	4643.91	4458.88	3135.74	243.201	4079.51	-4.06782	7.70421e-199	2.57211e-196
Podel.15G054300.v2.1	440.335	460.118	462.849	2701.68	2666.42	2705.74	454.434	2691.28	-2.56614	6.0161e-198	1.99074e-195
Podel.02G066100.v2.1	1839.81	1808.25	1790.86	117.239	132.486	85.5777	1812.97	111.768	4.0221	3.87021e-197	1.26943e-194
Podel.08G141000.v2.1	199.397	291.826	256.104	3375.03	3537.04	2888.51	249.109	3266.86	-3.71231	7.23422e-194	2.35219e-191
Podel.15G130500.v2.1	39.6948	40.2827	42.8391	1184.84	1279.21	1347.06	40.9389	1270.37	-4.95588	3.67958e-193	1.18609e-190
Podel.12G073000.v2.1	8254.67	8135.31	8217.66	2175.66	2186.58	2020.06	8202.55	2127.43	1.94703	5.7395e-192	1.83428e-189
Podel.04G178100.v2.1	4346.12	3926.22	3999.87	15646.7	15648.9	16667.6	4090.74	15987.7	-1.96658	6.29754e-192	1.99557e-189
Podel.01G408900.v2.1	29.5403	51.9199	51.2207	1419.32	1452.89	1316.42	44.227	1396.21	-4.97908	7.56567e-192	2.37727e-189
Podel.05G258500.v2.1	3264.2	3338.99	3318.17	643.258	612.33	652.926	3307.12	636.171	2.37777	1.95154e-191	6.08101e-189
Podel.01G488600.v2.1	1414.24	1485.98	1496.58	7435.85	7194.33	6478.55	1465.6	7036.24	-2.26329	5.1506e-191	1.59166e-188
novel.287	2077.05	2083.96	2088.87	124.501	155.866	191.229	2083.29	157.199	3.72893	2.82187e-188	8.6488e-186
Podel.11G165600.v2.1	1474.25	1722.31	1504.03	10019.3	9796.17	8416.2	1566.86	9410.54	-2.58623	5.83696e-188	1.77443e-185
Podel.02G264100.v2.1	20.309	19.6938	21.4196	1620.59	1590.95	1317.47	20.4741	1509.67	-6.20486	1.2155e-187	3.66532e-185
Podel.02G276300.v2.1	540.957	582.756	578.328	3022.27	2944.75	3022.69	567.347	2996.57	-2.40096	1.11072e-184	3.32255e-182
Podel.05G013900.v2.1	1856.42	1520	1572.01	53.9506	54.5531	80.2952	1649.48	62.933	4.7107	3.16799e-184	9.40139e-182
Podel.14G026600.v2.1	76.6202	73.404	60.5336	1261.62	1282.55	1431.58	70.1859	1325.25	-4.23822	8.17992e-183	2.40837e-180
Podel.01G145100.v2.1	1279.46	1405.42	1424.87	66.4008	72.3663	78.1821	1369.92	72.3164	4.24412	1.06115e-182	3.09989e-180
Podel.19G025200.v2.1	1.84627	7.16137	4.65643	9552.38	10079	8329.57	4.55469	9320.3	-10.9906	1.33379e-181	3.86613e-179
Podel.16G076500.v2.1	3866.09	3976.35	3767.05	12709.5	12823.3	12462.7	3869.83	12665.2	-1.71047	1.76157e-181	5.06683e-179
Podel.01G174100.v2.1	49.8493	44.7586	50.2894	1141.26	1203.51	1116.74	48.2991	1153.84	-4.57905	5.44701e-181	1.55477e-178
Podel.17G037700.v2.1	2023.51	2104.55	2037.65	9007.68	8854.3	7966.12	2055.24	8609.37	-2.06655	4.72278e-180	1.33783e-177
Podel.04G192300.v2.1	123.7	102.05	104.304	1660.02	1450.67	1793.96	110.018	1634.88	-3.894	1.27395e-179	3.58163e-177
Podel.15G075100.v2.1	82.159	83.2509	58.671	2082.29	2008.44	1510.82	74.6936	1867.18	-4.64241	6.48755e-179	1.81032e-176
Podel.15G013900.v2.1	219.706	234.535	173.219	2047.01	2099.74	1997.87	209.153	2048.21	-3.29073	2.72613e-178	7.55078e-176
Podel.02G114600.v2.1	84.9284	108.316	82.8844	1481.57	1582.04	1867.92	92.0428	1643.84	-4.15712	3.21766e-178	8.84667e-176
Podel.14G134400.v2.1	4701.53	5071.14	5474.1	972.149	950.782	866.342	5082.26	929.758	2.45056	7.85833e-178	2.14481e-175
Podel.07G111000.v2.1	84.0053	49.2344	66.1213	1789.71	1785.78	2443.72	66.4536	2006.4	-4.91805	9.55687e-178	2.5895e-175
Podel.10G003200.v2.1	368.331	325.842	311.049	2257.63	2323.52	2357.09	335.074	2312.74	-2.78706	1.39139e-177	3.74293e-175
Podel.04G146000.v2.1	2629.09	3270.96	3190.58	361.054	340.678	308.502	3030.21	336.745	3.16963	1.56467e-177	4.17901e-175
Podel.11G163700.v2.1	816.974	863.84	811.15	3723.63	3874.38	4013.7	830.655	3870.57	-2.22004	4.06924e-177	1.07913e-174
Podel.03G099000.v2.1	27.694	38.4924	38.1827	1180.69	1187.92	1415.73	34.7897	1261.45	-5.17951	3.64052e-176	9.58635e-174
Podel.04G119200.v2.1	55.3881	50.1296	58.671	1090.43	1136.71	1184.35	54.7296	1137.16	-4.37797	6.53587e-175	1.70902e-172
Podel.01G155600.v2.1	966.522	1032.13	1042.11	4921.96	4864.13	4436.31	1013.59	4740.8	-2.22561	8.71293e-175	2.26246e-172
Podel.01G202300.v2.1	1165.92	1287.26	1249.79	9146.71	9188.3	7110.35	1234.32	8481.78	-2.78057	2.03671e-174	5.25217e-172
Podel.10G203700.v2.1	608.346	539.788	511.276	3753.72	3923.37	4630.71	553.137	4102.6	-2.89085	5.83012e-174	1.49315e-171
Podel.01G372500.v2.1	2422.31	2368.62	2381.3	416.042	410.818	380.345	2390.74	402.402	2.57083	3.30792e-173	8.41427e-171
Podel.07G020200.v2.1	190.166	173.663	211.402	1807.35	2046.3	2238.76	191.744	2030.8	-3.40541	7.83629e-172	1.97983e-169
Podel.03G070100.v2.1	3151.58	3385.54	3216.66	632.883	650.184	676.17	3251.26	653.079	2.31576	1.12034e-171	2.81151e-169
Podel.09G043400.v2.1	322.174	342.851	304.53	2405.99	2373.62	2844.14	323.185	2541.25	-2.97484	1.40774e-169	3.50921e-167
Podel.01G114000.v2.1	3549.45	3389.12	3258.57	11484.2	11230.1	11337.5	3399.05	11350.6	-1.73957	3.11923e-169	7.72412e-167
Podel.10G152200.v2.1	1180.69	1188.79	1124.06	4791.23	4786.2	4528.22	1164.51	4701.88	-2.01341	4.53709e-168	1.11612e-165
Podel.19G010200.v2.1	1479.79	1409	1386.68	126.577	120.239	99.3124	1425.16	115.376	3.62682	2.96763e-167	7.25264e-165
Podel.02G036700.v2.1	2410.3	2435.76	2480.94	7955.64	8256.44	8424.65	2442.34	8212.25	-1.74951	3.01141e-167	7.31187e-165
Podel.05G087200.v2.1	1381.01	1272.04	1420.21	59.1382	89.0662	77.1256	1357.75	75.11	4.17998	9.66663e-167	2.33197e-164
Podel.14G096900.v2.1	5210.17	4786.48	4926.5	946.211	970.822	1107.23	4974.38	1008.09	2.3028	1.46831e-166	3.51942e-164
Podel.18G072600.v2.1	9213.81	8609.76	8568.76	2499.37	2498.31	2570.5	8797.44	2522.73	1.80207	1.67671e-166	3.99335e-164
Podel.03G108700.v2.1	109.853	90.4123	64.2587	1527.22	1441.76	1586.89	88.1747	1518.62	-4.10558	2.30882e-166	5.46402e-164
Podel.01G471800.v2.1	207.705	225.583	218.852	1782.45	1874.84	1648.16	217.38	1768.48	-3.02388	2.45976e-166	5.7846e-164
Podel.14G042500.v2.1	11711.8	10702.7	11351.4	2387.32	2624.11	2824.07	11255.3	2611.83	2.10754	7.74819e-166	1.81075e-163
Podel.14G095300.v2.1	2602.32	2562.87	2598.29	8419.41	8724.04	9074.41	2587.83	8739.29	-1.75578	2.74259e-165	6.36962e-163
Podel.08G050100.v2.1	888.056	811.92	847.47	3726.74	3761.94	3613.28	849.149	3700.65	-2.12381	2.79245e-164	6.4454e-162
Podel.12G001500.v2.1	1498.25	1617.57	1428.59	144.214	122.466	142.63	1514.8	136.437	3.47135	3.34287e-164	7.6685e-162
Podel.06G137400.v2.1	1532.4	1356.18	1575.74	103.751	65.6864	82.4082	1488.11	83.9486	4.14353	1.04041e-163	2.37214e-161
Podel.02G278100.v2.1	23.0784	23.2744	24.2134	1060.34	1012.02	1113.57	23.5221	1061.97	-5.49693	3.14302e-163	7.12266e-161
Podel.14G115700.v2.1	2607.86	2656.87	2876.74	434.718	457.578	493.393	2713.82	461.896	2.55474	6.11124e-163	1.37657e-160
Podel.01G153800.v2.1	956.368	883.534	820.463	5274.71	5272.72	4494.42	886.788	5013.95	-2.49921	6.41738e-163	1.43688e-160
Podel.03G002500.v2.1	2825.72	2719.53	2931.69	451.318	456.464	366.611	2825.64	424.798	2.7341	8.67195e-163	1.93013e-160
Podel.18G062000.v2.1	386.793	464.594	393.002	2555.39	2535.05	2570.5	414.797	2553.65	-2.62152	1.80781e-162	3.99987e-160
Podel.08G228500.v2.1	56.3112	40.2827	51.2207	1333.2	1235.79	1067.08	49.2715	1212.03	-4.62235	3.04971e-162	6.70792e-160
Podel.05G196900.v2.1	1274.85	1232.65	1160.38	81.9635	87.9529	81.3517	1222.63	83.756	3.86857	5.81959e-162	1.27255e-159
Podel.09G033000.v2.1	43.3873	46.5489	56.8084	1095.61	1141.16	1010.03	48.9149	1082.27	-4.46844	7.76066e-162	1.68713e-159
Podel.05G265600.v2.1	3616.84	3712.27	3808.03	686.833	798.256	677.226	3712.38	720.772	2.36549	1.41679e-161	3.06224e-159
Podel.01G217400.v2.1	114.469	79.6702	88.4721	1307.27	1391.66	1504.48	94.2037	1401.13	-3.89566	1.64248e-161	3.52964e-159
Podel.04G172400.v2.1	767.125	825.348	764.585	4134.49	4249.57	4994.15	785.686	4459.4	-2.5047	2.11167e-161	4.51198e-159
Podel.T042700.v2.1	216.014	194.252	189.982	1804.23	1716.75	2085.56	200.083	1868.85	-3.22369	3.15601e-161	6.70509e-159
Podel.14G072200.v2.1	93.2366	126.219	89.4034	1461.85	1430.63	1336.49	102.953	1409.66	-3.77337	1.4791e-160	3.12465e-158
Podel.15G043100.v2.1	69.2351	65.3475	59.6023	1168.24	1101.08	1361.85	64.7283	1210.39	-4.22481	9.30972e-160	1.95567e-157
Podel.08G067900.v2.1	84.9284	111.001	95.9224	1449.4	1553.09	1260.42	97.284	1420.97	-3.86732	1.17861e-159	2.46205e-157
Podel.10G029000.v2.1	3000.19	2950.48	3029.47	664.008	611.217	603.27	2993.38	626.165	2.25681	2.08909e-159	4.33974e-157
Podel.T036000.v2.1	131.085	93.993	90.3347	1513.73	1388.32	1434.75	105.138	1445.6	-3.78188	4.29413e-159	8.87106e-157
Podel.11G123800.v2.1	1367.16	1170.88	1301.94	5933.53	5850.54	5445.28	1279.99	5743.12	-2.16588	8.05434e-159	1.65477e-156
Podel.06G172400.v2.1	2897.72	2815.31	2809.69	578.932	574.477	512.41	2840.91	555.273	2.35523	2.035e-158	4.15808e-156
Podel.18G110100.v2.1	26.7709	28.6455	14.9006	1069.68	1126.69	1024.82	23.439	1073.73	-5.51366	2.4146e-158	4.90689e-156
Podel.10G129000.v2.1	3013.11	2731.17	3035.06	547.807	477.618	525.088	2926.45	516.837	2.5006	1.11177e-157	2.24711e-155
Podel.05G200800.v2.1	1793.65	2071.43	1879.33	166.002	179.246	117.273	1914.8	154.174	3.63607	3.37585e-157	6.78655e-155
Podel.01G379900.v2.1	770.818	689.282	648.175	3569.04	4054.74	3830.92	702.758	3818.24	-2.44169	5.01071e-157	1.00193e-154
Podel.05G000400.v2.1	258.478	282.874	318.5	2153.88	2107.53	1955.61	286.617	2072.34	-2.85428	6.03768e-157	1.20086e-154
Podel.18G051000.v2.1	44.3105	56.3958	57.7397	999.124	1078.81	1030.1	52.8153	1036.01	-4.29341	6.60387e-157	1.30652e-154
Podel.05G134500.v2.1	70.1582	66.2427	68.9151	1098.73	1074.36	1282.61	68.4387	1151.9	-4.07347	3.69491e-156	7.27159e-154
Podel.05G231600.v2.1	10569.9	10631.1	10062.5	32388	32628.3	30261.8	10421.2	31759.4	-1.60764	3.86735e-156	7.5711e-154
Podel.01G360200.v2.1	1199.15	1136.87	1039.31	46.6881	44.5331	57.0518	1125.11	49.4243	4.50737	2.40815e-154	4.68986e-152
Podel.04G052000.v2.1	119.084	104.735	132.243	1252.28	1269.19	1336.49	118.687	1285.99	-3.43875	7.72719e-154	1.49707e-151
Podel.13G057400.v2.1	1685.64	1504.78	1595.29	166.002	185.926	194.399	1595.24	182.109	3.13143	1.25905e-153	2.42671e-151
Podel.07G052500.v2.1	556.65	563.063	538.283	2851.08	2955.89	3362.89	552.665	3056.62	-2.46738	4.67562e-153	8.96568e-151
Podel.03G068100.v2.1	5794.52	5163.35	5218.92	18792.5	18475.7	20090.7	5392.26	19119.6	-1.82613	4.96149e-153	9.46531e-151
Podel.17G122700.v2.1	32560.8	37794.1	36267.1	248283	239812	181676	35540.7	223257	-2.65116	6.09195e-153	1.1563e-150
Podel.08G099100.v2.1	3262.36	3193.97	3128.19	10763.2	10591.1	9885.81	3194.84	10413.4	-1.70461	5.22802e-152	9.87303e-150
Podel.10G044300.v2.1	71.0814	73.404	61.4648	1177.58	1132.25	1007.92	68.6501	1105.92	-4.00898	5.42603e-152	1.01955e-149
Podel.07G151000.v2.1	1903.5	1822.57	1696.8	107.901	139.166	71.843	1807.62	106.303	4.09131	1.36416e-151	2.55044e-149
Podel.09G003500.v2.1	510.494	553.216	515.932	3017.09	2953.66	2623.33	526.547	2864.69	-2.44351	2.05864e-151	3.82968e-149
Podel.15G115000.v2.1	1421.63	1230.86	1279.59	111.014	118.013	110.934	1310.69	113.32	3.53244	7.10752e-151	1.31567e-148
Podel.17G166700.v2.1	4984	5586.76	5332.54	1126.74	1075.47	1258.31	5301.1	1153.51	2.20004	1.43575e-150	2.64461e-148
Podel.02G114700.v2.1	27.694	63.5571	46.5643	1219.08	1239.13	1183.3	45.9385	1213.84	-4.72032	3.87931e-150	7.11055e-148
Podel.01G199800.v2.1	2359.53	2212.86	2300.28	430.568	417.498	451.132	2290.89	433.066	2.40291	9.5562e-150	1.74305e-147
Podel.T044700.v2.1	1343.16	1477.93	1523.58	140.064	162.546	146.856	1448.22	149.822	3.27429	1.22965e-149	2.232e-147
Podel.02G131900.v2.1	9.23135	14.3227	13.9693	1702.56	1655.52	1207.6	12.5078	1521.89	-6.92544	1.51977e-149	2.74528e-147
Podel.01G380200.v2.1	3863.32	3531.45	3672.06	676.458	647.957	522.975	3688.94	615.797	2.58276	5.06751e-148	9.10982e-146
Podel.01G308400.v2.1	1456.71	1396.47	1467.71	171.19	188.152	165.873	1440.29	175.072	3.0413	7.00447e-148	1.25316e-145
Podel.04G002700.v2.1	4083.03	4288.76	4208.48	1147.49	1135.59	1094.55	4193.42	1125.88	1.89711	9.63813e-148	1.71614e-145
Podel.13G199700.v2.1	3950.09	3613.81	3784.74	611.095	636.824	768.087	3782.88	672.002	2.4928	1.14865e-147	2.03556e-145
Podel.12G018600.v2.1	653.579	775.218	745.028	4924.03	5082.34	4013.7	724.609	4673.36	-2.68899	1.62479e-147	2.86576e-145
Podel.08G182800.v2.1	6625.34	6085.37	6701.53	1615.41	1781.32	1668.24	6470.75	1688.32	1.93856	1.75458e-147	3.08015e-145
Podel.19G015100.v2.1	1505.63	1229.07	1198.56	45.6505	70.1397	65.5039	1311.09	60.4314	4.44297	2.82226e-147	4.93131e-145
Podel.10G024300.v2.1	3472.83	3591.43	3339.59	11890.9	12049.5	10947.6	3467.95	11629.4	-1.74554	3.03676e-147	5.28143e-145
Podel.01G337500.v2.1	2875.56	2591.52	2462.32	480.368	467.598	449.019	2643.13	465.662	2.50485	5.16524e-147	8.94161e-145
Podel.11G062500.v2.1	2528.47	2602.26	2504.23	483.481	500.998	546.218	2544.99	510.232	2.31846	7.46146e-147	1.28571e-144
Podel.04G151300.v2.1	2884.8	2843.06	2755.67	8440.16	8509.17	8422.54	2827.84	8457.29	-1.58046	1.41825e-146	2.43262e-144
Podel.11G005200.v2.1	96.9292	93.0978	125.724	1662.09	1498.54	1292.12	105.25	1484.25	-3.819	1.89518e-146	3.23583e-144
Podel.10G201500.v2.1	1345.01	1204.01	1192.05	4803.68	4877.49	5077.61	1247.02	4919.59	-1.98011	1.20902e-144	2.05489e-142
Podel.18G158500.v2.1	1213	1004.38	1072.84	40.463	52.3264	34.865	1096.74	42.5515	4.69207	5.19505e-144	8.78975e-142
Podel.T247100.v2.1	1177.92	1161.93	1089.6	98.5637	101.313	102.482	1143.15	100.786	3.50387	1.42689e-143	2.40335e-141
Podel.10G173100.v2.1	1548.1	1426.9	1428.59	5432.41	5392.96	5107.19	1467.86	5310.86	-1.85526	8.51175e-143	1.42723e-140
Podel.12G012300.v2.1	1480.71	1311.43	1284.24	98.5637	99.0862	131.008	1358.79	109.553	3.63184	1.05528e-142	1.76157e-140
Podel.12G134800.v2.1	104.314	130.695	128.517	1472.23	1386.09	1220.28	121.176	1359.53	-3.48755	2.00831e-142	3.33754e-140
Podel.01G462400.v2.1	1317.31	1298.89	1406.24	10.3751	15.5866	12.6782	1340.82	12.88	6.70813	2.75785e-142	4.56289e-140
Podel.01G108500.v2.1	249.246	283.769	208.608	1945.34	2008.44	1843.62	247.208	1932.47	-2.96566	4.64794e-142	7.6562e-140
Podel.11G016400.v2.1	370.177	363.439	356.682	1949.49	1927.17	1864.75	363.433	1913.8	-2.39665	5.40497e-142	8.86414e-140
Podel.17G107700.v2.1	1321.93	1274.72	1277.72	120.351	100.2	138.403	1291.46	119.651	3.42994	7.76856e-142	1.26848e-139
Podel.09G137200.v2.1	24.0015	22.3793	27.0073	847.648	883.982	964.598	24.4627	898.743	-5.20056	1.62627e-141	2.64389e-139
Podel.03G230200.v2.1	2680.78	2557.5	2621.57	595.532	604.537	604.327	2619.95	601.465	2.12302	2.99081e-141	4.84123e-139
Podel.03G184100.v2.1	3146.04	2894.98	3037.85	9176.8	9619.15	9579.42	3026.29	9458.46	-1.64409	3.44786e-141	5.55701e-139
Podel.15G061500.v2.1	660.965	676.749	579.26	3774.47	3827.62	3210.75	638.991	3604.28	-2.49555	4.08574e-141	6.55682e-139
Podel.06G230300.v2.1	239.092	251.543	257.966	3419.64	3348.89	2248.26	249.534	3005.6	-3.5903	6.84142e-141	1.09322e-138
Podel.06G126300.v2.1	35.0791	34.9117	29.8011	890.186	841.676	994.181	33.264	908.681	-4.77107	1.09607e-140	1.74401e-138
Podel.04G212800.v2.1	5550.81	5618.09	5692.02	1746.13	1762.4	1799.25	5620.31	1769.26	1.6675	1.36814e-140	2.16768e-138
Podel.13G080200.v2.1	527.11	515.619	452.605	2447.49	2641.93	2569.44	498.444	2552.95	-2.35634	7.03782e-140	1.11037e-137
Podel.17G061300.v2.1	180.934	174.558	158.319	1362.25	1382.75	1284.72	171.27	1343.24	-2.97105	4.85357e-139	7.62541e-137
Podel.07G039900.v2.1	8791.94	8132.63	8370.39	23934.4	24119.1	25515.9	8431.65	24523.1	-1.54028	5.09348e-139	7.96885e-137
Podel.14G154700.v2.1	3625.15	4062.29	3726.07	13380.8	13608.2	12338	3804.5	13109	-1.78469	1.13481e-138	1.76803e-136
Podel.06G008500.v2.1	65.5426	77.8799	81.9531	954.511	1062.11	1087.15	75.1252	1034.59	-3.78341	2.03169e-138	3.15223e-136
Podel.01G481200.v2.1	43.3873	26.8551	34.4576	884.998	865.056	957.203	34.9	902.419	-4.69492	4.2074e-138	6.50095e-136
Podel.01G179900.v2.1	212.321	239.906	213.264	1559.38	1505.22	1705.22	221.83	1589.94	-2.84104	5.25899e-138	8.09236e-136
Podel.09G087000.v2.1	10066.8	9379.6	9589.45	38776	38964.3	48261.6	9678.61	42000.6	-2.11755	1.03479e-137	1.58577e-135
Podel.02G023600.v2.1	446.797	410.884	409.766	2169.44	2251.15	2483.87	422.482	2301.48	-2.44569	1.41954e-137	2.16651e-135
Podel.01G409200.v2.1	2225.68	2556.61	2655.09	10.3751	10.02	1.05652	2479.13	7.15053	8.44326	5.2358e-137	7.95842e-135
Podel.10G093200.v2.1	3.69254	6.2662	10.2441	1781.41	1733.45	1884.82	6.73429	1799.89	-8.0653	6.09075e-137	9.22046e-135
Podel.03G049500.v2.1	565.882	517.409	549.458	2519.08	2741.01	2487.04	544.25	2582.38	-2.24642	7.00434e-137	1.05607e-134
Podel.06G183900.v2.1	5738.21	5848.15	5847.54	1660.02	1425.06	1441.09	5811.3	1508.72	1.94519	3.74895e-136	5.62975e-134
Podel.08G049100.v2.1	1387.47	1382.14	1424.87	127.614	175.906	152.138	1398.16	151.886	3.20495	4.02045e-136	6.01331e-134
Podel.09G156000.v2.1	137.547	187.091	155.525	1553.16	1507.45	1379.81	160.054	1480.14	-3.20807	6.9893e-136	1.04121e-133
Podel.09G123000.v2.1	95.0829	105.63	85.6783	1029.21	1108.87	1190.69	95.4638	1109.59	-3.53786	7.46726e-136	1.108e-133
Podel.01G364400.v2.1	98.7754	118.163	138.762	1237.75	1284.78	1200.2	118.567	1240.91	-3.38791	1.20019e-135	1.77043e-133
Podel.02G102400.v2.1	170.78	168.292	141.555	1278.22	1357.15	1434.75	160.209	1356.7	-3.08151	1.20263e-135	1.77043e-133
Podel.02G021800.v2.1	554.804	597.974	619.305	3289.95	3328.85	2796.6	590.694	3138.47	-2.40952	1.61439e-135	2.36726e-133
Podel.09G066000.v2.1	77.5433	97.5736	108.029	1131.93	1138.93	1066.02	94.382	1112.29	-3.5589	2.03028e-135	2.96548e-133
Podel.05G218600.v2.1	1115.15	1144.03	1096.12	6098.5	5811.57	4805.03	1118.43	5571.7	-2.31658	4.48703e-135	6.52837e-133
Podel.18G064500.v2.1	1840.73	1743.79	1664.21	6925.4	6751.22	6096.09	1749.58	6590.9	-1.91344	4.59283e-134	6.6564e-132
Podel.15G129300.v2.1	87.6978	111.896	96.8537	1213.89	1166.77	1039.61	98.816	1140.09	-3.52726	1.49033e-133	2.1516e-131
Podel.09G086000.v2.1	1806.57	1855.69	1822.53	356.904	352.925	341.254	1828.26	350.361	2.38359	1.54488e-133	2.22178e-131
Podel.01G287100.v2.1	2902.34	2508.27	2500.5	386.992	408.591	476.488	2637.04	424.024	2.63663	4.11887e-133	5.90088e-131
Podel.02G284800.v2.1	29.5403	24.1696	32.595	906.786	1029.83	804.008	28.7683	913.541	-4.99072	6.76772e-133	9.65873e-131
Podel.09G010000.v2.1	1755.8	1744.69	1854.19	244.853	270.539	305.333	1784.89	273.575	2.70603	7.63761e-133	1.08588e-130
Podel.04G222100.v2.1	3511.6	3574.42	3479.28	9779.59	9662.57	9535.05	3521.77	9659.07	-1.45556	7.91943e-133	1.12168e-130
Podel.01G178800.v2.1	75.6971	66.2427	69.8464	1053.08	1074.36	892.755	70.5954	1006.73	-3.83432	3.15277e-132	4.44861e-130
Podel.18G140300.v2.1	78.4665	76.0895	54.9458	1074.86	1009.79	1266.76	69.8339	1117.14	-3.99874	2.76114e-131	3.88137e-129
Podel.16G012200.v2.1	1197.31	1037.5	955.499	18.6752	40.0798	34.865	1063.44	31.2067	5.09835	2.95591e-131	4.13961e-129
Podel.01G418100.v2.1	2701.09	2870.81	2885.12	11346.2	11397.1	9637.53	2819.01	10793.6	-1.93689	4.13056e-131	5.76305e-129
Podel.07G100600.v2.1	267.709	222.002	230.959	2110.3	2115.32	2880.06	240.223	2368.56	-3.30188	5.04588e-131	7.01396e-129
Podel.17G107000.v2.1	1230.54	1200.42	1161.31	58.1007	85.7263	101.425	1197.43	81.7508	3.87458	5.49323e-131	7.60751e-129
Podel.02G259200.v2.1	91.3903	69.8233	76.3654	953.474	1024.26	967.768	79.193	981.835	-3.63277	1.8089e-130	2.49588e-128
Podel.08G034100.v2.1	3504.22	3035.53	3234.35	695.133	727.003	758.578	3258.03	726.905	2.1642	4.66493e-130	6.41291e-128
Podel.01G388200.v2.1	1561.02	1609.52	1715.43	213.728	181.472	241.942	1628.66	212.381	2.93747	6.67471e-130	9.14216e-128
Podel.19G050800.v2.1	73.8508	76.0895	79.1593	909.898	911.816	895.925	76.3665	905.88	-3.56841	6.82817e-130	9.31821e-128
Podel.T027200.v2.1	1942.28	1769.75	1761.99	311.254	315.072	337.028	1824.67	321.118	2.50636	2.18202e-129	2.96691e-127
Podel.01G470900.v2.1	1010.83	980.212	1047.7	4399.05	4181.66	5081.84	1012.91	4554.18	-2.16885	3.97872e-129	5.3903e-127
Podel.05G017600.v2.1	2211.83	2240.61	2224.84	6449.18	6441.72	6759.58	2225.76	6550.16	-1.55723	1.65961e-128	2.24029e-126
Podel.06G092000.v2.1	59157.2	55599.1	51461	18837.1	18492.4	18013.6	55405.8	18447.7	1.5866	3.29569e-128	4.43282e-126
Podel.09G020300.v2.1	2097.36	1818.09	1967.81	302.954	354.038	316.955	1961.09	324.649	2.59559	1.1182e-127	1.49863e-125
Podel.06G036400.v2.1	51.6955	34.9117	45.633	831.047	879.529	1008.97	44.0801	906.516	-4.36414	2.03176e-127	2.71327e-125
Podel.17G099000.v2.1	168.934	178.139	173.219	1285.48	1402.79	1602.73	173.431	1430.33	-3.04374	5.43239e-127	7.22875e-125
Podel.01G441300.v2.1	2354.92	2353.4	2240.67	550.919	515.471	524.032	2316.33	530.14	2.1271	8.61255e-127	1.14199e-124
Podel.02G017700.v2.1	228.014	261.39	212.333	1938.07	1842.56	1573.15	233.912	1784.59	-2.93088	2.69102e-126	3.55557e-124
Podel.14G141400.v2.1	30.4634	33.1213	54.9458	1127.78	1108.87	875.851	39.5102	1037.5	-4.71707	9.99879e-126	1.31646e-123
Podel.05G132800.v2.1	2257.06	2344.45	2295.62	549.882	505.451	536.71	2299.05	530.681	2.11467	1.79893e-125	2.36019e-123
Podel.06G259100.v2.1	2036.44	1939.84	2047.9	381.805	375.192	311.672	2008.06	356.223	2.49514	3.95281e-125	5.16796e-123
Podel.06G024800.v2.1	5781.59	5187.52	5509.48	1643.42	1628.8	1676.69	5492.86	1649.64	1.73533	5.60185e-125	7.29841e-123
Podel.04G006800.v2.1	3541.15	3482.22	3630.15	1021.95	988.635	1050.18	3551.17	1020.25	1.79916	1.15984e-124	1.50587e-122
Podel.06G269400.v2.1	1700.41	1719.62	1981.78	7543.75	7735.4	9143.08	1800.6	8140.75	-2.17678	2.10253e-124	2.72034e-122
Podel.03G128300.v2.1	363.715	355.383	327.812	1774.15	1835.88	1994.7	348.97	1868.24	-2.42034	5.52561e-124	7.12461e-122
Podel.03G212200.v2.1	4802.15	4161.65	4415.22	1004.31	1151.18	1080.82	4459.67	1078.77	2.04791	1.05048e-123	1.34982e-121
Podel.05G090800.v2.1	61.85	75.1944	62.3961	952.436	906.249	826.195	66.4802	894.96	-3.74962	2.71793e-122	3.48044e-120
Podel.05G256500.v2.1	767.125	919.341	897.759	3993.39	4079.23	3601.66	861.408	3891.43	-2.17535	3.36049e-122	4.28858e-120
Podel.01G268900.v2.1	37.8485	48.3392	56.8084	834.16	789.35	834.647	47.6654	819.385	-4.10401	5.57133e-122	7.08582e-120
Podel.11G132200.v2.1	813.282	872.792	908.935	3420.68	3519.23	3197.01	865.003	3378.97	-1.96576	6.28813e-122	7.97036e-120
Podel.06G131300.v2.1	1966.28	2347.14	2182.93	8416.3	8523.64	7632.27	2165.45	8190.74	-1.9192	2.79551e-121	3.53142e-119
Podel.04G174800.v2.1	852.053	896.066	939.667	3323.15	3647.26	3793.95	895.929	3588.12	-2.00175	3.64622e-121	4.59056e-119
Podel.05G081500.v2.1	3.69254	3.58068	5.58771	3391.63	3450.2	2435.27	4.28698	3092.37	-9.49801	6.78071e-121	8.5082e-119
Podel.05G123000.v2.1	776.356	720.613	846.538	3154.04	3188.57	3073.4	781.169	3138.67	-2.00673	1.3378e-120	1.67302e-118
Podel.03G137600.v2.1	2904.18	3051.64	3076.04	9012.87	9272.91	8461.63	3010.62	8915.8	-1.56626	2.65022e-120	3.30323e-118
Podel.19G098600.v2.1	1475.17	1236.23	1336.39	5151.25	4896.42	5023.73	1349.27	5023.8	-1.89681	2.80717e-120	3.48724e-118
Podel.05G270500.v2.1	8791.01	8717.18	8593.9	20812.5	20779.2	21223.3	8700.7	20938.3	-1.26694	8.42087e-120	1.04263e-117
Podel.09G168500.v2.1	18.4627	23.2744	8.38157	801.997	861.716	771.256	16.7062	811.656	-5.59595	1.81606e-119	2.24113e-117
Podel.16G071000.v2.1	1995.82	1988.17	1974.33	438.868	435.311	384.572	1986.11	419.584	2.2431	2.63012e-119	3.23504e-117
Podel.05G198600.v2.1	1147.46	1485.98	1285.17	5770.64	5813.8	5521.35	1306.2	5701.93	-2.12582	7.15664e-119	8.77381e-117
Podel.16G022700.v2.1	12.0008	12.5324	12.1067	792.659	824.976	851.551	12.2133	823.062	-6.07407	7.36259e-119	8.99679e-117
Podel.11G032000.v2.1	360.946	379.553	377.171	1743.02	1892.66	1990.47	372.556	1875.38	-2.33151	1.01535e-118	1.23667e-116
Podel.01G280300.v2.1	21.2321	17.0083	21.4196	708.621	730.343	843.099	19.8866	760.688	-5.25939	2.32814e-118	2.82642e-116
Podel.03G241500.v2.1	264.017	289.14	308.255	2256.59	2299.02	1752.76	287.137	2102.79	-2.87245	1.23914e-117	1.49948e-115
Podel.15G147100.v2.1	67.3888	65.3475	82.8844	916.123	998.655	1224.5	71.8736	1046.43	-3.86484	2.20498e-117	2.65963e-115
Podel.19G066700.v2.1	5152.94	4463.32	4689.95	15372.8	16525.1	17897.4	4768.74	16598.4	-1.7994	5.87626e-117	7.06512e-115
Podel.03G055200.v2.1	10020.6	9437.79	9736.59	23583.7	24091.3	24086.4	9731.67	23920.5	-1.2975	6.7977e-117	8.14678e-115
Podel.08G009900.v2.1	2041.05	1906.71	2045.1	6845.51	6659.93	7790.74	1997.62	7098.73	-1.82939	1.53895e-116	1.83848e-114
Podel.02G108600.v2.1	429.258	401.932	455.399	2257.63	2407.02	2013.72	428.863	2226.12	-2.3761	1.93506e-116	2.30433e-114
Podel.01G371200.v2.1	1174.23	1198.63	1094.26	148.364	162.546	157.421	1155.71	156.11	2.8889	8.03106e-116	9.53325e-114
Podel.17G143800.v2.1	1098.53	1211.17	898.69	79.8885	67.913	73.9561	1069.46	73.9192	3.8535	8.33659e-116	9.86461e-114
Podel.05G197800.v2.1	5639.43	5486.5	5495.52	1774.15	1609.87	1818.26	5540.48	1734.09	1.67552	1.42186e-115	1.67717e-113
Podel.01G087500.v2.1	483.723	572.909	538.283	3187.24	3175.21	2559.94	531.638	2974.13	-2.4837	3.7585e-115	4.41943e-113
Podel.13G007700.v2.1	3208.82	3342.57	3216.66	8861.39	9007.94	8500.72	3256.02	8790.02	-1.43269	8.87709e-115	1.04054e-112
Podel.15G110700.v2.1	1086.53	1126.13	1032.8	59.1382	69.0263	27.4694	1081.82	51.878	4.38623	1.10761e-114	1.29424e-112
Podel.T081700.v2.1	90.4672	80.5654	67.9838	1093.54	1053.21	1497.08	79.6721	1214.61	-3.93007	2.09777e-114	2.44361e-112
Podel.04G176300.v2.1	360.023	386.714	399.521	2512.85	2349.12	1954.55	382.086	2272.18	-2.57211	2.54539e-114	2.95582e-112
Podel.05G263900.v2.1	21.2321	25.0648	40.9766	813.41	777.103	719.487	29.0912	770	-4.7288	6.37799e-114	7.38346e-112
Podel.01G052300.v2.1	4907.38	4595.81	4726.27	1184.84	1387.21	1159	4743.16	1243.68	1.93173	7.65754e-114	8.83736e-112
Podel.05G079500.v2.1	1226.85	1294.42	1163.18	4051.49	3971.24	3991.51	1228.15	4004.75	-1.70507	8.22696e-114	9.46531e-112
Podel.11G062400.v2.1	128.316	102.05	143.418	1194.18	1244.7	1074.48	124.594	1171.12	-3.23382	9.10827e-114	1.04471e-111
Podel.14G051600.v2.1	19.3858	15.2179	19.557	677.496	702.51	806.121	18.0536	728.709	-5.33712	1.85056e-113	2.11609e-111
Podel.01G125800.v2.1	1321.93	1390.2	1344.78	5921.08	5729.19	4795.52	1352.3	5481.93	-2.0192	5.38824e-113	6.14259e-111
Podel.04G219300.v2.1	9616.3	8590.96	9133.12	3135.36	2905.79	3049.1	9113.46	3030.08	1.58849	6.91524e-113	7.85941e-111
Podel.18G157800.v2.1	1231.46	1045.56	1057.94	117.239	103.54	128.895	1111.65	116.558	3.25217	9.35579e-113	1.0601e-110
Podel.02G088700.v2.1	6484.1	6421.96	6728.54	2352.04	2287.89	2410.97	6544.86	2350.3	1.4774	2.57706e-112	2.91123e-110
Podel.01G325900.v2.1	116.315	92.2026	112.686	1175.5	1150.07	952.977	107.068	1092.85	-3.35243	2.81908e-112	3.17503e-110
Podel.04G059300.v2.1	552.035	542.474	565.29	2173.59	2252.26	2110.92	553.266	2178.92	-1.97759	3.20712e-112	3.60122e-110
Podel.01G381800.v2.1	456.029	405.513	438.635	1928.74	1868.16	1986.25	433.392	1927.72	-2.15351	3.49957e-112	3.91784e-110
Podel.01G455100.v2.1	360.023	363.439	501.963	2559.54	2581.81	2577.9	408.475	2573.08	-2.6557	3.78046e-112	4.21967e-110
Podel.15G094300.v2.1	161.549	188.881	174.15	1480.53	1602.08	1222.39	174.86	1435	-3.03619	9.9609e-112	1.10851e-109
Podel.19G111800.v2.1	24.0015	9.84688	27.9386	722.109	753.723	756.465	20.5957	744.099	-5.18193	2.07572e-111	2.30313e-109
Podel.06G259000.v2.1	13010.7	11594.3	11708.1	3308.63	3275.41	3830.92	12104.3	3471.65	1.80176	4.52705e-111	5.00815e-109
Podel.15G007300.v2.1	796.665	752.839	741.303	2862.5	2844.55	3209.69	763.602	2972.25	-1.96073	1.05312e-110	1.1616e-108
Podel.04G154200.v2.1	413.564	428.787	472.162	1948.45	1875.96	1968.29	438.171	1930.9	-2.13996	1.16421e-109	1.28036e-107
Podel.18G148700.v2.1	72.9277	73.404	54.0146	783.322	827.203	869.512	66.7821	826.679	-3.62852	1.45814e-109	1.5989e-107
Podel.05G125500.v2.1	107.084	137.856	143.418	1137.11	1183.47	1036.44	129.453	1119.01	-3.1114	1.98234e-109	2.16736e-107
Podel.03G006700.v2.1	19.3858	8.95171	8.38157	721.071	799.37	775.482	12.2397	765.308	-5.96851	2.70148e-109	2.945e-107
Podel.03G179500.v2.1	932.366	983.793	1082.15	3800.41	3680.66	3493.9	999.438	3658.32	-1.8721	3.70125e-109	4.02317e-107
Podel.18G149800.v2.1	4990.47	4274.44	4399.39	670.233	594.517	883.247	4554.77	715.999	2.66883	1.19542e-108	1.29562e-106
Podel.15G045700.v2.1	4671.99	4978.05	5055.02	1630.97	1592.06	1501.31	4901.68	1574.78	1.63813	2.3134e-108	2.50008e-106
Podel.15G029700.v2.1	1523.17	1312.32	1462.12	229.29	180.359	216.586	1432.54	208.745	2.77706	3.26568e-108	3.51902e-106
Podel.14G096200.v2.1	18.4627	23.2744	25.1447	708.621	652.41	620.174	22.294	660.402	-4.88863	5.29539e-108	5.68981e-106
Podel.01G467500.v2.1	2077.05	2160.94	2290.03	6393.15	6234.64	6137.3	2176.01	6255.03	-1.52338	6.06484e-108	6.49789e-106
Podel.08G097200.v2.1	6927.2	6774.65	6817.94	2258.66	2222.2	2493.38	6839.93	2324.75	1.5568	6.25916e-108	6.68693e-106
Podel.04G196700.v2.1	1183.46	1234.44	1152.93	173.265	197.059	189.116	1190.28	186.48	2.67517	6.78364e-108	7.22661e-106
Podel.05G087500.v2.1	672.965	617.668	664.938	2367.6	2490.51	2566.28	651.857	2474.8	-1.92484	8.24022e-108	8.75336e-106
Podel.07G113300.v2.1	1769.65	1960.42	1926.83	6137.92	5938.49	5596.36	1885.63	5890.93	-1.64339	8.47209e-108	8.97417e-106
Podel.01G236000.v2.1	8.30821	10.7421	13.038	747.009	760.403	910.716	10.6961	806.043	-6.2365	9.965e-108	1.05257e-105
Podel.02G280200.v2.1	109.853	108.316	98.7163	904.711	883.982	867.399	105.628	885.364	-3.06698	1.1866e-107	1.24984e-105
Podel.14G032600.v2.1	2177.68	2543.18	2549.86	398.405	505.451	436.341	2423.57	446.732	2.44072	1.22208e-107	1.2836e-105
Podel.10G126500.v2.1	2538.62	2616.59	2552.65	674.383	564.457	562.066	2569.29	600.302	2.09699	1.73366e-107	1.81582e-105
Podel.17G062700.v2.1	4.61567	5.37103	6.519	1389.23	1421.72	1192.81	5.5019	1334.58	-7.92321	4.8367e-107	5.05178e-105
Podel.06G097000.v2.1	33.2329	31.331	35.3888	700.321	610.104	703.639	33.3176	671.355	-4.33377	4.97254e-107	5.1792e-105
Podel.08G184400.v2.1	273.248	295.406	284.042	1391.3	1407.25	1395.66	284.232	1398.07	-2.29806	1.33722e-106	1.38893e-104
Podel.06G065900.v2.1	247.4	262.285	210.471	1369.52	1392.77	1392.49	240.052	1384.93	-2.52772	1.47773e-106	1.53062e-104
Podel.19G098500.v2.1	50.7724	38.4924	29.8011	698.246	713.643	758.578	39.6886	723.489	-4.1878	1.66956e-106	1.72453e-104
Podel.04G125600.v2.1	1766.88	1794.82	1909.14	339.267	342.905	262.016	1823.61	314.729	2.53508	1.82919e-106	1.88421e-104
Podel.01G486100.v2.1	1068.07	1198.63	1201.36	4607.59	4428.82	3965.1	1156.02	4333.84	-1.90643	2.31415e-106	2.37722e-104
Podel.01G319800.v2.1	127.393	156.655	126.655	1086.28	1035.4	1014.25	136.901	1045.31	-2.93175	3.77422e-106	3.86645e-104
Podel.11G109100.v2.1	1410.55	1442.12	1470.5	279.091	273.879	233.49	1441.06	262.153	2.45885	8.22398e-106	8.40194e-104
Podel.01G417400.v2.1	40.6179	25.0648	26.076	649.483	683.583	731.108	30.5862	688.058	-4.49292	1.32152e-105	1.34643e-103
Podel.01G018900.v2.1	6.46194	4.47586	10.2441	935.836	941.876	1025.88	7.06065	967.863	-7.10569	2.46795e-105	2.50766e-103
Podel.02G174900.v2.1	2534.01	2523.49	2535.89	627.695	629.03	515.579	2531.13	590.768	2.09938	8.00418e-105	8.1109e-103
Podel.02G211900.v2.1	1308.08	1336.49	1265.62	3902.08	3818.72	3815.08	1303.4	3845.29	-1.56075	8.59422e-105	8.68527e-103
Podel.01G079700.v2.1	868.67	922.921	894.034	105.826	104.653	108.821	895.208	106.433	3.07212	1.69073e-104	1.70403e-102
Podel.06G035400.v2.1	34.156	32.2262	31.6637	617.32	699.17	813.517	32.682	710.002	-4.44124	2.5397e-104	2.5528e-102
Podel.17G155200.v2.1	162.472	177.244	174.15	1255.39	1153.41	1498.14	171.289	1302.31	-2.92662	2.71057e-104	2.71725e-102
Podel.08G015800.v2.1	59.0806	65.3475	44.7017	785.397	737.023	725.826	56.3766	749.415	-3.73086	9.59933e-104	9.59728e-102
Podel.16G102900.v2.1	1350.55	1518.21	1395.07	252.116	268.312	228.207	1421.27	249.545	2.51057	1.13605e-103	1.13278e-101
Podel.16G036300.v2.1	3877.17	3648.72	3694.41	10063.9	9848.5	10877.9	3740.1	10263.4	-1.45641	1.56038e-103	1.55175e-101
Podel.12G141700.v2.1	3634.38	3415.08	3540.75	916.123	950.782	762.804	3530.07	876.57	2.01005	1.64301e-103	1.62958e-101
Podel.07G011300.v2.1	450.49	478.917	498.238	2021.07	1901.56	2137.33	475.881	2019.99	-2.08583	1.83644e-103	1.81662e-101
Podel.02G185000.v2.1	88.6209	93.993	92.1973	908.861	833.883	788.16	91.6037	843.635	-3.20307	3.97125e-103	3.91802e-101
Podel.02G097500.v2.1	7582.63	6675.29	7213.74	2343.74	2206.62	2423.65	7157.22	2324.67	1.62219	6.83935e-103	6.72992e-101
Podel.18G010600.v2.1	24.9246	17.0083	14.9006	600.72	645.73	638.135	18.9445	628.195	-5.05173	9.20908e-103	9.03795e-101
Podel.01G030900.v2.1	23.0784	25.0648	24.2134	611.095	577.817	653.983	24.1189	614.298	-4.67045	9.85429e-103	9.64585e-101
Podel.03G236000.v2.1	162.472	163.816	149.937	1022.99	1030.94	1149.49	158.742	1067.81	-2.74966	1.2096e-102	1.18092e-100
Podel.06G136600.v2.1	1524.1	1508.36	1397.86	5643.03	5571.09	6985.68	1476.77	6066.6	-2.03843	1.57853e-102	1.5371e-100
Podel.02G124800.v2.1	3623.3	3870.72	3817.34	1219.08	1163.43	1086.1	3770.45	1156.2	1.70531	1.94111e-102	1.88524e-100
Podel.15G016400.v2.1	373.87	415.359	401.384	1822.91	1821.4	1660.84	396.871	1768.39	-2.15546	2.81357e-102	2.72552e-100
Podel.13G193400.v2.1	8675.62	8921.28	8962.69	3436.24	3429.05	3627.02	8853.2	3497.44	1.33987	3.53896e-102	3.41935e-100
Podel.18G071400.v2.1	185.55	213.051	205.814	1164.09	1138.93	1220.28	201.472	1174.43	-2.5431	7.46244e-102	7.19164e-100
Podel.09G141800.v2.1	1197.31	1642.64	1516.13	9241.12	9240.62	7023.71	1452.03	8501.82	-2.54958	1.08449e-101	1.04245e-99
Podel.10G035500.v2.1	124.623	106.525	117.342	964.886	979.729	862.116	116.164	935.577	-3.01017	1.13955e-101	1.09257e-99
Podel.07G131700.v2.1	119.084	98.4688	121.998	986.674	917.382	1129.41	113.184	1011.16	-3.1604	1.16216e-101	1.11139e-99
Podel.06G113700.v2.1	1374.55	1293.52	1301.94	3920.76	4034.7	4293.68	1323.34	4083.05	-1.62551	1.17035e-101	1.11637e-99
Podel.05G183500.v2.1	3760.85	4176.87	4235.49	1124.66	1154.52	981.503	4057.74	1086.9	1.90068	2.50408e-101	2.38251e-99
Podel.17G008900.v2.1	1013.6	940.825	886.584	108.939	92.4062	117.273	947.004	106.206	3.15478	2.64376e-101	2.50902e-99
Podel.18G116900.v2.1	22.1552	20.5889	19.557	592.42	632.37	776.539	20.7671	667.11	-5.0055	4.0303e-101	3.81522e-99
Podel.17G117200.v2.1	1115.15	989.164	1124.06	99.6012	112.446	143.686	1076.12	118.578	3.18188	1.28232e-100	1.21082e-98
Podel.05G255200.v2.1	16610	18018.9	18650.9	61019.2	61651.7	51210.3	17759.9	57960.4	-1.70644	1.43523e-100	1.35179e-98
Podel.15G025400.v2.1	4615.67	4338	4278.33	1420.35	1511.9	1372.41	4410.67	1434.89	1.62029	1.77175e-100	1.66456e-98
Podel.09G114800.v2.1	981.292	1010.65	931.285	117.239	126.919	91.9168	974.409	112.025	3.12219	1.87099e-100	1.75339e-98
Podel.11G144000.v2.1	214.167	185.3	203.952	1180.69	1248.04	1422.07	201.14	1283.6	-2.67435	2.19756e-100	2.05428e-98
Podel.05G088800.v2.1	14.7702	17.9034	22.3509	727.296	675.79	568.405	18.3415	657.164	-5.16404	2.28058e-100	2.12657e-98
Podel.19G007100.v2.1	15.6933	23.2744	23.2821	592.42	640.164	585.309	20.75	605.964	-4.86691	2.30218e-100	2.14137e-98
Podel.10G127800.v2.1	43.3873	45.6537	52.152	661.933	627.917	698.357	47.0643	662.735	-3.81642	2.757e-100	2.55806e-98
Podel.12G106500.v2.1	207.705	212.156	213.264	1295.85	1254.72	1581.6	211.042	1377.39	-2.70647	5.11611e-100	4.73519e-98
Podel.01G244200.v2.1	530.803	488.763	494.513	1894.5	2047.41	2039.07	504.693	1993.66	-1.98194	5.25973e-100	4.8561e-98
Podel.08G209900.v2.1	2526.62	2991.66	2793.86	9918.62	10134.6	8696.18	2770.71	9583.14	-1.79014	9.71548e-100	8.94782e-98
Podel.02G082800.v2.1	1105.92	1184.31	1247.92	170.152	154.753	118.33	1179.38	147.745	2.99679	1.01154e-99	9.29322e-98
Podel.14G170000.v2.1	199.397	183.51	189.982	1561.46	1500.77	1169.56	190.963	1410.59	-2.88506	1.49716e-99	1.37211e-97
Podel.06G216500.v2.1	1585.95	2323.86	2290.96	4.15005	6.67997	4.22606	2066.92	5.01869	8.69518	1.84859e-99	1.69004e-97
Podel.16G119000.v2.1	7.38508	6.2662	13.038	828.972	906.249	692.017	8.89642	809.08	-6.51221	1.89016e-99	1.72383e-97
Podel.01G409300.v2.1	791.127	734.935	825.119	62.2507	75.7063	53.8823	783.727	63.9464	3.61813	2.36641e-99	2.15291e-97
Podel.08G019700.v2.1	1038.53	951.567	965.743	129.689	141.393	144.743	985.279	138.608	2.82998	2.78276e-99	2.52556e-97
Podel.15G026800.v2.1	1494.56	1274.72	1336.39	122.426	122.466	188.06	1368.56	144.317	3.24438	2.81615e-99	2.54968e-97
Podel.13G139000.v2.1	4330.43	4363.06	4477.62	1541.74	1562	1431.58	4390.37	1511.77	1.53821	4.04452e-99	3.65296e-97
Podel.02G177700.v2.1	70.1582	36.702	39.114	937.911	917.382	778.652	48.6581	877.982	-4.17483	1.236e-98	1.11365e-96
Podel.01G250600.v2.1	1561.94	1760.8	1729.4	5031.93	4903.1	4970.9	1684.05	4968.65	-1.56087	1.65314e-98	1.48592e-96
Podel.01G078800.v2.1	9280.27	10169.1	10407.1	2522.19	2837.87	2139.44	9952.18	2499.84	1.9934	2.05353e-98	1.84138e-96
Podel.08G007200.v2.1	1517.63	1375.88	1555.25	250.04	184.812	247.225	1482.92	227.359	2.70343	2.18095e-98	1.95096e-96
Podel.03G164900.v2.1	1127.15	1156.56	1134.31	207.502	200.399	179.608	1139.34	195.836	2.54053	2.88241e-98	2.57229e-96
Podel.01G400000.v2.1	1043.14	851.308	940.598	21.7878	59.0064	49.6562	945.016	43.4835	4.44922	3.45352e-98	3.07462e-96
Podel.05G018700.v2.1	972.984	707.185	704.983	29.0503	34.5132	25.3564	795.051	29.64	4.74822	5.03534e-98	4.47224e-96
Podel.08G078600.v2.1	2724.17	2746.38	2544.27	8260.67	8377.79	7341.72	2671.61	7993.4	-1.58102	5.44212e-98	4.82208e-96
Podel.01G292600.v2.1	72.9277	101.154	86.6095	834.16	810.503	812.46	86.8972	819.041	-3.23542	1.00722e-97	8.90358e-96
Podel.15G041600.v2.1	4.61567	6.2662	7.45028	1024.02	1040.96	865.286	6.11072	976.757	-7.32091	1.08792e-97	9.5942e-96
Podel.09G156700.v2.1	609.269	623.934	543.871	2190.19	2299.02	2223.96	592.358	2237.73	-1.91715	1.45303e-97	1.2784e-95
Podel.14G147800.v2.1	4293.5	4844.67	4551.19	14595.7	14934.2	12803.9	4563.12	14111.3	-1.62869	2.09279e-97	1.83694e-95
Podel.11G007600.v2.1	4.61567	8.05654	2.79386	1179.65	1082.15	1077.65	5.15536	1113.15	-7.74475	2.41572e-97	2.11543e-95
Podel.01G440200.v2.1	1672.72	1775.12	1672.59	388.03	425.291	376.119	1706.81	396.48	2.10669	4.04891e-97	3.53731e-95
Podel.07G108600.v2.1	2976.19	3230.67	3415.02	933.761	921.836	851.551	3207.29	902.383	1.82959	5.10172e-97	4.4467e-95
Podel.10G001100.v2.1	23.0784	22.3793	17.6944	568.557	571.137	563.123	21.0507	567.606	-4.75173	5.16618e-97	4.49242e-95
Podel.10G156800.v2.1	311.096	290.931	335.263	1435.92	1419.49	1493.91	312.43	1449.77	-2.21469	1.87441e-96	1.62617e-94
Podel.19G124000.v2.1	295.403	328.528	295.217	1435.92	1499.65	1380.87	306.383	1438.81	-2.23097	2.31194e-96	2.00111e-94
Podel.18G003300.v2.1	4145.8	3967.4	4025.95	1137.11	1038.74	1277.33	4046.38	1151.06	1.81328	2.47545e-96	2.13769e-94
Podel.05G027800.v2.1	12.0008	12.5324	13.038	566.482	718.097	647.644	12.5237	644.074	-5.68426	2.59313e-96	2.23415e-94
Podel.04G195800.v2.1	1202.84	1151.19	1219.05	3550.37	3628.34	3937.63	1191.03	3705.45	-1.63755	3.53577e-96	3.0393e-94
Podel.19G044800.v2.1	2313.38	2369.52	2339.39	6273.84	6191.22	5848.87	2340.76	6104.64	-1.3829	5.41547e-96	4.64438e-94
Podel.08G145100.v2.1	2685.4	2604.05	2820.86	788.509	685.81	770.2	2703.44	748.173	1.85272	8.4982e-96	7.2715e-94
Podel.05G014500.v2.1	935.136	671.378	724.54	24.9003	11.1333	21.1303	777.018	19.0546	5.33994	1.19735e-95	1.02217e-93
Podel.14G105900.v2.1	948.059	1127.92	1105.44	135.914	145.846	156.364	1060.47	146.041	2.86056	2.73417e-95	2.32884e-93
Podel.07G028600.v2.1	16.6164	10.7421	22.3509	671.271	574.477	583.196	16.5698	609.648	-5.2067	3.52473e-95	2.99538e-93
Podel.02G100900.v2.1	5706.82	5832.04	5597.96	2160.1	2265.62	2132.05	5712.27	2185.92	1.38599	4.93515e-95	4.18447e-93
Podel.06G088700.v2.1	772.664	735.831	695.67	2727.62	2585.15	2461.68	734.722	2591.48	-1.8185	5.41023e-95	4.5769e-93
Podel.17G149500.v2.1	17.5396	23.2744	10.2441	610.057	670.223	885.36	17.0194	721.88	-5.40148	1.01898e-94	8.60085e-93
Podel.01G449900.v2.1	4665.52	3499.22	3778.23	478.293	500.998	706.809	3980.99	562.033	2.82417	1.21672e-94	1.02467e-92
Podel.06G234300.v2.1	374.793	423.416	440.498	1726.42	2003.99	1935.54	412.902	1888.65	-2.19328	2.22322e-94	1.8681e-92
Podel.17G005200.v2.1	849.284	974.841	854.92	96.4886	69.0263	99.3124	893.015	88.2758	3.33559	2.25442e-94	1.89007e-92
Podel.04G052600.v2.1	3132.2	3066.86	3116.08	7408.88	7323.47	7415.68	3105.04	7382.68	-1.24956	2.50337e-94	2.09409e-92
Podel.T139000.v2.1	703.429	768.057	637.931	51.8756	35.6265	35.9215	703.139	41.1412	4.09171	3.43551e-94	2.86742e-92
Podel.07G047400.v2.1	804.974	831.614	823.256	2727.62	2661.97	3023.75	819.948	2804.44	-1.77415	6.13466e-94	5.10885e-92
Podel.11G042000.v2.1	969.292	1351.71	1150.14	78.8509	93.5196	45.4302	1157.05	72.6002	3.99724	7.38882e-94	6.13961e-92
Podel.12G023700.v2.1	410.795	410.884	353.888	1678.7	1694.49	1640.77	391.856	1671.32	-2.09224	7.56931e-94	6.27565e-92
Podel.16G072900.v2.1	1980.12	1969.38	1911	514.606	545.531	480.714	1953.5	513.617	1.92777	8.05799e-94	6.66603e-92
Podel.10G168700.v2.1	474.491	529.941	505.688	3158.19	3331.08	2338.07	503.374	2942.44	-2.5471	1.4836e-93	1.22461e-91
Podel.12G022200.v2.1	618.5	608.716	638.862	2069.84	2124.23	2172.2	622.026	2122.09	-1.77052	2.02072e-93	1.66429e-91
Podel.05G203000.v2.1	1257.31	1221.91	1134.31	4240.31	4128.22	3681.96	1204.51	4016.83	-1.73754	2.04592e-93	1.68134e-91
Podel.18G027500.v2.1	510.494	473.546	500.1	2247.25	2231.11	1889.05	494.713	2122.47	-2.10117	2.19645e-93	1.80109e-91
Podel.05G110600.v2.1	1083.76	934.559	967.606	147.327	146.959	134.177	995.308	142.821	2.80107	2.44194e-93	1.99801e-91
Podel.14G039300.v2.1	46.1567	42.9682	35.3888	698.246	590.064	799.782	41.5046	696.031	-4.06749	3.40844e-93	2.78272e-91
Podel.11G109900.v2.1	6846.89	6364.67	6352.3	19108.9	18964.4	16647.5	6521.29	18240.3	-1.4839	4.19352e-93	3.41621e-91
Podel.08G010300.v2.1	276.94	239.011	230.959	1334.24	1274.76	1474.9	248.97	1361.3	-2.45116	4.59172e-93	3.73247e-91
Podel.17G084700.v2.1	5.53881	8.95171	15.8319	611.095	662.43	634.966	10.1075	636.164	-5.97926	8.20829e-93	6.65779e-91
Podel.10G108900.v2.1	2385.38	2436.66	2396.2	732.484	710.303	644.474	2406.08	695.754	1.79007	1.18762e-92	9.61203e-91
Podel.02G066900.v2.1	3054.65	2903.04	2972.66	918.198	963.029	842.043	2976.79	907.757	1.71366	1.29667e-92	1.04719e-90
Podel.07G032900.v2.1	656.349	593.498	663.075	16.6002	15.5866	29.5824	637.641	20.5897	4.94931	1.67167e-92	1.34714e-90
Podel.07G100000.v2.1	139.393	115.477	149.937	936.874	948.555	1053.35	134.936	979.592	-2.86099	1.89137e-92	1.5209e-90
Podel.15G092500.v2.1	38.7717	69.8233	69.8464	3389.55	3517	2481.75	59.4805	3129.44	-5.71689	2.92253e-92	2.34505e-90
Podel.03G138200.v2.1	11.0776	11.6372	27.9386	609.02	676.903	594.818	16.8845	626.914	-5.21977	3.11951e-92	2.4939e-90
Podel.12G152600.v2.1	93.2366	83.2509	85.6783	790.584	711.417	748.013	87.3886	750.005	-3.1019	3.12138e-92	2.4939e-90
Podel.10G147200.v2.1	2098.29	1928.2	2016.23	515.644	515.471	566.292	2014.24	532.469	1.91926	3.45655e-92	2.75581e-90
Podel.19G131900.v2.1	17.5396	22.3793	41.9078	846.61	850.583	626.513	27.2756	774.569	-4.83054	4.4494e-92	3.53983e-90
Podel.04G126200.v2.1	4711.68	4277.13	4358.42	1220.11	1180.13	1424.18	4449.07	1274.81	1.80299	4.7841e-92	3.79803e-90
Podel.12G026900.v2.1	26.7709	35.8068	40.0453	604.87	682.47	563.123	34.2077	616.821	-4.1722	5.24947e-92	4.15865e-90
Podel.06G240800.v2.1	9.23135	13.4276	17.6944	631.845	562.231	551.501	13.4511	581.859	-5.43612	7.03793e-92	5.56368e-90
Podel.09G001300.v2.1	29.5403	20.5889	27.0073	532.244	615.67	549.388	25.7122	565.767	-4.46158	1.67314e-91	1.31988e-89
Podel.02G203500.v2.1	5838.83	5565.28	5449.88	2098.89	2154.29	1982.02	5618	2078.4	1.4347	2.00968e-91	1.58202e-89
Podel.06G151300.v2.1	2890.34	3099.98	3060.2	7401.61	7375.8	7380.81	3016.84	7386.08	-1.29174	2.04286e-91	1.60476e-89
Podel.10G072000.v2.1	5.53881	11.6372	9.31285	615.245	636.824	680.396	8.82963	644.155	-6.18496	3.32266e-91	2.60463e-89
Podel.18G090400.v2.1	7.38508	7.16137	0.931285	955.549	1022.04	910.716	5.15924	962.767	-7.53511	7.3744e-91	5.7687e-89
Podel.02G195800.v2.1	1373.62	1411.68	1513.34	265.603	273.879	203.907	1432.88	247.796	2.53233	1.03655e-90	8.09157e-89
Podel.06G148700.v2.1	238.169	197.833	222.577	1193.14	1157.86	1325.93	219.526	1225.64	-2.48169	1.37993e-90	1.07497e-88
Podel.08G040200.v2.1	3516.22	3739.13	3647.85	1145.41	1131.14	964.598	3634.4	1080.38	1.75031	2.71429e-90	2.11004e-88
Podel.06G273400.v2.1	185.55	205.889	231.89	1415.17	1360.49	1143.15	207.777	1306.27	-2.65251	5.94936e-90	4.61532e-88
Podel.03G166300.v2.1	1438.24	1432.27	1439.77	305.029	323.978	352.876	1436.76	327.294	2.13427	7.00647e-90	5.42414e-88
Podel.04G143700.v2.1	48.003	34.0165	51.2207	637.033	591.177	631.796	44.4134	620.002	-3.80576	8.17851e-90	6.3184e-88
Podel.08G224700.v2.1	2075.21	2017.72	2246.26	5557.95	5679.09	5728.43	2113.06	5655.16	-1.42033	1.03896e-89	8.01008e-88
Podel.08G171200.v2.1	110.776	93.0978	93.1285	865.285	775.99	989.955	99.0008	877.077	-3.14771	1.05861e-89	8.14473e-88
Podel.01G257100.v2.1	531.726	536.207	555.046	1857.15	1906.02	2010.55	540.993	1924.57	-1.83091	1.07894e-89	8.28412e-88
Podel.04G165400.v2.1	3408.21	3166.22	3402.92	737.671	782.67	955.09	3325.78	825.144	2.01088	1.81872e-89	1.39355e-87
Podel.17G153900.v2.1	3845.78	3616.49	3904.88	1260.58	1362.71	1285.78	3789.05	1303.02	1.54019	2.64546e-89	2.02288e-87
Podel.12G085300.v2.1	881.594	622.144	736.647	12.4501	7.7933	23.2433	746.795	14.4956	5.67888	3.3517e-89	2.55769e-87
Podel.07G031300.v2.1	3431.29	3496.54	3446.69	1283.4	1211.3	1204.43	3458.17	1233.04	1.48764	4.31672e-89	3.28739e-87
Podel.04G160100.v2.1	165.241	230.954	202.089	1606.07	1644.39	1248.8	199.428	1499.75	-2.91008	4.34412e-89	3.30153e-87
Podel.18G072400.v2.1	1119.76	1110.91	1160.38	122.426	141.393	75.0126	1130.35	112.944	3.32528	6.12479e-89	4.6454e-87
Podel.14G180300.v2.1	3805.16	3683.63	3549.13	1309.34	1343.79	1295.29	3679.31	1316.14	1.48324	6.28277e-89	4.75557e-87
Podel.11G136700.v2.1	1152.07	1110.01	1185.53	211.653	201.512	236.659	1149.2	216.608	2.4068	6.64589e-89	5.02026e-87
Podel.08G087800.v2.1	1255.46	1103.75	1117.54	185.715	211.532	163.76	1158.92	187.002	2.63289	2.40161e-88	1.8105e-86
Podel.16G033900.v2.1	7776.49	7196.28	7323.63	2881.17	2969.25	2714.19	7432.13	2854.87	1.38044	3.60376e-88	2.71131e-86
Podel.06G066700.v2.1	192.012	250.648	210.471	1317.64	1343.79	1670.35	217.71	1443.93	-2.72893	4.36481e-88	3.27729e-86
Podel.01G289700.v2.1	303.711	339.27	346.438	1515.81	1565.34	1381.92	329.806	1487.69	-2.17321	7.0366e-88	5.2728e-86
Podel.01G102300.v2.1	2658.63	2729.38	2759.4	920.273	930.742	891.699	2715.8	914.238	1.57083	7.11384e-88	5.32001e-86
Podel.19G108000.v2.1	25.8478	18.7986	29.8011	571.669	588.951	498.675	24.8158	553.098	-4.4811	7.98217e-88	5.95406e-86
Podel.09G122300.v2.1	91.3903	90.4123	73.5716	706.546	742.59	724.769	85.1247	724.635	-3.08878	7.99352e-88	5.95406e-86
Podel.18G145800.v2.1	1987.51	2124.24	2007.85	437.83	532.171	529.314	2039.87	499.772	2.02987	1.0883e-87	8.09017e-86
Podel.08G186100.v2.1	127.393	154.865	173.219	976.299	994.202	1058.63	151.825	1009.71	-2.73358	1.32432e-87	9.82519e-86
Podel.T027300.v2.1	7430.31	6360.19	6458.46	2089.55	1816.95	2132.05	6749.66	2012.85	1.7453	1.40821e-87	1.04269e-85
Podel.06G070400.v2.1	32.3097	55.5006	50.2894	781.247	666.883	630.74	46.0332	692.957	-3.91077	1.638e-87	1.21044e-85
Podel.05G083200.v2.1	110.776	127.114	165.769	992.899	1059.89	1002.63	134.553	1018.47	-2.92072	3.19552e-87	2.35675e-85
Podel.17G083700.v2.1	51.6955	63.5571	55.8771	720.034	757.063	591.648	57.0433	689.582	-3.59448	3.54733e-87	2.61106e-85
Podel.02G278500.v2.1	43.3873	55.5006	38.1827	695.133	582.271	779.708	45.6902	685.704	-3.90588	4.29182e-87	3.15284e-85
Podel.03G164800.v2.1	1180.69	1044.66	999.269	120.351	169.226	123.612	1074.87	137.73	2.96696	5.72751e-87	4.19928e-85
Podel.10G182400.v2.1	2350.3	2326.55	2261.16	5616.05	5547.71	5754.84	2312.67	5639.54	-1.28602	6.38361e-87	4.67115e-85
Podel.02G142000.v2.1	1429.94	1517.31	1516.13	335.116	273.879	251.451	1487.79	286.815	2.37419	9.86312e-87	7.20316e-85
Podel.03G105200.v2.1	889.902	819.977	779.486	2993.22	3043.84	3663.99	829.788	3233.69	-1.96239	1.29937e-86	9.47093e-85
Podel.05G107700.v2.1	1.84627	7.16137	0.931285	1556.27	1506.33	2081.33	3.31297	1714.65	-8.99644	2.18299e-86	1.58806e-84
Podel.08G032700.v2.1	123.7	91.3075	119.205	831.047	855.036	952.977	111.404	879.687	-2.98243	2.79134e-86	2.02668e-84
Podel.01G178700.v2.1	9065.18	9781.53	10013.2	3770.32	3651.72	3363.94	9619.97	3595.33	1.41991	2.83886e-86	2.05718e-84
Podel.01G141200.v2.1	908.365	981.108	1025.35	140.064	163.659	160.59	971.606	154.771	2.6512	3.28466e-86	2.37563e-84
Podel.04G042600.v2.1	312.943	374.182	403.247	2690.27	2654.17	1889.05	363.457	2411.16	-2.72982	3.40151e-86	2.45539e-84
Podel.01G400200.v2.1	2274.6	2115.29	2076.77	612.132	620.124	652.926	2155.55	628.394	1.77828	4.06905e-86	2.9316e-84
Podel.01G340500.v2.1	72.9277	84.1461	65.19	756.347	645.73	731.108	74.0879	711.062	-3.26174	8.5211e-86	6.12733e-84
Podel.01G472700.v2.1	523.417	603.345	587.641	30.0879	30.0599	34.865	571.468	31.6709	4.17293	2.65519e-85	1.90562e-83
Podel.14G104600.v2.1	2031.82	1838.68	1902.62	550.919	542.191	522.975	1924.37	538.695	1.83679	3.1014e-85	2.2216e-83
Podel.01G114400.v2.1	1547.17	1537.9	1506.82	362.092	277.219	333.859	1530.63	324.39	2.23691	3.43992e-85	2.45938e-83
Podel.04G203900.v2.1	232.63	239.906	217.921	1082.13	1194.6	1109.34	230.152	1128.69	-2.29348	5.31283e-85	3.79117e-83
Podel.11G037800.v2.1	5565.58	5767.59	5706.92	2362.42	2184.35	2271.51	5680.03	2272.76	1.32128	6.49699e-85	4.62734e-83
Podel.05G194200.v2.1	148.625	182.615	146.212	960.736	954.122	1037.5	159.15	984.119	-2.62756	6.52512e-85	4.63854e-83
Podel.05G056400.v2.1	365.561	362.544	376.239	1627.86	1692.26	1426.3	368.115	1582.14	-2.10359	9.72907e-85	6.90303e-83
Podel.08G162400.v2.1	30.4634	41.1779	40.0453	511.494	619.01	643.418	37.2289	591.307	-3.98845	1.5847e-84	1.12225e-82
Podel.19G001800.v2.1	1231.46	1101.96	1135.24	224.103	201.512	171.155	1156.22	198.923	2.53879	1.91413e-84	1.35299e-82
Podel.14G026400.v2.1	111.699	106.525	98.7163	759.459	758.176	726.882	105.647	748.173	-2.82391	1.94928e-84	1.37524e-82
Podel.14G177400.v2.1	1460.4	1298.89	1288.9	258.341	260.519	302.163	1349.4	273.674	2.30151	2.16252e-84	1.52281e-82
Podel.15G064400.v2.1	16471.5	17015.4	17079.8	39747.1	39792.6	36237.4	16855.6	38592.4	-1.19508	2.25536e-84	1.5852e-82
Podel.12G046000.v2.1	544.65	434.158	439.567	1984.76	1977.27	2178.53	472.791	2046.86	-2.11436	3.24022e-84	2.27314e-82
Podel.01G143900.v2.1	107.084	78.7751	90.3347	816.522	751.496	958.259	92.0645	842.093	-3.19433	4.13353e-84	2.8944e-82
Podel.06G244900.v2.1	4543.67	4143.75	4414.29	1364.33	1239.13	1498.14	4367.24	1367.2	1.67514	6.3383e-84	4.42994e-82
Podel.02G046600.v2.1	720.968	580.966	604.404	2389.39	2341.33	2468.02	635.446	2399.58	-1.91718	9.77803e-84	6.82127e-82
Podel.08G080400.v2.1	5343.1	5805.18	5564.43	2071.91	2054.09	1828.83	5570.91	1984.94	1.4889	1.1513e-83	8.01662e-82
Podel.14G023600.v2.1	109.853	119.058	133.174	813.41	786.01	877.964	120.695	825.794	-2.77481	1.30822e-83	9.09239e-82
Podel.02G261900.v2.1	2387.23	2271.05	2176.41	713.809	693.603	652.926	2278.23	686.779	1.72998	1.49082e-83	1.03423e-81
Podel.01G458100.v2.1	1992.12	2037.41	1975.26	449.243	536.624	403.589	2001.6	463.152	2.11265	1.69074e-83	1.17074e-81
Podel.19G122600.v2.1	3441.45	3437.46	3564.03	1305.19	1301.48	1332.27	3480.98	1312.98	1.40659	2.26242e-83	1.56371e-81
Podel.11G002000.v2.1	740.354	845.937	734.784	85.076	59.0064	87.6908	773.692	77.2577	3.32072	2.44971e-83	1.69003e-81
Podel.01G238600.v2.1	4.61567	10.7421	10.2441	798.885	528.831	701.526	8.53396	676.414	-6.30653	3.1274e-83	2.15359e-81
Podel.02G092300.v2.1	66.4657	42.073	61.4648	726.259	619.01	793.443	56.6679	712.904	-3.65543	4.48248e-83	3.08105e-81
Podel.05G010000.v2.1	90.4672	82.3557	85.6783	741.821	645.73	768.087	86.1671	718.546	-3.06048	5.12651e-83	3.51726e-81
Podel.09G003300.v2.1	1104.99	1158.35	1075.63	3458.03	3128.45	3217.09	1112.99	3267.86	-1.55389	5.78353e-83	3.96076e-81
Podel.08G036600.v2.1	269.555	257.809	282.179	1165.13	1308.16	1213.94	269.848	1229.07	-2.1874	6.75544e-83	4.61791e-81
Podel.11G137600.v2.1	47.0799	52.8151	43.7704	660.895	695.83	532.484	47.8885	629.736	-3.71577	9.74758e-83	6.65112e-81
Podel.01G229600.v2.1	12.9239	14.3227	6.519	528.094	528.831	490.223	11.2552	515.716	-5.51309	1.74319e-82	1.18728e-80
Podel.07G150700.v2.1	3024.19	3306.76	3268.81	1043.74	981.955	872.682	3199.92	966.125	1.72773	2.97362e-82	2.02163e-80
Podel.01G278700.v2.1	1499.17	1521.79	1496.58	4681.26	4596.93	4021.1	1505.85	4433.09	-1.55769	3.68041e-82	2.4976e-80
Podel.01G417300.v2.1	537.264	638.257	515.001	2149.73	2193.26	2099.3	563.507	2147.43	-1.92958	5.77008e-82	3.9086e-80
Podel.19G011200.v2.1	3679.62	3477.74	3594.76	1108.06	944.102	1171.68	3584.04	1074.61	1.73722	6.47231e-82	4.37636e-80
Podel.01G065500.v2.1	1276.7	1303.37	1252.58	301.916	296.145	320.124	1277.55	306.062	2.06127	7.99288e-82	5.39476e-80
Podel.03G173700.v2.1	631.424	625.725	616.511	1986.84	1966.14	2129.93	624.553	2027.64	-1.69894	8.33449e-82	5.61519e-80
Podel.06G029800.v2.1	4371.97	4175.08	4239.21	9980.87	9991.01	10970.9	4262.09	10314.2	-1.27504	9.01341e-82	6.06168e-80
Podel.02G091200.v2.1	46.1567	25.96	36.3201	575.819	560.004	540.936	36.1456	558.92	-3.95328	9.52225e-82	6.39239e-80
Podel.11G149100.v2.1	672.042	693.758	640.724	2224.43	2230	2552.54	668.841	2335.65	-1.804	1.24906e-81	8.37005e-80
Podel.03G184900.v2.1	67.3888	74.2992	54.0146	618.357	631.257	651.87	65.2342	633.828	-3.27895	1.27579e-81	8.53386e-80
Podel.02G017400.v2.1	16.6164	9.84688	17.6944	494.893	495.431	468.036	14.7192	486.12	-5.04999	1.35974e-81	9.07918e-80
Podel.10G000400.v2.1	8.30821	5.37103	6.519	633.92	611.217	597.988	6.73275	614.375	-6.51443	1.38224e-81	9.21295e-80
Podel.03G220800.v2.1	3337.13	3096.4	3145.88	1085.24	1058.77	1160.05	3193.14	1101.36	1.5355	2.7866e-81	1.85403e-79
Podel.13G002600.v2.1	24.0015	32.2262	19.557	464.806	583.384	578.97	25.2616	542.387	-4.42075	3.08892e-81	2.05153e-79
Podel.01G175800.v2.1	941.598	742.992	906.141	102.714	67.913	66.5605	863.577	79.0624	3.44633	3.54324e-81	2.34909e-79
Podel.13G130700.v2.1	32.3097	50.1296	23.2821	762.572	729.23	568.405	35.2405	686.736	-4.2803	4.66496e-81	3.08729e-79
Podel.01G243500.v2.1	1801.04	1859.27	1803.9	5306.88	5322.82	4653.95	1821.4	5094.55	-1.48383	7.36409e-81	4.86498e-79
Podel.10G083000.v2.1	248.323	235.43	236.547	1091.46	1175.67	1064.97	240.1	1110.7	-2.20965	7.88349e-81	5.19893e-79
Podel.05G229100.v2.1	57.2344	54.6054	24.2134	680.608	727.003	741.674	45.3511	716.428	-3.97912	5.77389e-80	3.80101e-78
Podel.17G117800.v2.1	1830.58	1687.4	1554.32	237.59	291.692	352.876	1690.76	294.053	2.52391	7.13886e-80	4.69132e-78
Podel.03G189200.v2.1	13.847	15.2179	32.595	515.644	575.591	526.145	20.5533	539.126	-4.71728	9.53341e-80	6.25391e-78
Podel.06G210200.v2.1	1651.49	1666.81	1715.43	444.055	490.978	419.437	1677.91	451.49	1.89457	1.10069e-79	7.20787e-78
Podel.02G024000.v2.1	79.3896	60.8716	64.2587	607.982	623.464	677.226	68.1733	636.224	-3.22294	1.99251e-79	1.30251e-77
Podel.02G108400.v2.1	147.702	150.389	103.373	922.348	1046.53	943.468	133.821	970.782	-2.85766	2.04825e-79	1.33662e-77
Podel.02G204400.v2.1	855.746	697.338	769.242	56.0257	56.7797	89.8038	774.109	67.5364	3.51747	2.60969e-79	1.70002e-77
Podel.07G057500.v2.1	693.274	659.741	759.929	2527.38	2626.34	2266.23	704.315	2473.32	-1.81229	2.87044e-79	1.86663e-77
Podel.10G110000.v2.1	142.163	180.825	139.693	924.424	934.082	1034.33	154.227	964.278	-2.64339	3.38835e-79	2.1996e-77
Podel.11G001900.v2.1	406.179	440.424	416.285	1510.62	1549.75	1483.35	420.963	1514.57	-1.84687	5.25407e-79	3.40486e-77
Podel.02G102500.v2.1	2540.47	2170.79	2236.02	677.496	647.957	604.327	2315.76	643.26	1.8479	7.24029e-79	4.68389e-77
Podel.05G253500.v2.1	341.56	276.608	281.248	1305.19	1449.55	1487.57	299.805	1414.11	-2.23792	7.5867e-79	4.89951e-77
Podel.18G073500.v2.1	4133.8	3866.24	3968.21	1447.33	1431.74	1568.93	3989.42	1482.66	1.42785	9.28743e-79	5.98751e-77
Podel.14G154100.v2.1	40.6179	38.4924	33.5263	559.219	514.358	724.769	37.5455	599.449	-3.99672	9.49816e-79	6.11282e-77
Podel.05G032400.v2.1	1653.33	1520.9	1747.09	174.302	178.132	288.429	1640.44	213.621	2.94025	1.01917e-78	6.54788e-77
Podel.05G109600.v2.1	504.955	555.006	554.115	19.7127	13.3599	30.6389	538.025	21.2372	4.65673	1.28245e-78	8.22527e-77
Podel.01G079800.v2.1	1051.45	1070.62	1099.85	180.527	215.986	227.151	1073.97	207.888	2.36987	1.50651e-78	9.64577e-77
Podel.18G095300.v2.1	10.1545	4.47586	6.519	552.994	552.211	605.383	7.04978	570.196	-6.34235	1.62387e-78	1.03795e-76
Podel.10G047100.v2.1	888.979	1164.62	1073.77	167.039	142.506	155.308	1042.46	154.951	2.74921	2.32698e-78	1.48482e-76
Podel.04G131300.v2.1	2.7694	2.68551	6.519	917.161	1010.9	877.964	3.99131	935.342	-7.87947	3.18266e-78	2.02736e-76
Podel.18G122100.v2.1	600.961	555.006	617.442	7.26259	7.7933	12.6782	591.136	9.24469	5.99685	4.31667e-78	2.74505e-76
Podel.12G072900.v2.1	7378.62	8104.88	8112.43	1799.05	1824.74	1193.86	7865.31	1605.88	2.29229	4.41925e-78	2.80551e-76
Podel.01G004300.v2.1	252.939	205.889	224.44	1075.9	1236.91	1297.4	227.756	1203.4	-2.40182	5.49886e-78	3.48497e-76
Podel.14G038600.v2.1	580.652	657.056	679.838	25.9378	22.2666	50.7127	639.182	32.9724	4.27309	6.96367e-78	4.40584e-76
Podel.13G033600.v2.1	871.439	827.138	861.439	158.739	150.299	145.799	853.339	151.613	2.4924	8.27211e-78	5.22485e-76
Podel.08G072600.v2.1	7175.53	7535.55	7816.28	18559	19120.3	16960.2	7509.12	18213.2	-1.27825	8.65472e-78	5.45729e-76
Podel.08G109000.v2.1	312.943	283.769	230.028	1464.97	1387.21	1312.19	275.58	1388.12	-2.33233	9.11147e-78	5.73562e-76
Podel.11G137400.v2.1	7.38508	13.4276	2.79386	682.683	692.49	495.506	7.86883	623.56	-6.29716	1.09752e-77	6.89721e-76
Podel.01G062400.v2.1	12202	11268.4	12127.2	28876	29129.1	33448.2	11865.9	30484.5	-1.36128	1.24717e-77	7.82453e-76
Podel.05G253700.v2.1	53.5418	46.5489	50.2894	544.694	511.018	561.01	50.1267	538.907	-3.42716	1.39413e-77	8.73187e-76
Podel.10G109000.v2.1	1713.34	1374.09	1586.91	168.077	162.546	264.129	1558.11	198.251	2.97349	1.40009e-77	8.75455e-76
Podel.05G016000.v2.1	2304.14	1935.36	2005.99	456.505	524.378	553.614	2081.83	511.499	2.02535	5.97018e-77	3.72683e-75
Podel.16G130100.v2.1	952.675	1067.04	1062.6	166.002	175.906	209.19	1027.44	183.699	2.48358	7.79497e-77	4.85782e-75
Podel.02G102300.v2.1	117.238	104.735	124.792	806.147	708.077	802.952	115.588	772.392	-2.74133	8.01787e-77	4.98842e-75
Podel.05G084600.v2.1	16.6164	35.8068	29.8011	528.094	533.284	487.053	27.4081	516.144	-4.23242	1.3755e-76	8.54362e-75
Podel.01G196400.v2.1	245.554	197.833	253.31	1165.13	1181.24	1370.3	232.232	1238.89	-2.4162	1.41846e-76	8.79588e-75
Podel.14G126400.v2.1	8634.08	7829.17	8502.64	3216.29	3372.27	3517.14	8321.96	3368.57	1.30479	1.4994e-76	9.28236e-75
Podel.05G042300.v2.1	1219.46	1077.79	1147.34	3198.65	3155.17	3331.19	1148.2	3228.34	-1.4916	1.66092e-76	1.02653e-74
Podel.18G102600.v2.1	10690.8	10111.9	10169.6	4300.49	4560.19	4045.4	10324.1	4302.03	1.26303	1.94525e-76	1.20028e-74
Podel.19G082500.v2.1	2824.79	2717.74	2822.73	994.974	968.595	1048.06	2788.42	1003.88	1.47366	2.18015e-76	1.343e-74
Podel.03G069800.v2.1	174.472	146.808	127.586	891.223	910.702	998.407	149.622	933.444	-2.64114	2.21471e-76	1.36205e-74
Podel.10G127600.v2.1	13.847	37.5972	27.0073	633.92	705.85	512.41	26.1505	617.393	-4.55739	2.38943e-76	1.46709e-74
Podel.11G085900.v2.1	420.949	459.223	368.789	2470.32	2629.68	1836.22	416.32	2312.07	-2.47299	3.46624e-76	2.12475e-74
Podel.08G159500.v2.1	2343.84	2292.53	2334.73	777.097	811.616	829.364	2323.7	806.026	1.52763	3.93649e-76	2.40906e-74
Podel.04G178700.v2.1	433.873	259.6	311.981	2113.41	2110.87	2566.28	335.151	2263.52	-2.7562	4.8235e-76	2.94706e-74
Podel.08G150300.v2.1	1230.54	1121.65	1056.08	233.44	230.459	251.451	1136.09	238.45	2.25209	5.24167e-76	3.19734e-74
Podel.18G052500.v2.1	8.30821	23.2744	18.6257	490.743	513.244	451.132	16.7361	485.04	-4.85312	5.45137e-76	3.31983e-74
Podel.16G140400.v2.1	227.091	256.019	221.646	1104.95	1036.51	1165.34	234.919	1102.27	-2.22989	6.59531e-76	4.00995e-74
Podel.01G493500.v2.1	2103.82	2561.08	2504.23	12050.7	12142	8486.99	2389.71	10893.2	-2.18847	8.28133e-76	5.02688e-74
Podel.17G092800.v2.1	12.0008	18.7986	6.519	520.831	543.304	433.171	12.4394	499.102	-5.31885	9.28451e-76	5.62668e-74
Podel.09G097700.v2.1	145.855	158.445	181.601	860.098	932.969	907.547	161.967	900.204	-2.47472	1.33552e-75	8.08053e-74
Podel.16G011900.v2.1	1159.46	1132.39	908.003	117.239	171.453	127.838	1066.62	138.843	2.94417	1.61537e-75	9.75798e-74
Podel.05G248700.v2.1	22.1552	17.9034	9.31285	447.168	467.598	461.697	16.4572	458.821	-4.79877	1.79353e-75	1.08167e-73
Podel.09G121500.v2.1	177.242	157.55	96.8537	1251.24	1250.27	1651.33	143.882	1384.28	-3.26555	1.94102e-75	1.16874e-73
Podel.02G101400.v2.1	1405.93	1147.61	1211.6	3987.16	4012.43	4572.6	1255.05	4190.73	-1.73961	2.62834e-75	1.58005e-73
Podel.05G068900.v2.1	829.898	817.291	822.325	2298.09	2268.96	2310.6	823.171	2292.55	-1.47774	3.97078e-75	2.38324e-73
Podel.02G068900.v2.1	1140.99	1064.36	1117.54	265.603	229.346	238.772	1107.63	244.574	2.17823	4.35253e-75	2.60817e-73
Podel.01G174900.v2.1	116.315	126.219	125.724	721.071	729.23	770.2	122.753	740.167	-2.59198	4.91655e-75	2.94143e-73
Podel.16G132500.v2.1	653.579	528.151	607.198	23.8628	45.6464	21.1303	596.31	30.2132	4.31188	5.91857e-75	3.53526e-73
Podel.05G039800.v2.1	21.2321	23.2744	10.2441	451.318	464.258	462.754	18.2502	459.443	-4.64964	6.08213e-75	3.62716e-73
Podel.01G240600.v2.1	9833.23	9425.26	9645.32	4251.73	4438.84	4522.94	9634.6	4404.5	1.12928	8.27151e-75	4.92497e-73
Podel.03G168000.v2.1	64.6194	52.8151	57.7397	551.957	555.551	539.879	58.3914	549.129	-3.23401	9.23051e-75	5.48723e-73
Podel.10G107800.v2.1	34.156	30.4358	31.6637	467.918	438.651	489.167	32.0852	465.245	-3.85864	9.84028e-75	5.84044e-73
Podel.18G056700.v2.1	1464.09	1551.33	1436.97	4206.08	4078.12	3754.85	1484.13	4013.02	-1.43496	1.01529e-74	6.01645e-73
Podel.14G090400.v2.1	2463.85	2606.74	2222.05	624.582	647.957	743.787	2430.88	672.109	1.85473	1.29009e-74	7.63279e-73
Podel.04G236300.v2.1	9.23135	7.16137	5.58771	576.857	495.431	784.991	7.32681	619.093	-6.40057	1.33904e-74	7.90987e-73
Podel.03G172300.v2.1	1023.76	1301.58	1278.65	189.865	138.053	197.568	1201.33	175.162	2.776	1.54992e-74	9.14112e-73
Podel.16G007100.v2.1	20.309	16.1131	26.076	462.731	458.691	419.437	20.8327	446.953	-4.42625	1.93575e-74	1.13987e-72
Podel.16G030000.v2.1	650.81	663.322	722.678	85.076	65.6864	90.8603	678.936	80.5409	3.07285	2.0253e-74	1.19072e-72
Podel.07G096400.v2.1	2634.63	2686.41	2737.98	946.211	965.255	848.382	2686.34	919.949	1.54622	2.89897e-74	1.7017e-72
Podel.06G157100.v2.1	361.869	387.609	363.201	1523.07	1349.35	1379.81	370.893	1417.41	-1.93417	3.35134e-74	1.96416e-72
Podel.11G041700.v2.1	1001.6	1134.18	1094.26	225.14	181.472	220.812	1076.68	209.141	2.36266	3.63485e-74	2.12698e-72
Podel.02G280600.v2.1	9001.49	8794.16	8862.11	17914.7	18545.8	19275.1	8885.92	18578.5	-1.06404	5.18233e-74	3.02777e-72
Podel.06G163300.v2.1	133.855	133.38	142.487	760.497	804.936	924.451	136.574	829.961	-2.60357	1.57491e-73	9.18706e-72
Podel.04G079600.v2.1	2960.49	2994.35	3198.03	942.061	1000.88	794.499	3050.96	912.481	1.74173	2.07881e-73	1.21076e-71
Podel.17G035700.v2.1	61.85	85.9364	77.2967	721.071	800.483	605.383	75.0277	708.979	-3.23911	2.08784e-73	1.21413e-71
Podel.05G021600.v2.1	3373.13	3228.88	3177.55	1234.64	1283.67	1281.55	3259.85	1266.62	1.36393	2.74158e-73	1.59182e-71
Podel.13G121800.v2.1	3102.66	2951.38	3094.66	1191.06	1174.56	1130.47	3049.57	1165.37	1.38778	3.82142e-73	2.21536e-71
Podel.11G114200.v2.1	599.114	498.61	592.298	1992.02	1929.4	2144.73	563.341	2022.05	-1.8442	4.15709e-73	2.40622e-71
Podel.08G231000.v2.1	2834.95	3091.03	2991.29	7101.77	7116.39	6696.19	2972.42	6971.45	-1.22975	4.35169e-73	2.51497e-71
Podel.04G074600.v2.1	926.827	812.815	846.538	153.552	153.639	126.782	862.06	144.658	2.5755	5.00751e-73	2.88952e-71
Podel.02G191300.v2.1	193.858	180.825	225.371	1277.18	1123.35	996.294	200.018	1132.27	-2.50169	7.38129e-73	4.25272e-71
Podel.12G093700.v2.1	21.2321	14.3227	24.2134	451.318	459.804	407.815	19.9228	439.646	-4.4673	7.93315e-73	4.56363e-71
Podel.10G225200.v2.1	135.701	142.332	164.838	870.473	927.402	791.33	147.624	863.068	-2.54774	8.55504e-73	4.91383e-71
Podel.06G220900.v2.1	765.279	573.805	594.16	42.538	44.5331	61.2779	644.415	49.4497	3.70318	9.1688e-73	5.25828e-71
novel.1277	959.137	904.123	827.913	2.07502	8.90662	3.16955	897.058	4.71706	7.59711	1.33252e-72	7.63028e-71
Podel.08G091500.v2.1	5.53881	3.58068	8.38157	554.032	727.003	547.275	5.83369	609.437	-6.7132	1.57205e-72	8.98807e-71
Podel.06G082500.v2.1	151.394	178.139	178.807	905.748	865.056	1017.42	169.447	929.409	-2.45546	1.6502e-72	9.42052e-71
Podel.01G332600.v2.1	148.625	154.865	148.074	771.909	820.523	788.16	150.521	793.531	-2.39798	1.68725e-72	9.61733e-71
Podel.09G068900.v2.1	442.182	459.223	545.733	1731.61	1861.48	1950.33	482.379	1847.81	-1.93779	1.71733e-72	9.77387e-71
Podel.14G176100.v2.1	188.32	132.485	125.724	934.799	1088.83	1101.95	148.843	1041.86	-2.80745	1.90688e-72	1.08362e-70
Podel.04G033900.v2.1	7966.65	7389.64	7184.87	3184.13	3005.99	2854.7	7513.72	3014.94	1.31735	1.97598e-72	1.12118e-70
Podel.07G121400.v2.1	643.425	649.894	665.869	77.8134	96.8595	90.8603	653.063	88.5111	2.88501	3.07088e-72	1.73979e-70
Podel.03G112400.v2.1	132.931	95.7833	110.823	790.584	730.343	866.342	113.179	795.757	-2.81475	4.3435e-72	2.45707e-70
Podel.16G132900.v2.1	253.862	198.728	230.959	1273.03	1351.58	1834.11	227.85	1486.24	-2.706	4.65416e-72	2.62883e-70
Podel.03G028900.v2.1	3824.55	3926.22	3936.54	1541.74	1582.04	1406.22	3895.77	1510	1.36753	7.76021e-72	4.37662e-70
Podel.04G203300.v2.1	3319.59	3141.16	3203.62	13625.6	14021.3	9790.73	3221.46	12479.2	-1.95373	7.95519e-72	4.47983e-70
Podel.01G458700.v2.1	938.828	800.283	842.813	127.614	128.033	85.5777	860.641	113.741	2.92044	1.07038e-71	6.01859e-70
Podel.08G095900.v2.1	3960.25	3661.25	3647.85	1349.8	1303.71	1472.78	3756.45	1375.43	1.44929	1.19804e-71	6.72629e-70
Podel.14G039000.v2.1	630.501	715.242	711.502	70.5508	94.6329	92.9733	685.748	86.0524	2.99641	1.64721e-71	9.23423e-70
Podel.06G288000.v2.1	23374.7	23116.9	23395.8	9460.04	9392.04	7790.74	23295.8	8880.94	1.39131	1.85311e-71	1.0373e-69
Podel.T110400.v2.1	41.5411	58.1861	60.5336	706.546	667.997	1131.53	53.4202	835.357	-3.96681	2.14382e-71	1.19823e-69
Podel.01G048500.v2.1	1690.26	1719.62	1850.46	475.181	545.531	468.036	1753.45	496.249	1.82177	2.4212e-71	1.35124e-69
Podel.05G115200.v2.1	20.309	26.8551	25.1447	474.143	464.258	393.024	24.1029	443.808	-4.2016	2.51047e-71	1.39898e-69
Podel.01G460100.v2.1	10820.1	11335.6	11050.6	26871.6	27248.7	23704	11068.7	25941.4	-1.22874	2.83663e-71	1.57838e-69
Podel.09G067900.v2.1	8235.29	7999.25	8409.51	3062.74	3180.78	3575.25	8214.68	3272.92	1.3276	3.55359e-71	1.97438e-69
Podel.01G053700.v2.1	84.9284	90.4123	87.5408	637.033	582.271	674.057	87.6272	631.12	-2.84849	3.96423e-71	2.19927e-69
Podel.17G094700.v2.1	4488.28	4441.84	4391.01	1878.93	1761.28	1654.5	4440.38	1764.91	1.33101	4.51492e-71	2.50107e-69
Podel.14G035100.v2.1	1525.94	1256.82	1257.24	314.366	287.239	276.807	1346.67	292.804	2.20101	6.59294e-71	3.64679e-69
Podel.11G078800.v2.1	7856.8	9253.38	9305.4	36508	36409.2	26606.2	8805.2	33174.5	-1.91363	7.07784e-71	3.90923e-69
Podel.16G075900.v2.1	14269.8	15876.8	15166.9	6769.77	6829.15	6350.71	15104.5	6649.88	1.18362	7.39875e-71	4.08044e-69
Podel.02G051300.v2.1	55.3881	55.5006	43.7704	517.719	554.437	699.413	51.553	590.523	-3.51704	1.11373e-70	6.13323e-69
Podel.02G111000.v2.1	910.211	931.873	771.104	2865.61	3023.8	3515.03	871.063	3134.81	-1.84734	1.33234e-70	7.32628e-69
Podel.06G114400.v2.1	1093.91	1102.85	1135.24	250.04	233.799	183.834	1110.67	222.558	2.31923	1.34025e-70	7.35899e-69
Podel.16G122300.v2.1	386.793	415.359	446.086	1834.32	2063	1560.47	416.08	1819.26	-2.12828	1.4085e-70	7.72236e-69
Podel.02G101900.v2.1	3046.34	2980.02	3046.23	1221.15	1126.69	1117.79	3024.2	1155.21	1.38816	1.66933e-70	9.13902e-69
Podel.10G227600.v2.1	643.425	559.482	618.374	2044.94	1923.83	1884.82	607.093	1951.2	-1.6847	3.03153e-70	1.65724e-68
Podel.T024400.v2.1	1056.99	1142.24	1051.42	246.928	250.499	270.468	1083.55	255.965	2.08176	3.27693e-70	1.78877e-68
Podel.03G116400.v2.1	4029.48	4000.52	4108.83	1700.48	1586.49	1721.06	4046.28	1669.35	1.27707	3.89066e-70	2.12069e-68
Podel.01G109300.v2.1	921.289	923.817	793.455	86.1135	125.806	136.29	879.52	116.07	2.92349	4.52945e-70	2.46389e-68
Podel.04G165900.v2.1	2267.22	2255.83	2170.83	5025.71	5399.64	5530.86	2231.29	5318.74	-1.25312	4.53347e-70	2.46389e-68
Podel.01G116500.v2.1	168.011	224.688	181.601	1072.79	1075.47	949.807	191.433	1032.69	-2.43057	5.53369e-70	3.00313e-68
Podel.02G076700.v2.1	148.625	153.969	113.617	800.96	879.529	964.598	138.737	881.696	-2.66704	6.43486e-70	3.48714e-68
Podel.13G007500.v2.1	869.593	782.38	796.249	79.8885	73.4796	31.6955	816.074	61.6879	3.72659	7.31775e-70	3.95984e-68
Podel.01G300400.v2.1	725.584	742.992	762.723	54.9882	83.4996	102.482	743.766	80.3232	3.21262	9.90747e-70	5.35347e-68
Podel.01G400100.v2.1	1364.39	1289.94	1224.64	227.215	211.532	302.163	1292.99	246.97	2.38747	1.06827e-69	5.76404e-68
Podel.06G165700.v2.1	108.93	111.001	144.349	784.359	749.27	887.473	121.427	807.034	-2.73346	1.07293e-69	5.78084e-68
Podel.17G065800.v2.1	102.468	146.808	110.823	844.535	929.629	762.804	120.033	845.656	-2.81516	2.96842e-69	1.59706e-67
Podel.15G032900.v2.1	4138.41	3968.29	4187.99	1708.78	1538.62	1668.24	4098.23	1638.55	1.32226	3.79222e-69	2.03734e-67
Podel.03G233600.v2.1	24.9246	24.1696	14.9006	410.855	419.725	525.088	21.3316	451.889	-4.40288	5.42406e-69	2.90985e-67
Podel.08G070300.v2.1	1247.16	1315.9	1353.16	3419.64	3245.35	3249.84	1305.4	3304.94	-1.3402	7.6461e-69	4.09603e-67
Podel.01G104000.v2.1	56.3112	59.9765	59.6023	534.319	493.204	612.779	58.63	546.767	-3.22134	8.85987e-69	4.73946e-67
Podel.01G284100.v2.1	30.4634	26.8551	21.4196	440.943	413.045	558.897	26.246	470.961	-4.16499	1.15761e-68	6.1836e-67
Podel.13G029900.v2.1	859.439	841.461	832.569	158.739	158.093	183.834	844.49	166.889	2.33882	1.27562e-68	6.80427e-67
Podel.08G189800.v2.1	385.87	460.118	431.185	1649.64	1749.04	1483.35	425.724	1627.34	-1.93412	1.3031e-68	6.94096e-67
Podel.03G213000.v2.1	12.0008	20.5889	11.1754	440.943	447.558	374.006	14.5884	420.836	-4.84505	1.74682e-68	9.29117e-67
Podel.01G178300.v2.1	216.937	215.736	189.051	990.824	898.456	966.711	207.241	951.997	-2.19952	1.85788e-68	9.86788e-67
Podel.16G013600.v2.1	57.2344	71.6137	65.19	639.108	645.73	509.24	64.6793	598.026	-3.20797	2.10246e-68	1.11511e-66
Podel.16G030400.v2.1	1658.87	1800.19	1610.19	4132.41	4169.41	4388.76	1689.75	4230.2	-1.32378	3.28897e-68	1.74194e-66
Podel.06G020400.v2.1	103.391	82.3557	68.9151	655.708	647.957	763.86	84.8873	689.175	-3.0212	3.38148e-68	1.78841e-66
Podel.14G174600.v2.1	478.184	484.288	523.382	1573.91	1565.34	1687.25	495.285	1608.83	-1.69988	4.22129e-68	2.22941e-66
Podel.07G154300.v2.1	423.719	558.587	433.979	13.4877	17.8132	17.9608	472.095	16.4206	4.84851	4.62173e-68	2.43746e-66
Podel.01G018400.v2.1	3482.06	3552.04	3457.86	1404.79	1410.59	1257.25	3497.32	1357.54	1.36539	5.9559e-68	3.13666e-66
Podel.05G185400.v2.1	362.792	350.012	351.095	1314.53	1246.93	1467.5	354.633	1342.99	-1.92125	6.08629e-68	3.20082e-66
Podel.18G026600.v2.1	585.267	493.239	451.673	14.5252	8.90662	5.28258	510.06	9.57146	5.73051	7.10508e-68	3.73136e-66
Podel.15G037300.v2.1	204.013	199.623	176.944	1026.1	990.862	862.116	193.527	959.693	-2.30975	7.91509e-68	4.15092e-66
Podel.16G069200.v2.1	18.4627	35.8068	19.557	427.455	504.338	457.471	24.6088	463.088	-4.22907	9.10789e-68	4.76978e-66
Podel.01G334300.v2.1	864.054	814.606	921.041	2578.22	2508.33	2364.48	866.567	2483.68	-1.51931	9.35324e-68	4.89142e-66
Podel.04G074100.v2.1	428.335	323.157	387.415	1520.99	1622.12	1824.6	379.635	1655.9	-2.12539	9.54337e-68	4.98388e-66
Podel.10G035300.v2.1	167.087	123.534	159.25	810.297	882.869	865.286	149.957	852.817	-2.50856	1.22881e-67	6.40831e-66
Podel.11G034200.v2.1	495.723	465.489	482.406	47.7256	41.1931	38.0345	481.206	42.3178	3.50617	1.80213e-67	9.38513e-66
Podel.01G243100.v2.1	611.115	561.272	562.496	1961.94	1921.6	1722.12	578.295	1868.55	-1.69209	2.33994e-67	1.2169e-65
Podel.10G125700.v2.1	4598.13	4755.15	4697.4	1758.58	1870.39	2023.23	4683.56	1884.07	1.31382	2.72126e-67	1.41324e-65
Podel.15G135300.v2.1	9961.55	9640.1	9526.12	3684.21	3665.08	4302.13	9709.25	3883.8	1.32183	2.88893e-67	1.49823e-65
Podel.16G009500.v2.1	2398.3	2257.62	2481.88	795.772	809.389	685.678	2379.27	763.613	1.63978	2.91346e-67	1.50886e-65
Podel.03G026000.v2.1	2176.75	2407.12	2361.74	10101.2	9292.95	6969.83	2315.2	8788	-1.92437	3.40772e-67	1.7624e-65
Podel.05G261800.v2.1	839.13	900.542	919.179	2855.23	2741.01	2427.87	886.283	2674.71	-1.59352	3.9014e-67	2.01493e-65
Podel.12G002700.v2.1	1317.31	1204.01	1190.18	287.391	286.125	337.028	1237.17	303.515	2.02687	3.92666e-67	2.02518e-65
Podel.13G182200.v2.1	236.323	239.011	238.409	956.586	951.895	974.107	237.914	960.863	-2.0139	4.15368e-67	2.13932e-65
Podel.08G149000.v2.1	9.23135	8.95171	11.1754	398.405	387.438	516.636	9.78616	434.16	-5.47301	4.29775e-67	2.21047e-65
Podel.04G222600.v2.1	2634.63	2581.67	2697.93	978.374	1047.64	954.033	2638.08	993.35	1.4094	4.39209e-67	2.2559e-65
Podel.07G058400.v2.1	9.23135	18.7986	23.2821	574.782	721.437	402.532	17.104	566.25	-5.0487	5.25811e-67	2.697e-65
Podel.01G270100.v2.1	737.585	761.791	839.088	2360.34	2286.78	2638.12	779.488	2428.41	-1.63962	5.5792e-67	2.85777e-65
Podel.12G037900.v2.1	667.426	725.089	822.325	109.976	72.3663	73.9561	738.28	85.4329	3.10851	5.80852e-67	2.97117e-65
Podel.02G061300.v2.1	12757.7	10836.9	11764.9	28821.1	28419.9	32402.3	11786.5	29881.1	-1.34212	6.21219e-67	3.17331e-65
Podel.18G014300.v2.1	766.202	742.097	737.578	2123.79	2046.3	2021.11	748.626	2063.73	-1.463	6.61764e-67	3.37581e-65
Podel.01G266300.v2.1	2275.53	2648.81	2583.39	8134.1	8156.24	6638.08	2502.57	7642.81	-1.61062	7.32045e-67	3.72924e-65
Podel.14G151200.v2.1	1013.6	1037.5	1057.01	2824.11	2671.99	2602.2	1036.04	2699.43	-1.38165	7.89301e-67	4.01545e-65
Podel.10G145700.v2.1	1748.42	1677.55	1598.09	3944.62	3956.77	4082.37	1674.68	3994.59	-1.25414	8.04246e-67	4.08592e-65
Podel.03G167000.v2.1	926.827	989.164	925.698	214.765	211.532	177.495	947.23	201.264	2.23496	1.03206e-66	5.23618e-65
Podel.07G061600.v2.1	61.85	52.8151	28.8698	578.932	582.271	577.914	47.845	579.705	-3.59733	1.06981e-66	5.42039e-65
Podel.02G036000.v2.1	244.631	170.083	203.02	1018.84	1096.63	1113.57	205.911	1076.34	-2.38669	1.47875e-66	7.48218e-65
Podel.18G068300.v2.1	62.7732	53.7103	67.0526	566.482	525.491	495.506	61.1787	529.159	-3.1138	1.55712e-66	7.86807e-65
Podel.08G001100.v2.1	6672.42	7087.07	6991.16	14454.6	15106.7	13979.8	6916.88	14513.7	-1.06918	1.75688e-66	8.86547e-65
Podel.11G069200.v2.1	443.105	503.086	597.885	4.15005	12.2466	10.5652	514.692	8.98727	5.85128	1.92053e-66	9.67823e-65
Podel.19G001400.v2.1	813.282	778.799	751.547	124.501	156.979	140.517	781.209	140.666	2.4751	2.03818e-66	1.02573e-64
Podel.05G275300.v2.1	589.883	620.354	539.214	73.6634	46.7598	48.5997	583.15	56.341	3.36809	2.10449e-66	1.05768e-64
Podel.10G237200.v2.1	209.552	291.826	238.409	1374.7	1559.77	1175.9	246.595	1370.13	-2.47324	2.40085e-66	1.205e-64
Podel.02G015800.v2.1	637.886	621.249	555.977	1848.85	1823.63	1939.76	605.037	1870.75	-1.62841	2.94016e-66	1.47371e-64
Podel.04G210800.v2.1	1750.26	1737.53	1711.7	588.27	546.644	596.931	1733.16	577.282	1.58566	3.20085e-66	1.60222e-64
Podel.13G103900.v2.1	23.0784	19.6938	18.6257	351.717	435.311	453.245	20.4659	413.424	-4.33617	3.68696e-66	1.84309e-64
Podel.13G014800.v2.1	193.858	243.487	216.99	1156.83	1175.67	958.259	218.111	1096.92	-2.32972	4.01292e-66	2.00335e-64
Podel.05G151100.v2.1	85.8515	48.3392	49.3581	612.132	659.09	740.617	61.183	670.613	-3.45521	4.1718e-66	2.07989e-64
Podel.09G001600.v2.1	36.0023	61.7668	82.8844	837.272	765.97	652.926	60.2178	752.056	-3.64308	4.31467e-66	2.14826e-64
Podel.16G050100.v2.1	736.662	680.33	770.173	2054.27	2208.84	2115.14	729.055	2126.09	-1.54423	6.45561e-66	3.20995e-64
Podel.17G137000.v2.1	44.3105	84.1461	41.9078	710.696	784.896	640.248	56.7881	711.947	-3.64463	7.25225e-66	3.60128e-64
Podel.08G227500.v2.1	208.628	225.583	256.104	1086.28	1066.57	960.372	230.105	1037.74	-2.17328	8.17475e-66	4.05398e-64
Podel.01G020800.v2.1	138.47	131.59	116.411	718.996	708.077	694.13	128.824	707.068	-2.45617	8.80308e-66	4.3598e-64
Podel.14G162000.v2.1	1068.07	1016.91	1073.77	268.716	263.859	278.92	1052.92	270.498	1.96043	9.68471e-66	4.79009e-64
Podel.05G133300.v2.1	486.492	458.328	487.062	43.5755	47.8731	47.5432	477.294	46.3306	3.36558	1.12463e-65	5.55512e-64
novel.587	18.4627	24.1696	18.6257	527.056	463.144	356.046	20.4193	448.749	-4.45598	1.25131e-65	6.17267e-64
Podel.09G145500.v2.1	48.003	59.0813	44.7017	507.344	541.077	456.415	50.5953	501.612	-3.30775	2.17938e-65	1.07367e-63
Podel.15G111000.v2.1	470.799	434.158	448.88	1520.99	1497.43	1763.32	451.279	1593.91	-1.82071	2.38461e-65	1.17323e-63
Podel.12G049600.v2.1	33.2329	36.702	19.557	481.406	439.765	628.627	29.8306	516.599	-4.11176	2.55437e-65	1.2551e-63
Podel.18G101300.v2.1	175.396	164.711	194.639	1316.6	1364.94	905.433	178.249	1195.66	-2.74607	2.7869e-65	1.36756e-63
Podel.05G044500.v2.1	4.61567	4.47586	14.9006	543.656	596.744	387.741	7.99737	509.38	-6.00089	2.79576e-65	1.37011e-63
Podel.02G009200.v2.1	2096.44	2127.82	2286.31	709.658	771.536	659.265	2170.19	713.487	1.60528	3.05218e-65	1.49381e-63
Podel.12G135400.v2.1	557.573	634.676	696.602	2882.21	2792.23	2170.08	629.617	2614.84	-2.05419	3.84862e-65	1.88114e-63
Podel.05G225100.v2.1	1308.08	1262.19	1147.34	281.166	287.239	337.028	1239.21	301.811	2.03756	4.19613e-65	2.04833e-63
Podel.10G208400.v2.1	3465.45	3175.17	3098.39	7581.1	7472.66	7168.46	3246.34	7407.41	-1.19017	4.28058e-65	2.08682e-63
Podel.17G126700.v2.1	445.874	394.77	416.285	20.7502	11.1333	14.7912	418.976	15.5582	4.74335	6.1124e-65	2.97598e-63
Podel.10G091200.v2.1	122.777	164.711	134.105	817.56	755.95	800.838	140.531	791.449	-2.49277	7.79172e-65	3.78866e-63
Podel.01G489300.v2.1	619.423	624.829	712.433	103.751	101.313	96.1429	652.229	100.402	2.69945	8.06073e-65	3.91438e-63
Podel.05G086500.v2.1	1181.61	1112.7	1053.28	290.503	238.252	238.772	1115.86	255.843	2.12391	1.02773e-64	4.98429e-63
Podel.16G094900.v2.1	7336.15	7162.26	7327.35	2988.04	3007.1	3390.36	7275.26	3128.5	1.21747	1.27942e-64	6.19691e-63
Podel.10G086300.v2.1	19.3858	34.9117	31.6637	435.755	441.991	594.818	28.6537	490.855	-4.09706	1.46808e-64	7.10146e-63
Podel.05G259100.v2.1	29.5403	36.702	42.8391	427.455	506.564	638.135	36.3605	524.051	-3.84952	1.52207e-64	7.35313e-63
Podel.05G216700.v2.1	791.127	821.767	767.379	170.152	155.866	165.873	793.424	163.964	2.27414	2.17868e-64	1.05116e-62
Podel.14G127200.v2.1	931.443	947.091	949.911	216.84	241.592	222.925	942.815	227.119	2.05429	2.79471e-64	1.34665e-62
Podel.15G090000.v2.1	766.202	841.461	796.249	127.614	159.206	159.534	801.304	148.785	2.43041	2.82788e-64	1.36088e-62
Podel.01G220500.v2.1	304.634	256.914	281.248	1053.08	1164.54	1137.87	280.932	1118.49	-1.99347	4.31225e-64	2.07254e-62
Podel.04G210200.v2.1	1482.55	1465.4	1346.64	424.343	364.058	339.141	1431.53	375.847	1.92887	5.75054e-64	2.76026e-62
Podel.12G099700.v2.1	190.166	191.567	222.577	867.36	968.595	1039.61	201.437	958.522	-2.25074	6.3766e-64	3.05685e-62
Podel.01G160700.v2.1	768.048	761.791	730.128	128.652	143.619	156.364	753.322	142.878	2.39893	6.8921e-64	3.29973e-62
Podel.03G235700.v2.1	369.254	386.714	364.133	1393.38	1236.91	1276.27	373.367	1302.19	-1.80231	7.30049e-64	3.49079e-62
Podel.03G053700.v2.1	21.2321	25.96	14.9006	443.018	445.331	351.82	20.6975	413.39	-4.31663	8.87847e-64	4.2399e-62
Podel.10G177300.v2.1	659.118	685.701	677.976	102.714	106.879	127.838	674.265	112.477	2.58348	1.01314e-63	4.83205e-62
Podel.06G009700.v2.1	7.38508	5.37103	13.038	357.942	448.671	421.55	8.59803	409.388	-5.5793	1.11116e-63	5.29281e-62
Podel.05G062900.v2.1	6367.78	5902.76	5875.48	13063.3	13014.8	14399.2	6048.67	13492.5	-1.15749	1.49965e-63	7.1342e-62
Podel.01G400300.v2.1	3573.45	3530.55	3229.7	1198.33	1135.59	1348.11	3444.57	1227.34	1.48857	2.02364e-63	9.61474e-62
Podel.06G116300.v2.1	6.46194	7.16137	7.45028	381.805	403.025	432.115	7.02453	405.648	-5.85161	2.21849e-63	1.05271e-61
Podel.11G036800.v2.1	51.6955	65.3475	72.6403	536.394	506.564	526.145	63.2278	523.034	-3.04846	2.40264e-63	1.13865e-61
Podel.17G072000.v2.1	126.469	104.735	93.1285	690.983	644.617	761.747	108.111	699.116	-2.69316	3.91389e-63	1.85251e-61
Podel.03G209900.v2.1	12.0008	21.4841	19.557	344.454	403.025	412.041	17.6806	386.507	-4.44815	4.37018e-63	2.06586e-61
Podel.08G241100.v2.1	1050.53	1016.02	1017.9	256.266	277.219	232.433	1028.15	255.306	2.01048	4.97042e-63	2.34664e-61
Podel.02G206800.v2.1	13.847	18.7986	14.9006	400.48	458.691	330.689	15.8487	396.62	-4.64284	6.05853e-63	2.85675e-61
Podel.05G068500.v2.1	2278.3	2281.79	2331.94	873.585	880.642	921.281	2297.34	891.836	1.36507	6.12232e-63	2.8832e-61
Podel.02G100500.v2.1	11.0776	7.16137	6.519	368.317	380.758	480.714	8.25266	409.93	-5.63535	6.77772e-63	3.18783e-61
Podel.18G107400.v2.1	1434.55	1468.98	1418.35	473.106	429.745	461.697	1440.63	454.849	1.66276	7.18378e-63	3.37457e-61
Podel.02G048700.v2.1	11.0776	7.16137	3.72514	426.418	390.778	389.854	7.32138	402.35	-5.77885	8.02911e-63	3.76693e-61
Podel.14G058700.v2.1	547.419	635.571	597.885	56.0257	27.8332	62.3344	593.625	48.7311	3.60065	8.25198e-63	3.86664e-61
Podel.06G278400.v2.1	5746.51	5180.36	5209.61	2219.24	2350.24	2316.94	5378.83	2295.47	1.22859	8.34678e-63	3.90617e-61
Podel.15G054600.v2.1	1702.26	1588.93	1615.78	3818.05	3849.89	4185.91	1635.66	3951.28	-1.27252	8.70383e-63	4.06817e-61
Podel.14G152800.v2.1	1945.05	2053.52	1921.24	713.809	722.55	667.718	1973.27	701.359	1.49258	1.26338e-62	5.89766e-61
Podel.05G044900.v2.1	698.813	626.62	685.426	89.2261	99.0862	120.443	670.286	102.918	2.70327	1.47287e-62	6.86703e-61
Podel.04G107200.v2.1	1789.04	1461.81	1601.81	427.455	369.625	452.188	1617.55	416.423	1.95688	1.5513e-62	7.2237e-61
Podel.14G141800.v2.1	528.033	542.474	510.344	2058.42	1898.22	1621.75	526.95	1859.47	-1.81907	1.89736e-62	8.82416e-61
Podel.12G084600.v2.1	519.725	555.901	501.963	1606.07	1703.39	1556.25	525.863	1621.9	-1.62454	2.05952e-62	9.5664e-61
Podel.01G481000.v2.1	5382.8	5521.42	5664.08	2392.5	2500.53	2195.44	5522.76	2362.83	1.22503	2.43319e-62	1.12881e-60
Podel.01G072700.v2.1	1155.76	1005.28	1061.67	252.116	214.872	268.355	1074.24	245.114	2.13062	2.50728e-62	1.16174e-60
Podel.14G035300.v2.1	3247.59	3060.59	3167.3	1200.4	1205.73	1335.44	3158.49	1247.19	1.34043	2.60486e-62	1.20546e-60
Podel.01G263200.v2.1	2918.95	2871.71	3080.69	1212.85	1202.39	1122.02	2957.12	1179.09	1.32652	3.01782e-62	1.39484e-60
Podel.11G156800.v2.1	13.847	13.4276	4.65643	415.005	388.551	348.65	10.6437	384.069	-5.16851	3.36321e-62	1.55256e-60
Podel.10G069600.v2.1	4118.1	3750.77	3914.19	1451.48	1349.35	1605.9	3927.69	1468.91	1.41864	3.47091e-62	1.6003e-60
Podel.12G093800.v2.1	2398.3	2405.32	2450.21	873.585	916.269	977.277	2417.95	922.377	1.3904	5.28509e-62	2.43374e-60
Podel.04G008200.v2.1	1203.77	1225.49	1193.91	2867.68	2951.43	2808.22	1207.72	2875.78	-1.25155	6.6728e-62	3.06899e-60
Podel.17G103200.v2.1	10.1545	15.2179	6.519	391.142	347.358	500.788	10.6305	413.096	-5.27448	6.93134e-62	3.18399e-60
Podel.18G060600.v2.1	1716.11	1690.98	1662.34	496.968	583.384	482.827	1689.81	521.06	1.6982	7.59162e-62	3.48302e-60
Podel.05G175000.v2.1	2599.55	2680.14	2601.08	1100.8	1049.87	1033.27	2626.92	1061.31	1.30743	7.7304e-62	3.54234e-60
Podel.01G466800.v2.1	1174.23	1019.6	1053.28	274.941	215.986	239.829	1082.37	243.585	2.15038	8.12262e-62	3.71752e-60
Podel.01G303400.v2.1	688.659	708.976	687.289	2067.76	2076.36	1845.73	694.974	1996.62	-1.52239	9.27902e-62	4.24158e-60
Podel.08G033400.v2.1	1128.07	1383.04	1299.14	209.577	239.366	137.347	1270.08	195.43	2.70154	1.12981e-61	5.15822e-60
Podel.06G107100.v2.1	46.1567	65.3475	62.3961	485.556	507.678	498.675	57.9668	497.303	-3.09997	1.28425e-61	5.8562e-60
Podel.13G074600.v2.1	1912.74	1879.86	1843.95	4289.08	4443.29	4077.09	1878.85	4269.82	-1.18425	1.3539e-61	6.16628e-60
Podel.02G190400.v2.1	5794.52	5683.44	5821.47	2164.25	2115.32	2535.64	5766.47	2271.74	1.34376	1.46162e-61	6.64878e-60
Podel.14G105400.v2.1	2.7694	5.37103	5.58771	491.781	490.978	471.206	4.57605	484.655	-6.72516	1.4808e-61	6.72785e-60
Podel.14G128900.v2.1	25.8478	19.6938	28.8698	403.592	407.478	350.763	24.8038	387.278	-3.967	1.57046e-61	7.12654e-60
Podel.T126700.v2.1	1320.08	1259.51	1132.44	216.84	215.986	303.22	1237.34	245.349	2.33383	1.70868e-61	7.74438e-60
Podel.14G018500.v2.1	181.858	214.841	148.074	1130.89	925.176	973.05	181.591	1009.7	-2.47444	2.52671e-61	1.14381e-59
Podel.01G482700.v2.1	278.787	308.834	204.883	1297.93	1239.13	1280.5	264.168	1272.52	-2.26742	2.65327e-61	1.19965e-59
Podel.05G093400.v2.1	487.415	504.876	542.008	1611.26	1497.43	1584.77	511.433	1564.49	-1.61332	2.99274e-61	1.3515e-59
Podel.14G184700.v2.1	16011.8	16652	17454.2	35298.2	35335.9	32612.5	16706	34415.6	-1.0427	3.01815e-61	1.36134e-59
Podel.09G175500.v2.1	301.865	298.987	309.187	1159.94	1263.63	1053.35	303.346	1158.97	-1.93365	3.06619e-61	1.38134e-59
Podel.12G059400.v2.1	5672.66	5394.3	5151.87	2363.45	2258.94	2454.28	5406.28	2358.89	1.19641	3.28512e-61	1.47818e-59
Podel.10G021200.v2.1	1837.96	2047.26	1991.09	701.358	655.75	690.961	1958.77	682.69	1.5204	3.38262e-61	1.52023e-59
Podel.07G077200.v2.1	0	4.47586	0.931285	1637.19	1638.82	1807.7	1.80238	1694.57	-9.85327	6.52937e-61	2.93093e-59
Podel.01G374100.v2.1	407.102	444.005	561.565	2052.2	1918.26	2556.77	470.891	2175.74	-2.20838	8.44168e-61	3.78479e-59
Podel.02G240000.v2.1	4424.59	4959.25	5094.13	14844.7	14954.2	11863.6	4825.99	13887.5	-1.52487	8.96233e-61	4.01341e-59
Podel.03G138400.v2.1	1231.46	1200.42	1396.93	350.679	366.285	342.311	1276.27	353.092	1.854	1.58873e-60	7.10595e-59
Podel.11G075000.v2.1	80.3127	107.421	117.342	707.583	630.144	794.499	101.692	710.742	-2.80531	1.90614e-60	8.51547e-59
Podel.01G118300.v2.1	215.09	196.938	216.058	889.148	827.203	921.281	209.362	879.211	-2.07074	2.16836e-60	9.67532e-59
Podel.02G187400.v2.1	895.441	807.444	919.179	166.002	205.966	176.438	874.021	182.802	2.25872	2.29939e-60	1.02478e-58
Podel.12G091000.v2.1	361.869	440.424	391.14	14.5252	8.90662	10.5652	397.811	11.3323	5.12742	2.83722e-60	1.26297e-58
Podel.19G119800.v2.1	29.5403	47.4441	40.9766	420.193	429.745	477.545	39.3203	442.494	-3.49079	2.95932e-60	1.31576e-58
Podel.01G157300.v2.1	3068.5	3152.79	3308.86	1278.22	1371.62	1284.72	3176.72	1311.52	1.27652	3.00908e-60	1.33629e-58
Podel.05G010100.v2.1	43.3873	38.4924	40.0453	438.868	424.178	387.741	40.6417	416.929	-3.35917	3.02261e-60	1.34071e-58
Podel.07G013300.v2.1	3154.35	3016.73	3145.88	6575.75	6675.51	7299.46	3105.65	6850.24	-1.14131	4.04377e-60	1.79152e-58
Podel.10G226100.v2.1	9523.98	11144.9	10891.4	29324.2	29419.7	24502.7	10520.1	27748.9	-1.39926	4.90963e-60	2.17255e-58
Podel.19G114900.v2.1	813.282	834.299	867.958	184.677	199.286	202.851	838.513	195.605	2.10024	5.68842e-60	2.5142e-58
Podel.10G245000.v2.1	231.707	256.914	244.928	965.924	953.009	909.66	244.516	942.864	-1.94687	5.79683e-60	2.55909e-58
Podel.08G011800.v2.1	302.788	358.964	299.874	1363.29	1461.8	1166.39	320.542	1330.49	-2.05273	5.97394e-60	2.63417e-58
Podel.13G031800.v2.1	192.012	170.083	141.555	1167.2	1175.67	835.703	167.883	1059.53	-2.65755	6.13967e-60	2.70406e-58
Podel.13G010200.v2.1	2887.57	3234.25	3077.9	7179.59	7533.89	6700.42	3066.57	7137.97	-1.21878	7.57303e-60	3.33142e-58
Podel.04G099000.v2.1	8.30821	7.16137	6.519	375.579	367.398	351.82	7.32953	364.932	-5.63767	8.0784e-60	3.54956e-58
Podel.09G030100.v2.1	593.576	540.683	529.901	80.926	71.253	85.5777	554.72	79.2522	2.80587	8.64865e-60	3.79566e-58
Podel.19G118000.v2.1	452.336	374.182	383.69	19.7127	25.6065	27.4694	403.402	24.2629	4.05736	9.49098e-60	4.16045e-58
Podel.12G073700.v2.1	246.477	316.891	288.698	1449.4	1417.27	1117.79	284.022	1328.15	-2.22493	9.59484e-60	4.20106e-58
Podel.01G320300.v2.1	785.588	774.323	753.41	2063.61	2119.78	1952.44	771.107	2045.28	-1.40717	1.06796e-59	4.67053e-58
Podel.01G042400.v2.1	538.188	495.03	551.321	78.8509	63.4597	60.2214	528.179	67.5107	2.96621	1.64854e-59	7.2012e-58
Podel.11G089800.v2.1	504.032	530.836	550.39	1593.62	1495.2	1596.39	528.419	1561.74	-1.56356	1.90137e-59	8.2959e-58
Podel.05G175300.v2.1	47.0799	37.5972	32.595	402.555	416.385	473.319	39.0907	430.753	-3.46192	2.01409e-59	8.77749e-58
Podel.07G150600.v2.1	3741.47	3965.61	3584.52	1308.3	1361.6	1055.46	3763.86	1241.79	1.60007	2.34292e-59	1.01987e-57
Podel.06G136700.v2.1	318.482	365.23	360.407	1625.78	1725.66	1255.14	348.04	1535.53	-2.14114	2.66649e-59	1.15937e-57
Podel.02G104400.v2.1	331.405	251.543	265.416	1150.6	1133.37	1201.26	282.788	1161.74	-2.0389	2.74187e-59	1.19075e-57
Podel.14G124800.v2.1	532.649	506.667	439.567	1617.48	1531.94	1605.9	492.961	1585.11	-1.68494	2.95155e-59	1.28033e-57
Podel.13G108800.v2.1	168.934	124.429	187.188	893.298	836.109	940.298	160.184	889.902	-2.47526	2.96434e-59	1.28439e-57
Podel.16G076300.v2.1	541.88	452.957	486.131	1524.11	1759.06	1661.9	493.656	1648.35	-1.73949	3.06705e-59	1.32735e-57
Podel.13G011200.v2.1	2905.11	2879.77	2731.46	956.586	960.802	1137.87	2838.78	1018.42	1.47881	4.28736e-59	1.85333e-57
Podel.01G467400.v2.1	1245.31	922.921	987.163	180.527	209.306	151.082	1051.8	180.305	2.54545	4.67577e-59	2.01889e-57
Podel.13G183000.v2.1	112.622	103.84	104.304	721.071	614.557	586.366	106.922	640.665	-2.58337	5.43109e-59	2.34232e-57
Podel.12G051400.v2.1	183.704	171.873	128.517	859.06	812.729	853.664	161.365	841.818	-2.3827	6.93965e-59	2.98949e-57
Podel.02G224100.v2.1	48.9261	54.6054	55.8771	437.83	434.198	509.24	53.1362	460.423	-3.11522	7.37872e-59	3.17497e-57
Podel.16G034300.v2.1	9.23135	5.37103	12.1067	329.929	385.211	348.65	8.90303	354.597	-5.32142	8.19298e-59	3.52129e-57
Podel.10G209300.v2.1	71.0814	48.3392	73.5716	509.419	519.924	590.592	64.3307	539.978	-3.07127	8.28994e-59	3.55887e-57
Podel.09G039400.v2.1	22.1552	17.9034	23.2821	317.479	411.931	381.402	21.1136	370.271	-4.13363	8.64406e-59	3.70664e-57
Podel.02G240400.v2.1	3435.91	2682.83	2657.89	767.759	827.203	898.038	2925.54	831	1.81583	8.86055e-59	3.79512e-57
Podel.03G178900.v2.1	18.4627	25.96	31.6637	419.155	444.218	733.222	25.3621	532.198	-4.39171	1.15725e-58	4.95103e-57
Podel.03G234400.v2.1	116.315	119.058	120.136	593.457	676.903	630.74	118.503	633.7	-2.41858	1.25735e-58	5.37314e-57
Podel.01G015900.v2.1	1786.27	1918.35	1850.46	594.495	591.177	684.622	1851.69	623.431	1.57038	1.27559e-58	5.44484e-57
Podel.04G165000.v2.1	417.257	385.819	353.888	1262.65	1303.71	1270.99	385.655	1279.12	-1.7296	1.40387e-58	5.98556e-57
Podel.03G109900.v2.1	1219.46	1203.11	1084.95	2905.03	2925.83	3179.05	1169.17	3003.3	-1.36098	1.87187e-58	7.97186e-57
Podel.08G008100.v2.1	519.725	589.023	691.945	69.5133	84.6129	59.1648	600.231	71.097	3.07985	2.26139e-58	9.61978e-57
Podel.05G218100.v2.1	10313.3	9820.03	10258.1	19524.9	19419.8	20929.6	10130.5	19958.1	-0.978301	2.74989e-58	1.16845e-56
Podel.15G068600.v2.1	61.85	67.1378	65.19	445.093	513.244	491.28	64.7259	483.206	-2.89968	3.27729e-58	1.39097e-56
Podel.12G068200.v2.1	84.9284	53.7103	56.8084	540.544	597.857	524.032	65.149	554.144	-3.08912	3.28876e-58	1.39426e-56
Podel.13G026700.v2.1	524.341	438.634	558.771	1719.16	1636.59	1828.83	507.249	1728.19	-1.76907	4.1409e-58	1.75353e-56
Podel.08G229800.v2.1	3466.37	3757.03	3764.26	10583.7	10258.2	8440.5	3662.55	9760.79	-1.41412	4.20404e-58	1.77825e-56
Podel.01G320700.v2.1	530.803	574.7	452.605	61.2132	63.4597	64.4474	519.369	63.0401	3.04284	4.25975e-58	1.79978e-56
Podel.01G392300.v2.1	649.887	750.153	705.914	96.4886	96.8595	51.7692	701.985	81.7058	3.10423	4.63563e-58	1.95638e-56
Podel.01G324500.v2.1	1549.02	1346.34	1307.52	343.417	319.525	406.758	1400.96	356.567	1.97358	4.84504e-58	2.04245e-56
Podel.T160900.v2.1	462.491	385.819	455.399	35.2754	34.5132	44.3736	434.569	38.0541	3.51228	4.87982e-58	2.0548e-56
Podel.16G125500.v2.1	2745.4	2571.83	2646.71	5496.74	5537.69	5451.62	2654.65	5495.35	-1.04973	5.3496e-58	2.25008e-56
Podel.T047300.v2.1	1746.57	1637.27	1669.79	381.805	337.338	497.619	1684.54	405.587	2.05348	6.49724e-58	2.72972e-56
Podel.17G108000.v2.1	547.419	555.006	555.046	1.03751	2.22666	10.5652	552.49	4.60977	6.89957	8.5287e-58	3.57918e-56
Podel.09G019000.v2.1	153.24	117.267	105.235	695.133	732.57	788.16	125.248	738.621	-2.56011	8.55978e-58	3.5882e-56
Podel.03G135700.v2.1	18.4627	48.3392	27.9386	448.205	494.318	498.675	31.5802	480.399	-3.92279	9.6901e-58	4.05747e-56
Podel.04G242000.v2.1	1478.86	1480.61	1337.33	410.855	323.978	289.485	1432.27	341.44	2.06793	1.32179e-57	5.52846e-56
Podel.T098400.v2.1	1827.81	1865.54	1867.23	4923	4919.8	4165.84	1853.52	4669.54	-1.33296	1.35102e-57	5.64441e-56
Podel.04G057300.v2.1	1908.12	1841.37	1835.56	4067.05	3990.17	3926.01	1861.68	3994.41	-1.1014	1.72111e-57	7.18258e-56
Podel.05G141300.v2.1	55.3881	51.0248	39.114	512.531	507.678	405.702	48.5089	475.304	-3.29165	1.75527e-57	7.31695e-56
Podel.09G032100.v2.1	1347.78	1360.66	1315.91	280.128	378.532	258.846	1341.45	305.835	2.13464	1.80438e-57	7.51329e-56
Podel.05G262100.v2.1	8420.84	9504.93	9353.83	23348.2	22901.2	19679.7	9093.2	21976.3	-1.27307	1.86466e-57	7.75568e-56
Podel.06G110500.v2.1	2732.48	2826.06	2806.89	6658.75	6457.3	5805.55	2788.48	6307.2	-1.1775	1.91642e-57	7.9621e-56
Podel.01G134800.v2.1	16.6164	9.84688	14.9006	303.991	345.132	390.911	13.788	346.678	-4.6553	2.01757e-57	8.37301e-56
Podel.11G012600.v2.1	1274.85	1405.42	1346.64	3145.74	3155.17	3396.7	1342.3	3232.54	-1.26789	2.39824e-57	9.94179e-56
Podel.17G142100.v2.1	920.365	1012.44	915.454	158.739	194.832	228.207	949.419	193.926	2.29217	2.58612e-57	1.07088e-55
Podel.03G080900.v2.1	55.3881	51.9199	43.7704	444.055	431.971	419.437	50.3595	431.821	-3.0996	2.77537e-57	1.14797e-55
Podel.10G180000.v2.1	7806.95	7446.93	8003.47	3856.43	3672.87	3847.83	7752.45	3792.38	1.03143	4.0293e-57	1.66479e-55
Podel.07G050800.v2.1	2151.83	2145.73	2204.35	787.472	703.623	607.496	2167.3	699.53	1.63125	4.07473e-57	1.6817e-55
Podel.19G055900.v2.1	89.5441	92.2026	90.3347	573.744	555.551	508.184	90.6938	545.826	-2.58925	4.63354e-57	1.91023e-55
Podel.05G079300.v2.1	50.7724	52.8151	64.2587	487.631	490.978	420.493	55.9487	466.367	-3.05989	5.39866e-57	2.2232e-55
Podel.03G150500.v2.1	250.17	256.019	230.959	942.061	927.402	1092.44	245.716	987.3	-2.00637	5.64721e-57	2.323e-55
Podel.16G120900.v2.1	4554.75	5026.39	4977.72	12999	13455.7	10870.5	4852.95	12441.7	-1.35821	5.72241e-57	2.35134e-55
Podel.15G066500.v2.1	21.2321	27.7503	40.9766	407.742	457.578	377.176	29.9863	414.165	-3.78904	6.66551e-57	2.73586e-55
Podel.07G069300.v2.1	199.397	165.607	165.769	812.372	867.283	1063.91	176.924	914.522	-2.37011	7.25535e-57	2.97469e-55
Podel.17G127500.v2.1	2005.97	1900.45	1896.1	584.119	714.757	652.926	1934.17	650.601	1.57259	7.98839e-57	3.27165e-55
Podel.14G186300.v2.1	1218.54	1389.31	1286.11	3398.89	3253.14	3086.08	1297.98	3246.04	-1.32229	8.06016e-57	3.29744e-55
Podel.18G133600.v2.1	605.576	607.821	521.52	2138.31	1736.79	2195.44	578.306	2023.51	-1.80702	9.61611e-57	3.92968e-55
Podel.15G149500.v2.1	154.164	128.905	138.762	735.596	659.09	683.565	140.61	692.751	-2.30129	1.19919e-56	4.89519e-55
Podel.10G216400.v2.1	1198.23	1095.69	1066.32	282.203	326.205	314.842	1120.08	307.75	1.86445	1.27506e-56	5.19924e-55
Podel.19G132300.v2.1	136.624	126.219	134.105	666.083	617.897	651.87	132.316	645.283	-2.28642	1.49078e-56	6.07226e-55
Podel.02G198500.v2.1	1467.78	1571.92	1451.87	3872	4004.64	3436.84	1497.19	3771.16	-1.33257	1.52947e-56	6.22306e-55
Podel.02G225500.v2.1	855.746	788.646	770.173	184.677	173.679	196.512	804.855	184.956	2.12095	1.62285e-56	6.59582e-55
Podel.10G126200.v2.1	2802.64	2704.31	2678.38	1100.8	1079.93	1192.81	2728.44	1124.51	1.27862	2.67677e-56	1.08675e-54
Podel.06G022400.v2.1	95.0829	93.0978	73.5716	554.032	561.117	697.3	87.2507	604.15	-2.79113	3.13711e-56	1.27226e-54
Podel.13G007400.v2.1	605.576	569.329	616.511	48.7631	67.913	23.2433	597.139	46.6398	3.68351	3.36803e-56	1.36444e-54
Podel.07G099800.v2.1	239.092	261.39	257.966	948.286	898.456	929.733	252.816	925.492	-1.87212	3.37916e-56	1.36746e-54
Podel.11G030300.v2.1	4628.6	4284.29	4278.33	9402.97	9531.2	10736.3	4397.07	9890.16	-1.16948	3.66811e-56	1.48279e-54
Podel.18G096200.v2.1	9120.57	9137.91	8888.19	4238.24	4357.57	3760.14	9048.89	4118.65	1.13566	4.00387e-56	1.61677e-54
Podel.10G236500.v2.1	84.9284	100.259	85.6783	783.322	787.123	532.484	90.2886	700.976	-2.95596	4.3291e-56	1.74621e-54
Podel.12G071000.v2.1	1499.17	1340.07	1344.78	417.08	393.005	457.471	1394.67	422.519	1.72236	4.34172e-56	1.74941e-54
Podel.07G106100.v2.1	8774.4	8513.97	8763.4	4536	4500.07	4594.78	8683.92	4543.62	0.93447	5.10204e-56	2.05356e-54
Podel.03G160700.v2.1	1907.2	1782.29	1802.04	499.043	483.184	630.74	1830.51	537.656	1.76707	5.81821e-56	2.33929e-54
Podel.02G161200.v2.1	935.136	937.244	891.24	245.89	242.706	204.964	921.207	231.187	1.99475	6.38138e-56	2.56297e-54
Podel.01G109500.v2.1	879.747	792.226	735.716	185.715	165.886	164.816	802.563	172.139	2.22047	7.91674e-56	3.17621e-54
Podel.04G097100.v2.1	1069.91	1069.73	1118.47	2556.43	2667.53	2501.83	1086.04	2575.26	-1.24561	9.57931e-56	3.83912e-54
Podel.02G277000.v2.1	3.69254	3.58068	1.86257	557.144	555.551	695.187	3.04526	602.627	-7.62468	9.73304e-56	3.89655e-54
Podel.06G284400.v2.1	108.93	102.05	96.8537	583.082	575.591	539.879	102.611	566.184	-2.464	1.34432e-55	5.37614e-54
Podel.01G308100.v2.1	324.02	250.648	248.653	1224.26	1190.15	1583.72	274.44	1332.71	-2.28009	1.35622e-55	5.41793e-54
Podel.06G035500.v2.1	874.209	897.857	892.171	2302.24	2123.12	2395.12	888.079	2273.49	-1.35629	1.94186e-55	7.74922e-54
Podel.04G096700.v2.1	3808.85	3587.85	3792.19	1313.49	1449.55	1598.51	3729.63	1453.85	1.35922	1.95412e-55	7.7898e-54
Podel.17G099700.v2.1	3573.45	3679.15	3656.23	1452.52	1520.81	1667.18	3636.28	1546.83	1.23317	1.96854e-55	7.83893e-54
Podel.15G133900.v2.1	2029.97	1810.04	1944.52	672.308	724.777	714.204	1928.18	703.763	1.45426	1.99976e-55	7.95477e-54
Podel.16G055400.v2.1	1033.91	947.986	1036.52	2434	2458.23	2424.7	1006.14	2438.98	-1.2776	2.27574e-55	9.04299e-54
Podel.11G073200.v2.1	24.0015	20.5889	36.3201	367.279	355.152	390.911	26.9702	371.114	-3.78547	2.369e-55	9.40357e-54
Podel.12G057100.v2.1	1446.55	1200.42	1304.73	390.105	387.438	351.82	1317.24	376.454	1.80698	2.58818e-55	1.02627e-53
Podel.06G108400.v2.1	4927.69	5541.11	5352.1	14451.5	14284	11737.9	5273.63	13491.1	-1.35511	2.74036e-55	1.08546e-53
Podel.01G201500.v2.1	656.349	574.7	613.717	1800.08	1657.75	1819.32	614.922	1759.05	-1.51668	3.11861e-55	1.23398e-53
Podel.02G013300.v2.1	7.38508	15.2179	16.7631	320.591	326.205	321.181	13.122	322.659	-4.61903	3.17462e-55	1.25482e-53
Podel.11G052300.v2.1	202.167	292.721	243.066	1051	1182.35	1085.04	245.984	1106.13	-2.16802	3.3796e-55	1.33442e-53
Podel.16G146800.v2.1	320.328	298.987	311.049	1010.54	1039.85	1038.55	310.121	1029.65	-1.73135	3.71234e-55	1.46426e-53
Podel.02G110700.v2.1	460.644	581.861	620.236	53.9506	76.8196	55.9953	554.247	62.2552	3.15755	3.75852e-55	1.48091e-53
Podel.05G205600.v2.1	330.482	316.891	313.843	1047.89	1085.49	1027.99	320.405	1053.79	-1.71753	3.8432e-55	1.51268e-53
Podel.07G064600.v2.1	818.821	975.736	928.492	2408.07	2450.43	2376.1	907.683	2411.53	-1.40949	3.96826e-55	1.56026e-53
Podel.03G198600.v2.1	2214.6	2301.48	2296.55	959.699	882.869	925.507	2270.88	922.692	1.29903	4.52061e-55	1.77557e-53
Podel.15G016900.v2.1	528.956	526.361	501.963	1534.48	1423.95	1463.27	519.093	1473.9	-1.50563	4.71883e-55	1.85149e-53
Podel.01G077900.v2.1	24.0015	21.4841	33.5263	393.217	325.092	439.51	26.3373	385.94	-3.87585	4.80596e-55	1.8837e-53
Podel.14G031900.v2.1	673.888	653.475	696.602	1969.2	2049.64	1748.53	674.655	1922.46	-1.51071	5.35745e-55	2.09765e-53
Podel.02G192200.v2.1	1071.76	970.365	1093.33	200.24	239.366	145.799	1045.15	195.135	2.42264	5.50955e-55	2.15495e-53
Podel.06G248400.v2.1	3548.53	3427.61	3661.81	1615.41	1587.61	1643.94	3545.98	1615.65	1.13395	6.11491e-55	2.38922e-53
Podel.10G129700.v2.1	1337.62	1163.72	1293.56	3240.15	3276.52	3808.74	1264.97	3441.8	-1.44425	6.69791e-55	2.61428e-53
Podel.08G096100.v2.1	63.6963	54.6054	78.228	455.468	548.871	513.466	65.5099	505.935	-2.95029	8.37236e-55	3.26251e-53
Podel.04G091200.v2.1	185.55	207.68	144.349	818.597	900.682	925.507	179.193	881.596	-2.29758	8.37615e-55	3.26251e-53
Podel.03G100200.v2.1	212.321	198.728	167.631	875.66	788.236	857.89	192.893	840.596	-2.12351	8.71845e-55	3.3923e-53
Podel.08G070000.v2.1	3173.74	2976.44	2890.71	1269.92	1210.19	1312.19	3013.63	1264.1	1.2532	9.73335e-55	3.78326e-53
Podel.09G051500.v2.1	12.0008	7.16137	11.1754	365.204	364.058	276.807	10.1125	335.357	-5.05497	9.96529e-55	3.86939e-53
Podel.06G240100.v2.1	668.35	599.765	583.916	113.089	120.239	111.991	617.343	115.106	2.42364	1.05516e-54	4.0928e-53
Podel.17G150400.v2.1	2831.25	2593.31	2732.39	706.546	775.99	975.163	2718.99	819.233	1.73067	1.07468e-54	4.16418e-53
Podel.02G110800.v2.1	367.408	408.198	380.896	1455.63	1574.25	1219.22	385.5	1416.36	-1.87699	1.41625e-54	5.48202e-53
Podel.05G225500.v2.1	278.787	256.019	220.715	1038.55	990.862	1244.57	251.84	1091.33	-2.11547	2.1317e-54	8.24286e-53
Podel.01G422500.v2.1	778.203	816.396	837.226	174.302	197.059	208.133	810.608	193.165	2.06967	2.16888e-54	8.37798e-53
Podel.11G034100.v2.1	444.951	381.343	456.33	38.388	42.3065	49.6562	427.541	43.4502	3.29864	2.20612e-54	8.51305e-53
Podel.08G171800.v2.1	1216.69	1314.11	1357.81	383.88	430.858	406.758	1296.21	407.165	1.67116	2.90462e-54	1.11969e-52
Podel.03G171300.v2.1	8.30821	14.3227	13.9693	409.817	441.991	272.581	12.2001	374.797	-4.9395	2.96802e-54	1.14295e-52
Podel.02G188700.v2.1	1350.55	1372.3	1379.23	3021.24	2959.23	2980.43	1367.36	2986.96	-1.12732	3.92935e-54	1.51159e-52
Podel.05G074700.v2.1	1187.15	1195.05	1229.3	398.405	391.891	353.933	1203.83	381.41	1.6583	4.48915e-54	1.72516e-52
Podel.19G083200.v2.1	64.6194	36.702	61.4648	528.094	453.125	582.14	54.2621	521.119	-3.26617	5.24893e-54	2.01507e-52
Podel.11G146300.v2.1	17.5396	15.2179	15.8319	441.98	398.571	273.637	16.1964	371.396	-4.5197	5.39155e-54	2.0677e-52
Podel.08G067300.v2.1	113.546	91.3075	104.304	583.082	568.911	551.501	103.052	567.831	-2.46282	6.1359e-54	2.35075e-52
Podel.11G137700.v2.1	433.873	546.054	524.314	68.4758	66.7997	60.2214	501.414	65.1656	2.94402	6.18462e-54	2.367e-52
Podel.08G191200.v2.1	3516.22	3285.28	3266.02	6795.71	6951.62	6635.97	3355.84	6794.43	-1.01767	6.62319e-54	2.53225e-52
Podel.14G129200.v2.1	8.30821	16.1131	14.9006	294.654	313.959	332.802	13.1073	313.805	-4.57932	6.85083e-54	2.61661e-52
Podel.10G191500.v2.1	1798.27	1887.92	1823.46	4097.14	3826.51	3915.45	1836.55	3946.36	-1.10355	7.52968e-54	2.87296e-52
Podel.01G303200.v2.1	244.631	279.293	311.049	1241.9	1314.84	1018.48	278.324	1191.74	-2.09816	7.81452e-54	2.9786e-52
Podel.11G073400.v2.1	24.9246	39.3875	43.7704	421.23	488.751	742.73	36.0275	550.904	-3.93447	8.66835e-54	3.30068e-52
Podel.14G058600.v2.1	846.515	710.766	763.654	174.302	174.793	173.268	773.645	174.121	2.1515	8.70841e-54	3.31256e-52
Podel.08G071000.v2.1	60.9269	46.5489	42.8391	413.967	426.405	500.788	50.105	447.053	-3.15769	9.885e-54	3.7563e-52
Podel.18G104100.v2.1	2137.98	1981.91	1913.79	613.17	743.703	702.583	2011.23	686.485	1.55138	1.04113e-53	3.95228e-52
Podel.03G197000.v2.1	8839.94	9324.1	9203.89	4690.59	4712.72	4381.37	9122.65	4594.89	0.989467	1.05117e-53	3.98633e-52
Podel.19G056300.v2.1	804.05	1002.59	1016.96	3367.77	3591.6	2754.34	941.202	3237.9	-1.78233	1.37279e-53	5.20074e-52
Podel.12G112300.v2.1	3441.45	3285.28	3449.48	6625.55	6578.66	6847.27	3392.07	6683.83	-0.978576	1.42456e-53	5.39142e-52
Podel.10G094800.v2.1	1557.33	1418.85	1468.64	311.254	370.738	216.586	1481.6	299.526	2.30753	2.1033e-53	7.95213e-52
Podel.06G187700.v2.1	146.778	195.147	145.281	787.472	781.556	765.973	162.402	778.334	-2.25973	2.18144e-53	8.23924e-52
Podel.10G040000.v2.1	877.901	774.323	769.242	198.165	189.266	195.455	807.155	194.295	2.05425	2.81258e-53	1.06123e-51
Podel.07G015400.v2.1	491.108	453.852	376.239	1571.83	1438.42	1477.01	440.4	1495.75	-1.76388	3.03136e-53	1.14263e-51
Podel.10G090400.v2.1	21.2321	36.702	45.633	384.917	505.451	596.931	34.5224	495.766	-3.8441	3.4037e-53	1.28168e-51
Podel.07G045300.v2.1	1.84627	11.6372	2.79386	354.829	355.152	393.024	5.42578	367.668	-6.06621	3.41802e-53	1.28578e-51
Podel.17G155300.v2.1	67.3888	69.8233	42.8391	451.318	557.777	591.648	60.0171	533.581	-3.15056	3.59459e-53	1.35084e-51
Podel.10G195900.v2.1	343.406	509.352	491.719	26.9753	38.9665	31.6955	448.159	32.5458	3.78717	3.60816e-53	1.35458e-51
Podel.01G117700.v2.1	177.242	203.204	213.264	973.187	1024.26	782.878	197.903	926.775	-2.22721	4.08625e-53	1.53253e-51
Podel.14G097500.v2.1	892.671	956.938	991.819	270.791	239.366	262.016	947.143	257.391	1.87887	4.40193e-53	1.64927e-51
Podel.17G089000.v2.1	3.69254	4.47586	0.931285	560.257	529.944	485.997	3.03323	525.399	-7.42706	4.40778e-53	1.64981e-51
Podel.03G145200.v2.1	44.3105	60.8716	62.3961	480.368	447.558	420.493	55.8594	449.473	-3.00805	4.43385e-53	1.6579e-51
Podel.08G076900.v2.1	579.729	807.444	800.906	100.639	114.673	73.9561	729.359	96.4225	2.92083	4.50501e-53	1.68283e-51
Podel.14G177600.v2.1	3098.96	3136.68	3216.66	1419.32	1305.93	1220.28	3150.77	1315.18	1.2603	4.5854e-53	1.71115e-51
Podel.10G238800.v2.1	7.38508	5.37103	9.31285	317.479	376.305	290.542	7.35632	328.108	-5.48282	4.8219e-53	1.79761e-51
Podel.T027400.v2.1	583.421	658.846	699.395	128.652	116.899	127.838	647.221	124.463	2.37778	4.93037e-53	1.83622e-51
Podel.08G009200.v2.1	576.959	579.176	560.634	1489.87	1682.24	1684.09	572.256	1618.73	-1.4999	5.16158e-53	1.92042e-51
Podel.16G070200.v2.1	673.888	725.089	686.357	1737.83	1820.29	1879.54	695.111	1812.55	-1.38251	5.83699e-53	2.16955e-51
Podel.01G139800.v2.1	139.393	171.873	186.257	779.172	883.982	743.787	165.841	802.314	-2.27409	6.4166e-53	2.38262e-51
Podel.18G000300.v2.1	664.657	743.887	701.258	1877.9	1819.18	1803.47	703.267	1833.52	-1.38233	7.23488e-53	2.6838e-51
Podel.12G113300.v2.1	3750.7	4030.96	3908.61	1805.27	1864.82	1795.02	3896.75	1821.71	1.09712	7.24951e-53	2.68656e-51
Podel.01G400700.v2.1	3391.6	3809.85	3721.42	1549.01	1633.25	1571.04	3640.95	1584.43	1.20053	8.25834e-53	3.05738e-51
Podel.15G085900.v2.1	475.414	648.999	530.833	69.5133	73.4796	79.2386	551.749	74.0772	2.89729	8.86356e-53	3.2782e-51
Podel.07G013200.v2.1	443.105	488.763	427.46	1412.05	1298.14	1426.3	453.109	1378.83	-1.60536	1.0392e-52	3.83972e-51
Podel.01G170300.v2.1	457.875	521.885	560.634	57.0632	81.2729	61.2779	513.464	66.538	2.95123	1.06339e-52	3.92519e-51
Podel.13G201000.v2.1	512.34	566.643	537.352	1756.51	1760.17	1477.01	538.778	1664.56	-1.62715	1.39464e-52	5.14282e-51
Podel.12G138500.v2.1	18.4627	12.5324	19.557	308.141	369.625	289.485	16.8507	322.417	-4.26058	2.07968e-52	7.66142e-51
Podel.15G047900.v2.1	34.156	39.3875	26.076	411.892	329.545	407.815	33.2065	383.084	-3.52659	2.09037e-52	7.69323e-51
Podel.08G019800.v2.1	1549.02	1503.89	1353.16	498.006	505.451	462.754	1468.69	488.737	1.58764	2.66983e-52	9.81616e-51
Podel.05G171100.v2.1	2202.6	2027.56	2021.82	4635.61	4834.07	5449.51	2083.99	4973.06	-1.25481	3.95724e-52	1.45353e-50
Podel.18G029700.v2.1	795.742	891.59	836.294	204.39	202.626	230.32	841.209	212.445	1.98517	3.99231e-52	1.46497e-50
Podel.13G185800.v2.1	18.4627	35.8068	42.8391	389.067	410.818	422.606	32.3696	407.497	-3.65392	4.32664e-52	1.58609e-50
Podel.02G146800.v2.1	110.776	118.163	129.449	578.932	587.837	592.705	119.462	586.491	-2.29573	4.37118e-52	1.60085e-50
Podel.08G176000.v2.1	3227.28	3380.17	3638.53	1311.42	1210.19	1452.71	3415.33	1324.77	1.36598	4.72345e-52	1.72817e-50
Podel.05G208700.v2.1	1806.57	2022.19	2087.94	714.846	727.003	638.135	1972.24	693.328	1.50843	4.82053e-52	1.76197e-50
Podel.11G118100.v2.1	191.089	182.615	181.601	818.597	751.496	998.407	185.101	856.167	-2.20986	5.83958e-52	2.13236e-50
novel.116	23.0784	18.7986	27.0073	338.229	295.032	344.424	22.9614	325.895	-3.82958	6.88841e-52	2.51289e-50
Podel.03G218600.v2.1	782.818	718.822	717.09	156.664	154.753	187.003	739.577	166.14	2.15381	7.43542e-52	2.7098e-50
Podel.13G079600.v2.1	10730.5	12389.2	12327.4	4446.78	4276.29	3274.14	11815.7	3999.07	1.563	7.90691e-52	2.87882e-50
Podel.10G057200.v2.1	593.576	654.37	628.618	1866.48	1808.04	1616.47	625.521	1763.67	-1.4953	8.01847e-52	2.9166e-50
Podel.10G177100.v2.1	5.53881	12.5324	25.1447	411.892	345.132	346.537	14.4053	367.854	-4.67792	8.79772e-52	3.19693e-50
Podel.01G087000.v2.1	2.7694	2.68551	3.72514	479.331	473.164	525.088	3.06002	492.528	-7.33318	9.85245e-52	3.57673e-50
Podel.09G036200.v2.1	2162.9	2095.6	2058.14	4362.74	4366.47	4201.76	2105.55	4310.32	-1.03358	9.86623e-52	3.57826e-50
Podel.02G160400.v2.1	4978.47	5343.28	5194.71	10368.9	10588.9	9743.18	5172.15	10233.6	-0.984431	1.14535e-51	4.14991e-50
Podel.17G117700.v2.1	5332.95	4842.88	4739.31	2243.1	2209.96	2341.24	4971.71	2264.77	1.13431	1.2231e-51	4.42733e-50
Podel.08G132400.v2.1	1273	1060.78	1119.41	337.192	318.412	340.198	1151.06	331.934	1.79357	1.22481e-51	4.42922e-50
Podel.06G134100.v2.1	893.594	900.542	895.897	2108.23	2060.77	2172.2	896.678	2113.73	-1.23718	1.42269e-51	5.13985e-50
Podel.01G492900.v2.1	204.013	216.631	193.707	760.497	788.236	796.612	204.784	781.782	-1.93224	1.4336e-51	5.17425e-50
Podel.07G017000.v2.1	119.084	110.106	120.136	572.707	601.197	549.388	116.442	574.431	-2.30273	2.02255e-51	7.29288e-50
Podel.09G083600.v2.1	85.8515	83.2509	93.1285	522.906	522.151	470.149	87.4103	505.069	-2.53095	2.08356e-51	7.50563e-50
Podel.16G045900.v2.1	19.3858	13.4276	9.31285	280.128	309.505	359.215	14.0421	316.283	-4.49281	2.32817e-51	8.37873e-50
Podel.01G483200.v2.1	148.625	111.896	136.899	628.732	705.85	653.983	132.473	662.855	-2.32361	2.5945e-51	9.32583e-50
Podel.10G215100.v2.1	760.663	871.897	908.003	2367.6	2221.09	2192.27	846.854	2260.32	-1.41639	2.59633e-51	9.32583e-50
Podel.10G152100.v2.1	14976.9	16618.9	15956.6	29750.7	30437.3	29611	15850.8	29933	-0.917157	2.68402e-51	9.63157e-50
Podel.05G242700.v2.1	1571.18	1389.31	1425.8	410.855	352.925	475.432	1462.09	413.071	1.82272	2.79804e-51	1.00311e-49
Podel.17G135500.v2.1	2387.23	2385.63	2393.4	1046.85	1048.76	962.485	2388.75	1019.36	1.22869	2.81863e-51	1.00952e-49
Podel.10G076700.v2.1	850.207	837.88	745.96	2100.96	2175.44	2455.34	811.349	2243.92	-1.46751	3.08177e-51	1.10271e-49
Podel.07G130900.v2.1	17.5396	28.6455	20.4883	312.291	311.732	348.65	22.2244	324.224	-3.864	3.16363e-51	1.13092e-49
Podel.08G235400.v2.1	1477.94	1599.67	1597.15	577.894	573.364	586.366	1558.25	579.208	1.42774	3.35395e-51	1.19781e-49
Podel.01G043200.v2.1	7.38508	12.5324	8.38157	290.503	279.445	300.05	9.43301	290	-4.93814	3.97716e-51	1.41903e-49
Podel.03G165900.v2.1	1108.68	1100.17	1212.53	339.267	377.418	346.537	1140.46	354.407	1.68666	4.1856e-51	1.49197e-49
Podel.09G107300.v2.1	77.5433	47.4441	72.6403	831.047	870.623	485.997	65.8759	729.222	-3.46979	4.43951e-51	1.58097e-49
Podel.09G041700.v2.1	1332.08	1396.47	1410.9	450.28	413.045	497.619	1379.82	453.648	1.60426	4.54558e-51	1.61721e-49
Podel.19G038100.v2.1	650.81	563.958	622.099	120.351	121.353	127.838	612.289	123.181	2.31322	4.56086e-51	1.6211e-49
Podel.11G155300.v2.1	2.7694	4.47586	0	642.22	603.424	611.722	2.41509	619.122	-7.98595	4.74253e-51	1.68407e-49
Podel.08G198800.v2.1	3044.5	2824.26	2707.25	1005.35	949.669	732.165	2858.67	895.728	1.67427	5.15656e-51	1.82935e-49
Podel.15G146100.v2.1	72.0045	80.5654	80.0906	521.869	568.911	440.567	77.5535	510.449	-2.71802	5.51142e-51	1.95339e-49
Podel.14G042400.v2.1	178.165	133.38	158.319	702.396	706.963	743.787	156.621	717.715	-2.1969	6.12657e-51	2.16936e-49
Podel.01G131800.v2.1	876.978	614.087	787.868	104.789	100.2	140.517	759.644	115.168	2.72056	6.27434e-51	2.21959e-49
Podel.17G064100.v2.1	1309.93	1289.05	1263.75	2957.95	3207.5	3598.49	1287.58	3254.65	-1.33781	6.42104e-51	2.26933e-49
Podel.11G152500.v2.1	142.163	89.5171	115.479	675.421	655.75	805.065	115.72	712.078	-2.62257	6.66942e-51	2.35489e-49
Podel.15G110300.v2.1	2656.78	2450.98	2578.73	1120.51	1094.4	1021.65	2562.16	1078.85	1.24782	6.79974e-51	2.39864e-49
Podel.13G136300.v2.1	1071.76	960.519	963.88	207.502	175.906	265.185	998.72	216.198	2.20647	7.46913e-51	2.63229e-49
Podel.18G091100.v2.1	11.0776	19.6938	31.6637	437.83	325.092	535.653	20.8117	432.858	-4.38043	7.56346e-51	2.66302e-49
Podel.12G080700.v2.1	1561.94	1465.4	1480.74	3204.88	3190.8	3254.07	1502.69	3216.58	-1.09804	7.8361e-51	2.75642e-49
Podel.05G027500.v2.1	13.847	8.05654	13.9693	282.203	277.219	338.085	11.9576	299.169	-4.64914	7.86269e-51	2.76317e-49
Podel.01G378700.v2.1	6936.43	6571.45	6461.26	12701.2	12235.5	12909.6	6656.38	12615.4	-0.922407	7.88137e-51	2.76714e-49
Podel.01G402500.v2.1	14.7702	13.4276	13.038	268.716	303.939	287.372	13.7452	286.675	-4.38225	7.96593e-51	2.7942e-49
Podel.05G194500.v2.1	487.415	507.562	578.328	1547.97	1736.79	1515.04	524.435	1599.93	-1.60914	8.06424e-51	2.82604e-49
Podel.16G115500.v2.1	607.423	569.329	657.488	116.201	121.353	89.8038	611.413	109.119	2.48704	9.12981e-51	3.19646e-49
Podel.18G119500.v2.1	713.583	736.726	636.068	163.927	139.166	148.969	695.459	150.687	2.2055	1.06523e-50	3.72601e-49
Podel.05G255800.v2.1	355.407	382.238	365.064	1204.55	1132.25	1081.87	367.57	1139.56	-1.6323	1.14677e-50	4.00749e-49
Podel.10G163400.v2.1	88.6209	97.5736	105.235	514.606	531.057	518.749	97.1433	521.471	-2.42444	1.20551e-50	4.20882e-49
Podel.09G031100.v2.1	14.7702	12.5324	7.45028	282.203	289.465	292.655	11.5843	288.108	-4.63433	1.22327e-50	4.26684e-49
Podel.08G082100.v2.1	13855.3	14388.1	14381.8	27530.4	27386.8	25227.5	14208.4	26714.9	-0.910888	1.52175e-50	5.303e-49
Podel.01G272700.v2.1	4702.45	4301.3	4368.66	11055.7	10813.8	9193.79	4457.47	10354.4	-1.21596	1.59841e-50	5.56497e-49
Podel.02G186000.v2.1	2677.09	3126.83	3402.92	7416.14	7532.78	7410.4	3068.95	7453.1	-1.2801	1.63893e-50	5.70072e-49
Podel.19G059800.v2.1	1393.93	1291.73	1246.06	433.68	380.758	443.736	1310.58	419.392	1.64314	1.88177e-50	6.53933e-49
Podel.01G318900.v2.1	144.932	111.896	119.205	587.232	661.317	701.526	125.344	650.025	-2.37494	1.97651e-50	6.86219e-49
Podel.10G016500.v2.1	1186.23	1348.13	1290.76	367.279	399.685	431.058	1275.04	399.341	1.67511	2.14534e-50	7.44143e-49
Podel.04G168100.v2.1	436.643	451.166	437.704	1210.78	1260.29	1309.02	441.838	1260.03	-1.51173	2.24904e-50	7.7939e-49
Podel.09G069000.v2.1	1113.3	1095.69	1155.73	2508.7	2587.37	2470.13	1121.57	2522.07	-1.1691	2.29627e-50	7.95019e-49
Podel.08G089800.v2.1	1846.27	2118.87	2033	4779.82	4840.75	4324.32	1999.38	4648.3	-1.21703	2.35276e-50	8.13824e-49
Podel.01G312600.v2.1	403.41	416.255	435.842	36.3129	59.0064	43.3171	418.502	46.2121	3.1836	2.59357e-50	8.96293e-49
Podel.14G142500.v2.1	27.694	31.331	27.0073	298.804	355.152	417.323	28.6774	357.093	-3.63728	2.8711e-50	9.91286e-49
Podel.09G160200.v2.1	15.6933	21.4841	24.2134	332.004	277.219	342.311	20.4636	317.178	-3.95459	3.01132e-50	1.03874e-48
Podel.10G065800.v2.1	1513.94	1402.73	1479.81	400.48	413.045	515.579	1465.5	443.035	1.72565	3.07272e-50	1.05894e-48
Podel.11G116000.v2.1	4071.95	4062.29	3966.34	2033.52	1963.91	1912.29	4033.53	1969.91	1.03387	4.04326e-50	1.39213e-48
Podel.13G136800.v2.1	1246.23	1250.55	1128.72	2840.71	2738.79	2736.37	1208.5	2771.96	-1.19761	5.25834e-50	1.80883e-48
Podel.13G041500.v2.1	976.677	1080.47	1128.72	2664.33	2715.41	2483.87	1061.96	2621.2	-1.30345	7.41597e-50	2.54869e-48
Podel.10G218200.v2.1	3155.27	2652.39	2720.28	828.972	1008.68	1036.44	2842.65	958.03	1.56939	7.96228e-50	2.73393e-48
Podel.T280600.v2.1	549.265	407.303	449.811	48.7631	63.4597	43.3171	468.793	51.8466	3.17948	9.32147e-50	3.19769e-48
Podel.05G095300.v2.1	146.778	160.236	141.555	611.095	721.437	755.408	149.523	695.98	-2.21803	1.22536e-49	4.1997e-48
Podel.09G083500.v2.1	1209.31	1309.64	1301.94	2893.62	2854.57	2757.5	1273.63	2835.23	-1.15447	1.65952e-49	5.68248e-48
Podel.11G023600.v2.1	420.949	405.513	469.368	37.3504	46.7598	61.2779	431.943	48.4627	3.15635	1.79067e-49	6.12595e-48
Podel.06G120400.v2.1	428.335	409.988	371.583	45.6505	51.2131	32.752	403.302	43.2052	3.22491	1.82466e-49	6.23654e-48
Podel.14G086700.v2.1	858.515	978.422	998.338	218.915	266.085	200.738	945.092	228.579	2.04913	1.90589e-49	6.50821e-48
Podel.01G037300.v2.1	975.753	973.051	1063.53	302.954	239.366	230.32	1004.11	257.546	1.962	2.04653e-49	6.9821e-48
Podel.06G047400.v2.1	71.0814	59.0813	54.0146	473.106	404.138	548.331	61.3924	475.192	-2.95278	2.09333e-49	7.13527e-48
Podel.08G152200.v2.1	962.83	903.228	848.401	2308.47	2370.28	2135.22	904.819	2271.32	-1.32771	2.32841e-49	7.92811e-48
Podel.06G045300.v2.1	0	3.58068	2.79386	655.708	659.09	801.895	2.12485	705.564	-8.36682	2.33018e-49	7.92811e-48
Podel.01G127600.v2.1	24.9246	7.16137	13.038	351.717	357.378	298.994	15.0413	336.03	-4.48609	3.28592e-49	1.11697e-47
Podel.17G155600.v2.1	80.3127	69.8233	77.2967	504.231	539.964	424.719	75.8109	489.638	-2.69149	3.44866e-49	1.17049e-47
Podel.12G056400.v2.1	777.28	657.951	671.457	105.826	156.979	118.33	702.229	127.045	2.46917	3.44961e-49	1.17049e-47
Podel.01G242200.v2.1	932.366	973.946	1000.2	2787.8	2766.62	2289.47	968.838	2614.63	-1.43223	3.66045e-49	1.2409e-47
Podel.10G197900.v2.1	159.702	180.825	163.906	755.309	647.957	769.143	168.144	724.136	-2.10652	4.16928e-49	1.41212e-47
Podel.08G223500.v2.1	1681.95	1516.42	1598.09	533.281	529.944	614.892	1598.82	559.372	1.51485	4.18067e-49	1.41469e-47
Podel.17G005800.v2.1	1358.85	899.647	1033.73	169.115	150.299	226.094	1097.41	181.836	2.59239	4.66873e-49	1.57842e-47
Podel.01G035100.v2.1	17.5396	14.3227	9.31285	306.066	299.485	260.959	13.7251	288.837	-4.39393	4.68104e-49	1.58115e-47
Podel.05G130800.v2.1	405.256	453.852	433.979	54.9882	51.2131	67.617	431.029	57.9394	2.89398	5.25495e-49	1.7734e-47
Podel.02G028600.v2.1	19.3858	20.5889	21.4196	324.741	381.872	264.129	20.4648	323.581	-3.98251	5.70002e-49	1.92187e-47
Podel.11G158500.v2.1	57.2344	29.5406	64.2587	509.419	464.258	483.884	50.3446	485.853	-3.27377	6.04862e-49	2.03757e-47
Podel.12G036500.v2.1	563.112	519.199	570.878	87.151	75.7063	110.934	551.063	91.2638	2.59234	6.44412e-49	2.16884e-47
Podel.04G093000.v2.1	11722.9	12707	12283.7	28674.8	29486.5	24183.6	12237.8	27448.3	-1.16535	6.68504e-49	2.24791e-47
Podel.14G122900.v2.1	485.569	445.795	464.711	63.2883	64.573	82.4082	465.359	70.0898	2.73045	6.97005e-49	2.34164e-47
Podel.12G031400.v2.1	841.899	749.258	756.204	126.577	123.579	187.003	782.454	145.72	2.4239	7.28233e-49	2.44435e-47
Podel.01G049200.v2.1	48.9261	53.7103	30.7324	384.917	413.045	483.884	44.4563	427.282	-3.26271	7.36018e-49	2.46827e-47
Podel.04G203700.v2.1	446.797	478.021	383.69	36.3129	47.8731	59.1648	436.169	47.7836	3.19156	7.3763e-49	2.47146e-47
Podel.02G021000.v2.1	1985.66	1821.67	1986.43	604.87	641.277	756.465	1931.26	667.537	1.53252	7.39682e-49	2.47611e-47
Podel.14G172700.v2.1	53.5418	60.8716	66.1213	397.367	460.918	558.897	60.1782	472.394	-2.97271	7.91396e-49	2.64686e-47
Podel.15G057500.v2.1	1017.29	947.091	867.958	278.053	260.519	264.129	944.115	267.567	1.81878	9.76924e-49	3.26444e-47
Podel.06G015800.v2.1	990.524	936.349	810.218	220.99	214.872	159.534	912.364	198.465	2.20111	1.01575e-48	3.39117e-47
Podel.06G200900.v2.1	2406.61	2707	2625.29	5590.12	5804.89	5261.45	2579.63	5552.15	-1.10577	1.18459e-48	3.9513e-47
Podel.T004500.v2.1	119.084	135.171	109.892	589.307	592.291	734.278	121.382	638.625	-2.39483	1.23569e-48	4.11809e-47
Podel.13G140200.v2.1	6391.79	5268.08	5397.73	457.543	521.038	731.108	5685.87	569.896	3.31858	1.32761e-48	4.42048e-47
Podel.14G019800.v2.1	29.5403	41.1779	30.7324	429.53	376.305	313.785	33.8169	373.207	-3.46241	1.38051e-48	4.59253e-47
Podel.15G038300.v2.1	201.243	170.978	213.264	740.784	882.869	814.573	195.162	812.742	-2.05847	1.5233e-48	5.06304e-47
Podel.04G013900.v2.1	36.9254	39.3875	34.4576	765.684	502.111	358.159	36.9235	541.985	-3.87541	1.5383e-48	5.10837e-47
Podel.07G053200.v2.1	48.003	60.8716	67.9838	469.993	395.231	443.736	58.9528	436.32	-2.88818	1.58513e-48	5.2592e-47
Podel.T270300.v2.1	132.008	158.445	150.868	657.783	671.337	611.722	147.107	646.947	-2.13631	1.76234e-48	5.84196e-47
Podel.04G217600.v2.1	918.519	721.508	851.195	130.727	144.733	193.342	830.407	156.267	2.40953	1.8263e-48	6.04864e-47
Podel.04G135700.v2.1	241.861	269.446	251.447	871.51	853.923	976.22	254.252	900.551	-1.82441	2.05088e-48	6.78642e-47
novel.478	3.69254	2.68551	1.86257	509.419	464.258	455.358	2.74687	476.345	-7.43724	2.27688e-48	7.5276e-47
Podel.11G058100.v2.1	2165.67	1918.35	2160.58	805.11	814.956	707.865	2081.54	775.977	1.42365	2.35083e-48	7.76521e-47
Podel.05G110500.v2.1	168.011	159.34	162.044	681.646	652.41	638.135	163.132	657.397	-2.01091	2.43633e-48	8.04052e-47
Podel.19G132800.v2.1	1116.99	1053.62	1057.01	2386.28	2370.28	2452.17	1075.87	2402.91	-1.15934	2.62495e-48	8.6554e-47
Podel.14G180700.v2.1	2608.78	2671.19	2500.5	6134.81	6370.46	5314.27	2593.49	5939.85	-1.19543	2.80943e-48	9.25553e-47
Podel.11G022000.v2.1	43.3873	40.2827	40.9766	408.78	321.752	459.584	41.5489	396.705	-3.2559	2.8777e-48	9.47209e-47
Podel.10G234800.v2.1	87.6978	112.792	87.5408	518.756	515.471	556.783	96.0101	530.337	-2.46456	2.88403e-48	9.48457e-47
Podel.14G167700.v2.1	8.30821	8.05654	14.9006	277.016	266.085	279.977	10.4218	274.359	-4.72238	3.30115e-48	1.08468e-46
Podel.09G003700.v2.1	5794.52	5156.19	5153.73	2153.88	2075.24	2476.47	5368.15	2235.2	1.26388	4.67284e-48	1.53404e-46
Podel.19G065700.v2.1	180.934	172.768	221.646	795.772	803.823	746.956	191.783	782.184	-2.02862	4.82684e-48	1.5832e-46
Podel.05G021100.v2.1	526.187	417.15	393.002	1637.19	1683.35	1412.56	445.446	1577.7	-1.82449	5.05768e-48	1.65746e-46
Podel.14G005300.v2.1	204.013	192.462	203.02	755.309	709.19	814.573	199.832	759.691	-1.92703	5.1724e-48	1.69358e-46
Podel.10G125200.v2.1	11.0776	9.84688	11.1754	281.166	242.706	284.203	10.7	269.358	-4.65522	7.23527e-48	2.36694e-46
Podel.14G089500.v2.1	1572.1	1409.89	1610.19	477.256	560.004	532.484	1530.73	523.248	1.54912	8.03637e-48	2.62671e-46
Podel.04G011000.v2.1	1008.06	1074.21	995.544	298.804	329.545	337.028	1025.94	321.792	1.67321	9.19674e-48	3.00336e-46
Podel.05G234700.v2.1	11.0776	11.6372	24.2134	290.503	335.112	288.429	15.6428	304.681	-4.28741	9.24065e-48	3.01506e-46
Podel.19G039500.v2.1	6882.89	6585.77	6404.45	2175.66	2219.98	2887.46	6624.37	2427.7	1.44812	9.68144e-48	3.15613e-46
Podel.01G080400.v2.1	2413.07	2236.14	2322.63	718.996	631.257	882.19	2323.95	744.148	1.64237	1.08327e-47	3.52837e-46
Podel.01G462600.v2.1	272.325	360.754	369.72	13.4877	18.9266	6.33909	334.266	12.9178	4.70172	1.09562e-47	3.56548e-46
Podel.09G146300.v2.1	572.344	606.031	704.983	131.764	110.219	128.895	627.786	123.626	2.34291	1.13679e-47	3.69625e-46
Podel.04G215300.v2.1	356.33	316.891	342.713	35.2754	32.2865	27.4694	338.645	31.6771	3.41784	1.1472e-47	3.72684e-46
Podel.06G020200.v2.1	106.161	80.5654	94.9911	490.743	517.698	564.179	93.9057	524.207	-2.48166	1.19106e-47	3.86597e-46
Podel.10G107300.v2.1	1074.53	1048.25	1018.83	362.092	323.978	327.52	1047.2	337.863	1.63153	1.22613e-47	3.97635e-46
Podel.09G145200.v2.1	12.0008	15.2179	10.2441	263.528	257.179	287.372	12.4876	269.36	-4.42821	1.27622e-47	4.13522e-46
Podel.06G049600.v2.1	7.38508	12.5324	10.2441	256.266	277.219	267.298	10.0539	266.928	-4.72776	1.30166e-47	4.21398e-46
Podel.06G250300.v2.1	83.0821	88.6219	68.9151	556.107	465.371	463.81	80.2064	495.096	-2.62535	1.49517e-47	4.83629e-46
Podel.01G195000.v2.1	519.725	582.756	516.863	1413.09	1555.32	1611.19	539.782	1526.53	-1.49942	1.52313e-47	4.92246e-46
Podel.16G107200.v2.1	391.409	385.819	470.299	50.8381	38.9665	55.9953	415.842	48.6	3.09409	1.57403e-47	5.08257e-46
Podel.18G112800.v2.1	1948.74	1982.8	2043.24	740.784	792.69	626.513	1991.59	719.996	1.46829	1.84784e-47	5.96157e-46
Podel.01G307400.v2.1	268.632	315.995	368.789	13.4877	16.6999	19.0173	317.806	16.4016	4.27756	1.88623e-47	6.08016e-46
Podel.14G104000.v2.1	172.626	184.405	204.883	724.184	719.21	718.43	187.305	720.608	-1.94405	1.89977e-47	6.11852e-46
Podel.17G034400.v2.1	206.782	165.607	205.814	742.859	786.01	875.851	192.734	801.573	-2.0569	2.02789e-47	6.52553e-46
Podel.17G157000.v2.1	1094.84	1130.6	1095.19	358.979	396.345	348.65	1106.88	367.991	1.58944	2.18981e-47	7.04053e-46
Podel.09G059600.v2.1	39.6948	29.5406	41.9078	354.829	322.865	365.554	37.0478	347.75	-3.23271	2.69705e-47	8.66394e-46
Podel.05G093200.v2.1	2161.98	1928.2	1943.59	742.859	803.823	820.912	2011.26	789.198	1.3498	2.72664e-47	8.75147e-46
Podel.04G058500.v2.1	61.85	37.5972	37.2514	530.169	480.958	371.893	45.5662	461.007	-3.33953	2.90176e-47	9.30554e-46
Podel.04G141000.v2.1	12.9239	25.96	9.31285	328.891	287.239	405.702	16.0656	340.611	-4.39978	2.98341e-47	9.55919e-46
Podel.19G103100.v2.1	5145.55	4122.26	4119.08	1338.39	1305.93	1684.09	4462.3	1442.8	1.62875	3.11125e-47	9.96026e-46
Podel.14G148900.v2.1	2512.77	2512.75	2529.37	1140.23	1199.05	1145.26	2518.3	1161.51	1.11663	3.30158e-47	1.05606e-45
Podel.11G059900.v2.1	9.23135	17.9034	5.58771	317.479	326.205	255.677	10.9075	299.787	-4.77227	3.31288e-47	1.05876e-45
Podel.08G152400.v2.1	868.67	907.703	943.392	2725.54	2566.22	2164.8	906.589	2485.52	-1.45505	3.3846e-47	1.08076e-45
Podel.13G028900.v2.1	1789.96	1495.83	1431.39	428.493	459.804	524.032	1572.39	470.776	1.73986	4.10319e-47	1.3091e-45
Podel.08G068000.v2.1	2061.36	2046.36	1924.04	5203.12	5066.76	4256.7	2010.59	4842.19	-1.26799	4.13887e-47	1.31936e-45
Podel.06G087900.v2.1	3060.19	3108.03	3210.14	1420.35	1530.83	1399.88	3126.12	1450.35	1.10822	4.34443e-47	1.3837e-45
Podel.01G056500.v2.1	11.0776	9.84688	10.2441	274.941	238.252	277.863	10.3895	263.685	-4.66649	5.23319e-47	1.66536e-45
Podel.15G137300.v2.1	396.948	409.093	403.247	1134	1126.69	1256.2	403.096	1172.3	-1.54017	6.28518e-47	1.99843e-45
Podel.18G074400.v2.1	1094.84	953.357	957.361	240.703	293.919	210.247	1001.85	248.289	2.01388	6.78011e-47	2.15397e-45
Podel.14G009400.v2.1	7.38508	11.6372	14.9006	290.503	254.952	263.072	11.3076	269.509	-4.57586	6.87931e-47	2.18363e-45
Podel.19G120000.v2.1	8721.78	8345.68	8715.9	15356.2	15231.4	14925.4	8594.45	15171	-0.819862	6.89366e-47	2.18632e-45
Podel.03G223200.v2.1	211.398	173.663	164.838	716.921	845.016	930.79	183.3	830.909	-2.18044	7.17509e-47	2.27365e-45
Podel.16G004700.v2.1	208.628	165.607	188.12	743.896	725.89	738.504	187.452	736.097	-1.97399	7.92671e-47	2.5097e-45
Podel.04G192900.v2.1	168.934	159.34	141.555	726.259	644.617	637.079	156.61	669.318	-2.0955	8.3458e-47	2.64016e-45
Podel.02G138000.v2.1	110.776	145.018	149.937	690.983	629.03	620.174	135.244	646.729	-2.25754	9.2589e-47	2.92653e-45
Podel.11G132700.v2.1	20.309	35.8068	18.6257	323.704	351.812	312.728	24.9138	329.415	-3.72045	9.35262e-47	2.95366e-45
Podel.01G053400.v2.1	3.69254	6.2662	5.58771	259.378	330.658	462.754	5.18215	350.93	-6.07916	9.76826e-47	3.08232e-45
Podel.12G144800.v2.1	7.38508	2.68551	0.931285	349.642	341.792	359.215	3.66729	350.216	-6.57823	1.3038e-46	4.11058e-45
Podel.11G129600.v2.1	2120.44	2074.11	2014.37	789.547	879.529	894.868	2069.64	854.648	1.27628	1.34018e-46	4.22173e-45
Podel.01G289800.v2.1	807.743	725.089	782.28	1957.79	1888.2	2200.72	771.704	2015.57	-1.38534	1.44251e-46	4.54027e-45
Podel.10G050200.v2.1	781.895	785.96	755.273	195.052	199.286	230.32	774.376	208.219	1.89478	1.53577e-46	4.82974e-45
Podel.09G094800.v2.1	1234.23	1264.88	1433.25	2963.14	3216.4	3392.47	1310.79	3190.67	-1.28349	1.57925e-46	4.96229e-45
Podel.19G050500.v2.1	1818.58	1804.66	1747.09	3873.03	3656.17	4216.55	1790.11	3915.25	-1.12913	1.60959e-46	5.05338e-45
Podel.07G016900.v2.1	50.7724	33.1213	30.7324	402.555	366.285	344.424	38.2087	371.088	-3.28047	1.68108e-46	5.2734e-45
Podel.02G020100.v2.1	185.55	270.342	209.539	1088.35	1148.95	879.021	221.81	1038.78	-2.22659	1.88472e-46	5.90723e-45
Podel.04G015700.v2.1	2337.38	2237.93	2367.33	1054.11	955.235	929.733	2314.21	979.694	1.23983	1.96595e-46	6.15668e-45
Podel.14G126300.v2.1	1821.34	1790.34	1939.87	640.145	477.618	638.135	1850.52	585.299	1.65968	2.135e-46	6.6805e-45
Podel.19G084800.v2.1	833.591	769.847	724.54	1903.84	1873.73	1953.5	775.993	1910.35	-1.29974	2.48115e-46	7.75712e-45
Podel.16G061100.v2.1	2.7694	8.95171	2.79386	278.053	320.638	314.842	4.83832	304.511	-5.96323	2.50467e-46	7.82412e-45
Podel.17G073100.v2.1	1210.23	1169.99	1205.08	448.205	407.478	423.663	1195.1	426.449	1.4862	2.518e-46	7.8592e-45
Podel.18G080200.v2.1	2.7694	1.79034	7.45028	328.891	307.279	436.341	4.00334	357.504	-6.49128	2.62453e-46	8.18486e-45
Podel.04G019700.v2.1	661.888	487.868	550.39	77.8134	99.0862	62.3344	566.715	79.7447	2.83151	2.65139e-46	8.26173e-45
Podel.01G248700.v2.1	37.8485	32.2262	39.114	325.779	345.132	314.842	36.3962	328.584	-3.17531	2.70757e-46	8.42976e-45
Podel.03G115300.v2.1	181.858	158.445	180.669	722.109	660.204	675.113	173.657	685.808	-1.98223	2.9224e-46	9.09104e-45
Podel.10G012100.v2.1	439.412	384.028	347.369	45.6505	27.8332	21.1303	390.27	31.538	3.6256	2.94244e-46	9.14578e-45
Podel.17G047400.v2.1	118.161	190.671	151.8	808.222	757.063	748.013	153.544	771.099	-2.32733	2.9494e-46	9.1598e-45
Podel.01G084800.v2.1	10720.4	12403.5	12630.1	26790.6	27598.3	24065.3	11918	26151.4	-1.13373	3.19594e-46	9.91722e-45
Podel.10G113200.v2.1	286.172	302.568	290.561	906.786	908.476	1011.09	293.1	942.115	-1.68444	3.33477e-46	1.03395e-44
Podel.06G094600.v2.1	1429.94	1474.35	1604.6	3411.34	3819.83	3314.29	1502.96	3515.15	-1.2257	3.35966e-46	1.0408e-44
Podel.05G058500.v2.1	33.2329	48.3392	35.3888	373.504	340.678	340.198	38.987	351.46	-3.17044	3.43366e-46	1.06284e-44
Podel.05G233000.v2.1	913.903	825.348	914.522	209.577	266.085	239.829	884.591	238.497	1.89217	3.53265e-46	1.09258e-44
Podel.03G163200.v2.1	3008.5	2918.26	3058.34	1196.25	1361.6	1099.83	2995.03	1219.23	1.29702	3.64938e-46	1.12775e-44
Podel.16G146100.v2.1	2363.23	2466.2	2409.24	933.761	772.65	993.124	2412.89	899.845	1.42242	4.87565e-46	1.50545e-44
Podel.01G266800.v2.1	2805.41	3057.01	3011.78	1399.6	1330.43	1274.16	2958.06	1334.73	1.14805	5.99448e-46	1.84939e-44
Podel.14G019300.v2.1	15.6933	17.0083	16.7631	254.191	266.085	360.272	16.4882	293.516	-4.1538	6.58352e-46	2.02944e-44
Podel.05G085000.v2.1	481.876	519.199	480.543	1313.49	1290.35	1411.5	493.873	1338.45	-1.43823	7.73479e-46	2.38237e-44
Podel.01G251000.v2.1	37.8485	22.3793	28.8698	382.842	317.298	309.559	29.6992	336.566	-3.50457	8.18476e-46	2.51888e-44
Podel.T247200.v2.1	1197.31	1076.89	1141.76	0	0	5.28258	1138.65	1.76086	9.32118	8.51342e-46	2.61788e-44
Podel.05G014600.v2.1	276.94	316.891	285.905	17.6377	6.67997	13.7347	293.245	12.6841	4.51991	1.02356e-45	3.14487e-44
Podel.03G147600.v2.1	829.898	761.791	745.96	140.064	154.753	207.077	779.216	167.298	2.21944	1.11946e-45	3.43668e-44
Podel.02G100000.v2.1	36.9254	23.2744	21.4196	293.616	330.658	359.215	27.2065	327.83	-3.59149	1.18588e-45	3.6376e-44
Podel.02G162100.v2.1	2341.07	2349.82	2281.65	1032.32	1015.36	1096.66	2324.18	1048.11	1.14881	1.48326e-45	4.54607e-44
Podel.19G035800.v2.1	58.1575	33.1213	42.8391	461.693	545.531	357.102	44.706	454.775	-3.34776	1.545e-45	4.73143e-44
Podel.08G129200.v2.1	34.156	34.9117	44.7017	332.004	389.665	319.068	37.9231	346.912	-3.194	1.59795e-45	4.88957e-44
Podel.09G147200.v2.1	4032.25	3738.23	3928.16	1870.63	1858.14	1977.8	3899.55	1902.19	1.03554	1.61683e-45	4.94329e-44
Podel.03G119500.v2.1	40.6179	33.1213	38.1827	338.229	303.939	359.215	37.3073	333.794	-3.16266	1.67606e-45	5.1202e-44
Podel.05G196500.v2.1	1940.43	1952.37	1975.26	788.509	800.483	882.19	1956.02	823.727	1.2476	2.22309e-45	6.78579e-44
Podel.04G034300.v2.1	625.885	518.304	521.52	1540.71	1520.81	1624.92	555.236	1562.14	-1.49254	2.3897e-45	7.28839e-44
Podel.05G231300.v2.1	1010.83	1033.92	1008.58	337.192	341.792	286.316	1017.78	321.766	1.66171	2.53181e-45	7.71553e-44
Podel.14G099400.v2.1	1497.32	1343.65	1486.33	492.818	467.598	553.614	1442.44	504.677	1.51459	2.577e-45	7.84684e-44
Podel.04G159300.v2.1	10.1545	4.47586	6.519	263.528	242.706	288.429	7.04978	264.887	-5.236	3.12494e-45	9.50754e-44
Podel.19G078000.v2.1	1066.22	1039.29	1119.41	2640.47	2743.24	2345.46	1074.97	2576.39	-1.26104	3.1349e-45	9.53011e-44
Podel.03G113200.v2.1	1302.54	1315.9	1264.69	495.931	502.111	490.223	1294.38	496.088	1.38372	3.41422e-45	1.03708e-43
Podel.08G009700.v2.1	204.013	275.713	245.859	921.311	860.603	957.203	241.862	913.039	-1.91613	3.49003e-45	1.05925e-43
Podel.17G143900.v2.1	330.482	293.616	293.355	29.0503	21.1532	22.1868	305.818	24.1301	3.6606	3.53716e-45	1.07268e-43
Podel.17G147400.v2.1	467.106	472.65	451.673	84.0385	87.9529	66.5605	463.81	79.5173	2.54524	3.7619e-45	1.13991e-43
Podel.01G099300.v2.1	49.8493	36.702	39.114	374.542	319.525	371.893	41.8884	355.32	-3.08563	3.82651e-45	1.15855e-43
Podel.05G257600.v2.1	533.572	502.191	481.475	1445.25	1330.43	1610.13	505.746	1461.94	-1.53158	3.91509e-45	1.18441e-43
Podel.02G045500.v2.1	362.792	397.456	383.69	1047.89	1161.2	1207.6	381.313	1138.9	-1.57831	4.63925e-45	1.40235e-43
Podel.18G136100.v2.1	3092.5	2732.96	2972.66	1308.3	1278.1	1355.51	2932.71	1313.97	1.15812	4.67531e-45	1.41211e-43
Podel.06G248000.v2.1	1837.96	1577.29	1611.12	3686.28	3669.53	3903.82	1675.46	3753.21	-1.16367	4.93142e-45	1.48826e-43
Podel.13G106600.v2.1	1077.3	1402.73	1280.52	4910.55	4808.46	3425.22	1253.52	4381.41	-1.80528	5.06123e-45	1.52621e-43
Podel.01G353700.v2.1	163.395	159.34	147.143	634.958	605.65	718.43	156.626	653.013	-2.05981	5.35403e-45	1.6132e-43
Podel.14G166500.v2.1	348.022	345.536	394.865	40.463	20.0399	38.0345	362.808	32.8458	3.45879	5.43612e-45	1.63661e-43
Podel.12G100300.v2.1	5309.87	5009.38	4992.62	2686.12	2458.23	2478.58	5103.96	2540.98	1.00608	5.58869e-45	1.68119e-43
Podel.T257000.v2.1	435.72	398.351	427.46	6.22507	4.45331	0	420.51	3.55946	6.88388	5.69822e-45	1.71277e-43
Podel.03G165300.v2.1	663.734	579.176	559.703	121.389	87.9529	125.725	600.871	111.689	2.42525	6.16023e-45	1.85015e-43
Podel.08G043200.v2.1	920.365	1026.76	962.018	282.203	307.279	320.124	969.715	303.202	1.67766	6.68445e-45	2.00598e-43
Podel.05G135800.v2.1	60.9269	40.2827	30.7324	397.367	386.325	432.115	43.9807	405.269	-3.20402	6.94953e-45	2.08386e-43
Podel.12G064600.v2.1	278.787	269.446	298.011	7.26259	12.2466	6.33909	282.082	8.6161	5.04255	7.22416e-45	2.16447e-43
Podel.04G055600.v2.1	415.411	450.271	435.842	78.8509	66.7997	72.8995	433.841	72.8501	2.57287	7.60683e-45	2.2773e-43
Podel.09G089600.v2.1	2177.68	2013.24	2017.16	4791.23	4777.29	5964.03	2069.36	5177.52	-1.32314	8.66081e-45	2.59076e-43
Podel.04G056500.v2.1	391.409	386.714	402.315	43.5755	64.573	50.7127	393.479	52.9538	2.89706	1.03594e-44	3.0964e-43
Podel.15G069700.v2.1	1397.63	1280.99	1392.27	528.094	484.298	505.014	1356.96	505.802	1.42326	1.05847e-44	3.1612e-43
Podel.06G245500.v2.1	35.0791	25.96	15.8319	303.991	332.885	323.294	25.6236	320.057	-3.64163	1.10154e-44	3.28721e-43
Podel.01G491600.v2.1	1456.71	1288.15	1392.27	528.094	478.731	501.845	1379.04	502.89	1.45484	1.1217e-44	3.34471e-43
Podel.01G068900.v2.1	907.442	884.429	916.385	274.941	298.372	246.168	902.752	273.16	1.72526	1.58813e-44	4.73173e-43
Podel.10G258100.v2.1	576.959	597.079	549.458	1433.84	1495.2	1649.22	574.499	1526.09	-1.4093	1.67759e-44	4.99429e-43
Podel.13G132400.v2.1	782.818	775.218	799.974	236.553	189.266	179.608	786.004	201.809	1.96052	1.87533e-44	5.57855e-43
Podel.06G097100.v2.1	4751.37	4731.87	4599.62	8722.37	8800.86	9756.92	4694.29	9093.38	-0.953915	2.1513e-44	6.39438e-43
Podel.01G197600.v2.1	417.257	530.836	448.88	1856.11	1870.39	1386.15	465.658	1704.22	-1.87136	2.24662e-44	6.67241e-43
Podel.06G101300.v2.1	323.097	266.761	319.431	965.924	1034.28	959.316	303.096	986.507	-1.70291	2.25247e-44	6.6816e-43
Podel.11G154600.v2.1	206.782	173.663	161.112	674.383	759.29	765.973	180.519	733.215	-2.02194	2.25329e-44	6.6816e-43
Podel.15G115700.v2.1	1964.43	2240.61	2151.27	5433.45	5488.71	4504.98	2118.77	5142.38	-1.27911	2.44214e-44	7.23587e-43
Podel.15G048600.v2.1	707.121	733.145	783.211	192.977	188.152	141.573	741.159	174.234	2.08908	2.55124e-44	7.55312e-43
Podel.16G003200.v2.1	112.622	105.63	104.304	564.407	660.204	483.884	107.519	569.498	-2.40472	2.58762e-44	7.65478e-43
novel.719	305.558	482.497	470.299	36.3129	36.7398	19.0173	419.451	30.69	3.77446	2.61388e-44	7.72633e-43
Podel.10G151500.v2.1	1213	1225.49	1274.93	2619.72	2571.79	2571.56	1237.81	2587.69	-1.06395	2.85113e-44	8.42096e-43
Podel.07G114600.v2.1	68.312	57.2909	94.0598	508.381	444.218	556.783	73.2209	503.127	-2.78251	3.10865e-44	9.17432e-43
Podel.11G145100.v2.1	680.35	779.694	745.028	1808.38	1799.14	1755.93	735.024	1787.82	-1.28217	3.38859e-44	9.99259e-43
Podel.07G144200.v2.1	749.585	760.895	723.609	1713.97	1720.09	1836.22	744.697	1756.76	-1.23814	4.23913e-44	1.24909e-42
Podel.09G160500.v2.1	398.794	460.118	381.827	1167.2	1222.43	1274.16	413.58	1221.26	-1.56164	4.52061e-44	1.33098e-42
Podel.04G235200.v2.1	866.824	760	755.273	1896.57	2000.65	1919.69	794.032	1938.97	-1.288	5.299e-44	1.55893e-42
Podel.04G175600.v2.1	17.5396	8.05654	9.31285	264.566	241.592	269.411	11.6363	258.523	-4.47642	5.6415e-44	1.65839e-42
Podel.11G036500.v2.1	2594.01	2632.7	2609.46	1288.59	1216.87	1190.69	2612.06	1232.05	1.084	5.69421e-44	1.67257e-42
Podel.09G121900.v2.1	11.0776	1.79034	13.9693	258.341	280.559	284.203	8.94575	274.367	-4.94912	5.72346e-44	1.67984e-42
Podel.17G002900.v2.1	1397.63	1373.19	1330.81	544.694	503.224	544.105	1367.21	530.675	1.36495	6.17749e-44	1.81168e-42
Podel.02G201600.v2.1	2412.15	2237.03	2246.26	1013.65	1064.34	979.39	2298.48	1019.13	1.17355	6.34081e-44	1.85812e-42
Podel.12G007500.v2.1	4517.82	4559.11	4352.83	2340.63	2158.74	2309.54	4476.59	2269.64	0.979768	6.35534e-44	1.86091e-42
Podel.08G241700.v2.1	2964.19	2783.09	2876.74	1378.85	1390.55	1282.61	2874.67	1350.67	1.08978	6.76115e-44	1.97819e-42
Podel.01G263600.v2.1	974.83	1029.45	908.935	285.316	321.752	311.672	971.071	306.247	1.66557	6.88471e-44	2.01277e-42
Podel.08G089700.v2.1	108.007	116.372	92.1973	545.732	591.177	481.771	105.525	539.56	-2.35318	7.15526e-44	2.09023e-42
Podel.04G046100.v2.1	1574.87	1618.47	1653.03	600.72	614.557	482.827	1615.46	566.035	1.51331	7.6106e-44	2.22151e-42
Podel.T225400.v2.1	612.038	819.977	667.732	113.089	153.639	100.369	699.916	122.366	2.51843	8.52767e-44	2.48726e-42
Podel.01G493100.v2.1	2967.88	2699.84	2726.8	1233.6	1152.29	1307.97	2798.17	1231.29	1.18403	8.69849e-44	2.5351e-42
Podel.06G002600.v2.1	189.243	178.139	225.371	745.971	841.676	727.939	197.584	771.862	-1.96619	1.15163e-43	3.35372e-42
Podel.11G102000.v2.1	359.099	348.222	263.554	4.15005	10.02	3.16955	323.625	5.77985	5.82512	1.22667e-43	3.56946e-42
Podel.01G274900.v2.1	204.013	199.623	220.715	786.434	714.757	913.886	208.117	805.026	-1.95216	1.29816e-43	3.77454e-42
Podel.17G047900.v2.1	633.27	508.457	599.748	115.164	112.446	129.951	580.492	119.187	2.28342	1.35387e-43	3.93347e-42
Podel.01G052600.v2.1	2201.68	2125.14	2207.15	1024.02	924.062	947.694	2177.99	965.26	1.17365	1.35599e-43	3.93658e-42
Podel.10G263200.v2.1	3194.05	3160.85	3235.29	5894.11	6036.46	5724.2	3196.73	5884.92	-0.880408	1.37747e-43	3.99583e-42
Podel.10G244500.v2.1	296.326	255.124	280.317	862.173	886.209	890.642	277.256	879.675	-1.66606	1.37906e-43	3.99736e-42
Podel.19G008000.v2.1	260.324	314.205	288.698	23.8628	20.0399	19.0173	287.743	20.9733	3.77677	1.74313e-43	5.04872e-42
Podel.08G221200.v2.1	591.729	696.443	670.526	79.8885	114.673	140.517	652.899	111.693	2.54844	1.99796e-43	5.78232e-42
Podel.07G150500.v2.1	422.796	382.238	400.453	42.538	65.6864	58.1083	401.829	55.4442	2.86068	2.10445e-43	6.08581e-42
Podel.03G122300.v2.1	101.545	66.2427	108.96	534.319	526.604	601.157	92.2493	554.027	-2.58811	2.10989e-43	6.09684e-42
Podel.01G074100.v2.1	181.858	235.43	189.982	841.423	786.01	737.448	202.423	788.293	-1.96068	2.27953e-43	6.58194e-42
Podel.01G144500.v2.1	275.094	346.431	277.523	7.26259	4.45331	6.33909	299.683	6.01833	5.63109	2.60186e-43	7.50685e-42
Podel.10G172500.v2.1	3434.98	3758.82	3915.12	1710.86	1692.26	1796.08	3702.98	1733.06	1.0953	2.7719e-43	7.99128e-42
Podel.16G109600.v2.1	708.044	755.524	913.591	190.902	191.492	206.02	792.387	196.138	2.0141	2.89372e-43	8.33604e-42
Podel.10G043500.v2.1	641.579	546.054	604.404	90.2636	96.8595	137.347	597.346	108.157	2.4649	2.94409e-43	8.47463e-42
Podel.14G101300.v2.1	124.623	113.687	101.51	537.431	582.271	495.506	113.273	538.403	-2.24844	3.32746e-43	9.57078e-42
Podel.06G054400.v2.1	1760.42	1831.52	1666.07	696.171	561.117	530.371	1752.67	595.886	1.55596	3.35221e-43	9.63459e-42
Podel.09G060100.v2.1	64.6194	45.6537	43.7704	375.579	367.398	457.471	51.3479	400.15	-2.96277	3.57437e-43	1.02652e-41
Podel.08G215400.v2.1	47.0799	34.0165	30.7324	353.792	421.951	306.389	37.2763	360.711	-3.27433	3.74198e-43	1.07383e-41
Podel.09G024900.v2.1	42.4642	46.5489	49.3581	319.554	341.792	370.837	46.1237	344.061	-2.8991	3.81572e-43	1.09415e-41
Podel.01G123200.v2.1	74.7739	74.2992	98.7163	430.568	548.871	496.562	82.5965	492	-2.57495	4.25864e-43	1.22022e-41
Podel.05G058600.v2.1	282.479	307.044	318.5	896.411	919.609	982.559	302.674	932.86	-1.6239	4.63675e-43	1.32755e-41
Podel.08G139000.v2.1	8.30821	10.7421	3.72514	226.178	261.632	263.072	7.5918	250.294	-5.03638	4.67048e-43	1.33618e-41
Podel.03G014000.v2.1	2110.29	2117.97	1985.5	6983.5	6467.32	4791.3	2071.25	6080.7	-1.5537	5.51963e-43	1.57791e-41
Podel.10G150900.v2.1	978.523	787.751	867.958	2756.67	2515.01	3627.02	878.077	2966.23	-1.75644	5.58634e-43	1.59576e-41
Podel.18G058500.v2.1	35.0791	32.2262	26.076	285.316	296.145	312.728	31.1271	298.063	-3.25868	5.96406e-43	1.70235e-41
Podel.06G106200.v2.1	75.6971	53.7103	74.5028	403.592	421.951	468.036	67.9701	431.193	-2.66681	6.03416e-43	1.72105e-41
Podel.08G249800.v2.1	2726.02	2934.37	2778.96	5914.86	5666.84	5282.58	2813.11	5621.42	-0.998722	6.45567e-43	1.83987e-41
Podel.08G114600.v2.1	796.665	604.24	675.182	1949.49	1873.73	2100.35	692.029	1974.52	-1.51293	7.56014e-43	2.153e-41
Podel.04G236600.v2.1	690.505	804.759	721.746	206.465	205.966	188.06	739.003	200.163	1.88471	7.84916e-43	2.2336e-41
Podel.10G012900.v2.1	3.69254	2.68551	1.86257	372.467	339.565	405.702	2.74687	372.578	-7.0829	8.03355e-43	2.28434e-41
Podel.01G069100.v2.1	41.5411	26.8551	54.9458	375.579	361.832	385.628	41.114	374.346	-3.18976	9.59783e-43	2.72707e-41
Podel.04G126900.v2.1	984.985	932.768	997.407	2090.59	2251.15	2132.05	971.72	2157.93	-1.15102	9.93059e-43	2.81947e-41
Podel.01G250000.v2.1	1132.69	1207.59	1264.69	399.442	441.991	356.046	1201.65	399.16	1.59065	9.95314e-43	2.82373e-41
Podel.07G018500.v2.1	533.572	441.319	529.901	103.751	81.2729	81.3517	501.598	88.7919	2.49634	1.06897e-42	3.0304e-41
Podel.10G053900.v2.1	3167.28	2870.81	3164.51	5880.62	5922.91	5872.11	3067.53	5891.88	-0.941734	1.16152e-42	3.29026e-41
Podel.01G020400.v2.1	11.0776	8.95171	12.1067	230.328	233.799	240.885	10.712	235.004	-4.45757	1.20073e-42	3.39875e-41
Podel.14G089900.v2.1	62.7732	36.702	47.4956	366.242	377.418	402.532	48.9902	382.064	-2.96485	1.22538e-42	3.46593e-41
Podel.14G117000.v2.1	785.588	774.323	769.242	231.365	246.045	238.772	776.384	238.728	1.70177	1.23412e-42	3.488e-41
Podel.03G072900.v2.1	280.633	275.713	257.035	21.7878	15.5866	13.7347	271.127	17.0363	3.98917	1.24837e-42	3.52561e-41
Podel.01G488000.v2.1	20.309	8.95171	15.8319	288.428	229.346	306.389	15.0308	274.721	-4.19637	1.5642e-42	4.41424e-41
Podel.13G053400.v2.1	175.396	171.873	185.326	699.283	669.11	615.948	177.531	661.447	-1.89779	1.5794e-42	4.45376e-41
Podel.07G125600.v2.1	428.335	422.521	406.04	75.7384	48.9864	65.5039	418.965	63.4096	2.72061	1.67524e-42	4.72046e-41
Podel.01G352400.v2.1	2551.54	2401.74	2556.38	850.76	919.609	1100.89	2503.22	957.086	1.38702	1.7024e-42	4.79337e-41
Podel.12G060200.v2.1	282.479	327.633	337.125	1138.15	1062.11	936.072	315.746	1045.45	-1.72726	1.7211e-42	4.84239e-41
Podel.03G100300.v2.1	675.735	599.765	548.527	1618.52	1586.49	1779.17	608.009	1661.39	-1.45027	1.75645e-42	4.93814e-41
Podel.06G189900.v2.1	6.46194	6.2662	6.519	340.304	387.438	195.455	6.41571	307.733	-5.58384	1.85708e-42	5.21713e-41
Podel.05G122300.v2.1	21.2321	45.6537	43.7704	391.142	377.418	343.367	36.8854	370.643	-3.32765	1.88544e-42	5.29281e-41
Podel.15G091600.v2.1	3225.43	3886.83	3938.41	1451.48	1525.26	1251.97	3683.56	1409.57	1.38604	1.92809e-42	5.40848e-41
Podel.13G140900.v2.1	426.488	386.714	424.666	1120.51	1131.14	1108.28	412.623	1119.98	-1.44081	2.01283e-42	5.64196e-41
Podel.08G182700.v2.1	2505.39	1750.95	1870.02	66.4008	121.353	129.951	2042.12	105.902	4.27019	2.06183e-42	5.77497e-41
Podel.08G087200.v2.1	3504.22	3522.5	3562.17	1787.63	1715.64	1856.3	3529.63	1786.52	0.982201	2.07295e-42	5.80177e-41
Podel.02G061200.v2.1	1470.55	1451.97	1353.16	2865.61	3083.92	3013.18	1425.23	2987.57	-1.06761	2.20573e-42	6.16879e-41
Podel.14G107500.v2.1	5613.58	4941.34	5058.74	2339.59	2394.77	2616.99	5204.56	2450.45	1.08669	2.23944e-42	6.25838e-41
Podel.05G075200.v2.1	11.0776	8.95171	10.2441	222.028	224.892	285.259	10.0912	244.06	-4.59747	2.59301e-42	7.24105e-41
Podel.09G041800.v2.1	418.18	472.65	473.093	69.5133	85.7263	87.6908	454.641	80.9768	2.4904	2.61651e-42	7.30124e-41
Podel.08G074300.v2.1	81.2359	117.267	69.8464	540.544	524.378	532.484	89.4499	532.468	-2.5717	2.7465e-42	7.65826e-41
Podel.17G166000.v2.1	738.508	723.298	776.692	1739.91	1673.33	1752.76	746.166	1722	-1.20674	3.08264e-42	8.58913e-41
Podel.17G080800.v2.1	1254.54	1251.45	1166.9	2648.77	2617.43	2503.94	1224.3	2590.05	-1.08093	3.1255e-42	8.70207e-41
Podel.06G061300.v2.1	1058.84	930.083	1003.93	2245.18	2299.02	2549.37	997.615	2364.52	-1.24517	3.52649e-42	9.81119e-41
Podel.08G078300.v2.1	785.588	742.992	894.965	1981.65	1941.64	2067.6	807.848	1996.96	-1.30597	3.86573e-42	1.0747e-40
Podel.08G214000.v2.1	1013.6	1298.89	1159.45	326.816	336.225	247.225	1157.32	303.422	1.93195	3.88713e-42	1.07985e-40
Podel.12G111000.v2.1	358.176	270.342	321.293	1057.23	1007.56	1179.07	316.604	1081.29	-1.77262	3.94775e-42	1.09587e-40
Podel.05G119200.v2.1	2858.03	3034.63	3006.19	1481.57	1401.68	1330.15	2966.28	1404.47	1.07857	5.22158e-42	1.44841e-40
Podel.09G151600.v2.1	2126.9	2135.88	2154.99	959.699	948.555	818.799	2139.26	909.018	1.23484	5.24334e-42	1.45337e-40
Podel.01G370600.v2.1	398.794	426.101	479.612	1226.34	1312.61	1183.3	434.836	1240.75	-1.51267	5.45454e-42	1.51079e-40
Podel.06G182700.v2.1	60.9269	60.8716	77.2967	373.504	425.291	484.94	66.3651	427.912	-2.6895	5.69231e-42	1.57548e-40
Podel.12G099500.v2.1	968.368	965.89	1006.72	2054.27	2130.91	2147.9	980.326	2111.03	-1.10662	5.80372e-42	1.60512e-40
Podel.06G214000.v2.1	984.062	1175.36	1159.45	358.979	376.305	338.085	1106.29	357.79	1.62894	6.0927e-42	1.6838e-40
Podel.14G165800.v2.1	1573.02	1604.15	1612.99	3380.22	3501.42	3099.82	1596.72	3327.15	-1.05908	7.18134e-42	1.98319e-40
Podel.10G118200.v2.1	1138.23	1011.54	1045.83	321.629	382.985	314.842	1065.2	339.818	1.64921	7.2449e-42	1.99927e-40
Podel.T185800.v2.1	43.3873	37.5972	37.2514	283.241	349.585	358.159	39.412	330.328	-3.06709	7.50972e-42	2.07082e-40
Podel.12G138100.v2.1	9.23135	13.4276	5.58771	228.253	237.139	248.281	9.41554	237.891	-4.65316	8.14808e-42	2.24519e-40
Podel.04G039600.v2.1	1005.29	885.324	877.271	298.804	297.259	283.146	922.63	293.069	1.65453	8.28504e-42	2.28125e-40
Podel.08G120300.v2.1	1320.08	1256.82	1193.91	2625.94	2704.27	2610.65	1256.94	2646.96	-1.07433	8.39182e-42	2.30895e-40
novel.546	294.48	247.962	256.104	18.6752	14.4733	10.5652	266.182	14.5712	4.18927	9.07884e-42	2.49615e-40
Podel.01G251300.v2.1	7.38508	2.68551	5.58771	238.628	272.765	245.112	5.21943	252.168	-5.6004	9.11448e-42	2.5041e-40
Podel.08G249300.v2.1	10.1545	4.47586	0.931285	312.291	247.159	255.677	5.18721	271.709	-5.71014	9.54311e-42	2.61994e-40
Podel.03G025900.v2.1	35.0791	43.8634	41.9078	308.141	320.638	413.097	40.2835	347.292	-3.10746	9.85184e-42	2.70271e-40
Podel.03G235000.v2.1	373.87	384.924	318.5	1147.49	1018.7	1109.34	359.098	1091.84	-1.60418	1.03667e-41	2.84188e-40
Podel.14G018200.v2.1	74.7739	92.2026	85.6783	445.093	508.791	419.437	84.2183	457.773	-2.44153	1.06696e-41	2.92277e-40
Podel.01G150600.v2.1	723.738	742.992	748.754	159.777	217.099	198.625	738.494	191.834	1.9463	1.11765e-41	3.05937e-40
Podel.11G111800.v2.1	775.433	713.451	703.121	211.653	211.532	217.642	730.668	213.609	1.77416	1.19552e-41	3.27014e-40
Podel.T145800.v2.1	51.6955	49.2344	40.0453	354.829	378.532	577.914	46.9917	437.092	-3.21707	1.26494e-41	3.45751e-40
Podel.10G085100.v2.1	4038.71	4831.24	4731.86	15117.6	15165.8	10529.2	4533.94	13604.2	-1.58518	1.33426e-41	3.6443e-40
Podel.06G208500.v2.1	253.862	306.149	304.53	893.298	958.575	1080.82	288.18	977.563	-1.76203	1.34893e-41	3.6817e-40
Podel.09G139200.v2.1	697.89	770.742	726.403	1665.21	1750.15	1706.27	731.678	1707.21	-1.2221	1.3958e-41	3.80683e-40
Podel.01G168700.v2.1	3200.51	3087.45	3211.07	1533.44	1464.03	1627.03	3166.34	1541.5	1.03826	1.49669e-41	4.07901e-40
Podel.09G041100.v2.1	4577.83	4600.28	4591.24	7847.74	8253.1	8363.37	4589.78	8154.74	-0.82918	1.52983e-41	4.1663e-40
Podel.16G090500.v2.1	2007.82	2305.07	2341.25	849.723	885.096	703.639	2218.05	812.819	1.44858	1.54859e-41	4.21433e-40
Podel.04G025700.v2.1	621.27	614.983	623.961	2.07502	3.33998	1.05652	620.071	2.15717	8.18076	1.8612e-41	5.06137e-40
Podel.15G078600.v2.1	244.631	240.801	235.615	851.798	847.243	725.826	240.349	808.289	-1.74962	1.89176e-41	5.14076e-40
Podel.14G156400.v2.1	686.812	633.781	660.281	1518.92	1639.93	1569.98	660.292	1576.28	-1.25532	2.07651e-41	5.6387e-40
Podel.03G042700.v2.1	48.003	23.2744	38.1827	357.942	372.965	322.237	36.4867	351.048	-3.2687	2.15592e-41	5.85007e-40
Podel.12G002800.v2.1	2412.15	2202.12	2184.8	976.299	858.376	1005.8	2266.36	946.826	1.25874	2.59163e-41	7.02728e-40
Podel.13G137800.v2.1	1921.04	1796.61	1801.11	3695.62	3803.13	3520.31	1839.59	3673.02	-0.997552	2.84735e-41	7.71508e-40
Podel.01G158000.v2.1	2771.25	2736.54	2790.13	1347.73	1335.99	1418.9	2765.97	1367.54	1.0161	2.86488e-41	7.75695e-40
Podel.08G069300.v2.1	233.553	205.889	229.096	721.071	772.65	868.455	222.846	787.392	-1.82136	3.09213e-41	8.36621e-40
Podel.16G132000.v2.1	704.352	751.944	737.578	205.427	228.232	188.06	731.291	207.24	1.82009	3.10792e-41	8.40284e-40
Podel.13G002500.v2.1	19.3858	20.5889	26.076	271.828	238.252	285.259	22.0169	265.113	-3.5913	3.16353e-41	8.54703e-40
Podel.01G339100.v2.1	628.655	736.726	748.754	179.49	179.246	136.29	704.711	165.009	2.09499	3.23225e-41	8.72639e-40
Podel.07G106400.v2.1	1022.83	912.179	916.385	236.553	220.439	307.446	950.466	254.813	1.89843	3.25909e-41	8.79249e-40
Podel.01G309800.v2.1	1635.79	1562.97	1415.55	386.992	325.092	514.523	1538.11	408.869	1.91067	3.78573e-41	1.02059e-39
Podel.12G085200.v2.1	982.215	757.315	805.562	0	0	5.28258	848.364	1.76086	8.89673	4.19623e-41	1.13044e-39
Podel.02G274800.v2.1	140.316	203.204	175.082	710.696	771.536	688.848	172.867	723.693	-2.06483	4.65008e-41	1.25181e-39
Podel.02G246900.v2.1	37.8485	34.9117	27.0073	373.504	368.512	263.072	33.2558	335.029	-3.33171	4.75116e-41	1.2781e-39
Podel.05G275000.v2.1	3324.21	3216.35	3162.65	1627.86	1398.34	1515.04	3234.4	1513.75	1.09501	5.16522e-41	1.38848e-39
Podel.14G086800.v2.1	2243.22	2148.41	2336.6	828.972	1016.47	915.999	2242.74	920.48	1.28534	5.4666e-41	1.46844e-39
Podel.16G091700.v2.1	1788.11	1707.99	1738.71	752.196	679.13	775.482	1744.94	735.603	1.24568	5.52424e-41	1.48286e-39
Podel.08G216300.v2.1	1109.61	1126.13	1080.29	396.33	399.685	434.228	1105.34	410.081	1.43045	5.68009e-41	1.5236e-39
Podel.06G060300.v2.1	240.938	301.673	274.729	5.18756	6.67997	6.33909	272.447	6.06887	5.49178	6.0863e-41	1.63139e-39
Podel.10G210300.v2.1	2245.99	2540.5	2487.46	5193.79	4910.89	4737.41	2424.65	4947.36	-1.02886	6.16138e-41	1.65033e-39
Podel.14G088100.v2.1	852.977	1015.12	965.743	299.841	269.425	228.207	944.615	265.825	1.82913	6.88576e-41	1.84304e-39
Podel.10G187800.v2.1	44.3105	76.9847	75.4341	542.619	643.504	412.041	65.5764	532.721	-3.02116	7.73156e-41	2.06794e-39
Podel.03G160100.v2.1	9.23135	3.58068	3.72514	239.665	252.725	233.49	5.51239	241.96	-5.459	8.1195e-41	2.17015e-39
Podel.02G129800.v2.1	395.102	334.794	409.766	56.0257	41.1931	58.1083	379.887	51.7757	2.87217	9.17457e-41	2.4504e-39
Podel.09G112100.v2.1	2442.61	2578.09	2556.38	1238.79	1244.7	1207.6	2525.7	1230.36	1.03766	9.69229e-41	2.58682e-39
Podel.11G126300.v2.1	539.111	588.127	576.466	71.5884	77.933	26.4129	567.901	58.6447	3.27785	9.93993e-41	2.65103e-39
Podel.08G080800.v2.1	1572.1	1641.74	1752.68	717.959	685.81	667.718	1655.51	690.495	1.26142	1.05544e-40	2.8129e-39
Podel.13G137700.v2.1	2156.44	2492.16	2293.76	4782.93	5017.77	4578.94	2314.12	4793.21	-1.05037	1.08885e-40	2.89988e-39
Podel.13G063200.v2.1	36.0023	45.6537	38.1827	332.004	359.605	285.259	39.9462	325.623	-3.02564	1.11696e-40	2.97262e-39
Podel.02G074600.v2.1	455.105	365.23	345.507	1177.58	1248.04	1183.3	388.614	1202.97	-1.63018	1.24014e-40	3.29809e-39
Podel.05G082400.v2.1	2510.93	2481.41	2440.9	962.811	901.796	1145.26	2477.75	1003.29	1.30397	1.24707e-40	3.31417e-39
Podel.17G014700.v2.1	679.427	587.232	596.954	132.802	148.073	165.873	621.204	148.916	2.06079	1.26234e-40	3.35238e-39
Podel.12G045100.v2.1	270.478	220.212	230.028	846.61	769.31	819.856	240.239	811.925	-1.75736	1.26823e-40	3.36563e-39
Podel.09G084700.v2.1	951.752	1054.51	858.645	258.341	260.519	311.672	954.97	276.844	1.7863	1.40788e-40	3.73358e-39
Podel.05G003300.v2.1	8.30821	21.4841	4.65643	263.528	263.859	343.367	11.4829	290.251	-4.65015	1.44098e-40	3.81864e-39
Podel.01G322500.v2.1	385.87	351.802	436.773	56.0257	66.7997	49.6562	391.482	57.4939	2.76931	1.49869e-40	3.96876e-39
Podel.05G040700.v2.1	29.5403	29.5406	39.114	271.828	297.259	332.802	32.7316	300.63	-3.20035	1.5483e-40	4.09724e-39
Podel.01G255200.v2.1	756.047	734.04	695.67	1738.87	1661.09	1637.6	728.586	1679.18	-1.20459	1.69103e-40	4.47178e-39
Podel.10G044600.v2.1	1705.03	1967.59	1983.64	645.333	636.824	457.471	1885.42	579.876	1.70131	1.70001e-40	4.49235e-39
Podel.10G171500.v2.1	540.034	645.418	598.817	1583.24	1621.01	1452.71	594.756	1552.32	-1.38374	1.86054e-40	4.91309e-39
Podel.09G097400.v2.1	315.712	331.213	319.431	984.599	966.369	874.795	322.119	941.921	-1.54786	1.92624e-40	5.083e-39
Podel.05G182900.v2.1	1873.96	1989.97	2031.13	867.36	915.156	845.212	1965.02	875.909	1.16595	2.14919e-40	5.6673e-39
Podel.03G105000.v2.1	4225.19	4194.77	4061.34	7288.52	7507.17	7938.65	4160.43	7578.12	-0.865086	2.20688e-40	5.81535e-39
Podel.03G158000.v2.1	70.1582	75.1944	57.7397	373.504	407.478	397.25	67.6974	392.744	-2.53527	2.21482e-40	5.83215e-39
Podel.10G141600.v2.1	1128.07	1157.46	1042.11	364.167	414.158	404.645	1109.21	394.323	1.4927	2.38306e-40	6.27074e-39
Podel.13G028000.v2.1	280.633	247.962	249.585	870.473	809.389	1027.99	259.393	902.617	-1.79932	2.41967e-40	6.36261e-39
Podel.01G477500.v2.1	1459.48	1398.26	1417.42	606.945	572.251	608.553	1425.05	595.916	1.25751	3.27678e-40	8.61035e-39
Podel.05G006900.v2.1	8.30821	9.84688	29.8011	301.916	296.145	406.758	15.9854	334.94	-4.39427	3.30976e-40	8.69091e-39
Podel.01G432300.v2.1	1295.16	1156.56	1205.08	393.217	423.065	474.375	1218.93	430.219	1.50249	3.36706e-40	8.83515e-39
Podel.07G113800.v2.1	18.4627	42.9682	27.9386	317.479	345.132	312.728	29.7898	325.113	-3.44454	4.03375e-40	1.05771e-38
Podel.17G009000.v2.1	924.058	681.225	878.202	191.94	217.099	209.19	827.828	206.076	2.00648	4.10353e-40	1.07526e-38
Podel.01G152300.v2.1	3577.15	3877.88	3801.51	1913.17	1959.46	1829.88	3752.18	1900.84	0.981221	4.26839e-40	1.11767e-38
Podel.14G031600.v2.1	463.414	545.159	567.153	1364.33	1464.03	1397.77	525.242	1408.71	-1.42315	4.45332e-40	1.16528e-38
Podel.05G009000.v2.1	1306.24	1273.83	1381.1	2708.94	2667.53	2901.19	1320.39	2759.22	-1.06346	4.66624e-40	1.22014e-38
Podel.01G337800.v2.1	1288.7	1109.12	1222.78	352.754	396.345	445.849	1206.86	398.316	1.59938	4.91274e-40	1.2837e-38
Podel.17G096500.v2.1	124.623	152.179	176.013	669.195	788.236	610.666	150.938	689.366	-2.19112	5.04316e-40	1.31686e-38
Podel.16G021400.v2.1	560.343	717.032	687.289	144.214	168.113	136.29	654.888	149.539	2.13198	5.09077e-40	1.32836e-38
Podel.12G016700.v2.1	472.645	373.286	332.469	0	2.22666	7.39561	392.8	3.20742	6.93739	5.83017e-40	1.52023e-38
Podel.14G048500.v2.1	403.41	349.117	426.529	1123.63	1136.71	1085.04	393.018	1115.12	-1.50496	6.14929e-40	1.60233e-38
Podel.18G131500.v2.1	239.092	361.649	368.789	12.4501	26.7199	22.1868	323.177	20.4523	3.98855	6.16329e-40	1.60486e-38
Podel.03G199700.v2.1	95.0829	102.945	106.167	495.931	435.311	473.319	101.398	468.187	-2.20736	6.42425e-40	1.67165e-38
Podel.05G079200.v2.1	158.779	159.34	151.8	570.632	578.931	580.027	156.64	576.53	-1.87978	6.69327e-40	1.74044e-38
Podel.04G057800.v2.1	562.189	491.449	500.1	102.714	114.673	75.0126	517.913	97.4664	2.41121	7.12315e-40	1.85093e-38
Podel.18G091800.v2.1	1356.09	1287.26	1335.46	408.78	454.238	530.371	1326.27	464.463	1.51381	7.88325e-40	2.04702e-38
Podel.14G041100.v2.1	638.809	603.345	582.985	169.115	164.773	159.534	608.38	164.474	1.88705	9.86709e-40	2.56038e-38
Podel.15G121100.v2.1	701.582	717.927	719.884	1689.07	1840.33	1585.83	713.131	1705.08	-1.25737	9.93161e-40	2.57533e-38
Podel.11G153500.v2.1	1015.45	988.269	963.88	323.704	374.078	313.785	989.199	337.189	1.5536	1.03396e-39	2.67928e-38
Podel.07G079800.v2.1	1579.48	1173.57	1282.38	436.793	418.611	415.21	1345.14	423.538	1.66697	1.15224e-39	2.98369e-38
Podel.11G056900.v2.1	880.671	927.397	914.522	239.665	241.592	314.842	907.53	265.366	1.77359	1.16466e-39	3.01378e-38
Podel.19G074700.v2.1	13023.6	13795.5	13118.1	22181	22121.8	22728.8	13312.4	22343.9	-0.747097	1.22903e-39	3.17813e-38
Podel.02G129500.v2.1	76.6202	70.7185	73.5716	366.242	409.705	464.867	73.6368	413.604	-2.4899	1.23791e-39	3.19889e-38
Podel.10G053800.v2.1	48.9261	53.7103	44.7017	333.041	333.998	316.955	49.1127	327.998	-2.73863	1.35477e-39	3.49845e-38
Podel.08G152500.v2.1	492.031	436.843	447.948	72.6259	82.3863	101.425	458.941	85.4792	2.42477	1.3975e-39	3.6063e-38
Podel.09G129700.v2.1	821.59	840.566	854.92	294.654	278.332	264.129	839.025	279.038	1.58807	1.40713e-39	3.62865e-38
Podel.05G272400.v2.1	1011.76	1109.12	1220.92	364.167	371.852	293.711	1113.93	343.243	1.6987	1.47279e-39	3.79535e-38
Podel.09G010100.v2.1	279.71	330.318	320.362	915.086	951.895	1103	310.13	989.994	-1.67439	1.57318e-39	4.05127e-38
Podel.19G024600.v2.1	533.572	559.482	544.802	1282.37	1318.18	1395.66	545.952	1332.07	-1.28673	1.87652e-39	4.82909e-38
Podel.04G178400.v2.1	843.745	793.122	735.716	241.74	172.566	207.077	790.861	207.128	1.93127	1.9168e-39	4.92935e-38
Podel.01G081100.v2.1	1468.71	1932.67	1795.52	600.72	576.704	476.488	1732.3	551.304	1.65191	2.06018e-39	5.29446e-38
Podel.17G046000.v2.1	276.94	293.616	255.172	18.6752	26.7199	10.5652	275.243	18.6534	3.89023	2.13224e-39	5.47587e-38
novel.186	219.706	335.689	362.27	2.07502	13.3599	5.28258	305.888	6.90585	5.4921	2.27787e-39	5.84585e-38
Podel.15G068200.v2.1	104.314	128.009	116.411	675.421	705.85	476.488	116.245	619.253	-2.41271	2.41444e-39	6.19209e-38
Podel.15G060700.v2.1	2373.38	2101.86	2162.44	4308.79	4318.6	4548.3	2212.56	4391.9	-0.989205	2.43479e-39	6.24001e-38
Podel.15G033100.v2.1	1136.38	1293.52	1183.66	466.881	411.931	385.628	1204.52	421.48	1.51466	2.5727e-39	6.58894e-38
Podel.14G174400.v2.1	1537.94	1549.54	1605.54	703.433	652.41	620.174	1564.34	658.673	1.24771	2.64977e-39	6.78166e-38
Podel.10G122500.v2.1	1457.63	1685.61	1389.48	3245.34	3426.82	3541.44	1510.9	3404.53	-1.1718	2.92606e-39	7.48367e-38
Podel.14G054400.v2.1	1473.32	1364.24	1317.77	562.332	539.964	572.631	1385.11	558.309	1.31065	2.96183e-39	7.56997e-38
Podel.14G157800.v2.1	758.817	888.905	807.425	157.702	177.019	86.6342	818.382	140.452	2.54415	3.00597e-39	7.67753e-38
Podel.14G179200.v2.1	415.411	414.464	352.957	1572.87	1398.34	1112.51	394.277	1361.24	-1.78748	3.04593e-39	7.77429e-38
Podel.16G037200.v2.1	96.006	93.993	129.449	579.969	581.157	470.149	106.483	543.759	-2.35309	3.52233e-39	8.98411e-38
Podel.05G013500.v2.1	65.5426	90.4123	87.5408	438.868	479.844	408.871	81.1652	442.528	-2.44606	3.86287e-39	9.84597e-38
Podel.06G246500.v2.1	417.257	367.02	378.102	58.1007	46.7598	25.3564	387.46	43.4056	3.15758	4.16917e-39	1.06195e-37
Podel.01G460800.v2.1	425.565	447.586	453.536	85.076	72.3663	98.2559	442.229	85.2327	2.37368	4.3364e-39	1.10379e-37
Podel.02G252600.v2.1	4704.29	4595.81	4625.69	2576.14	2510.55	2606.42	4641.93	2564.37	0.856036	4.35313e-39	1.10729e-37
Podel.01G142700.v2.1	1679.18	1463.6	1523.58	600.72	622.35	510.297	1555.46	577.789	1.42899	4.54812e-39	1.15611e-37
Podel.01G398300.v2.1	53.5418	53.7103	59.6023	361.054	337.338	328.576	55.6181	342.323	-2.62222	4.86592e-39	1.23605e-37
Podel.08G232600.v2.1	47.0799	74.2992	56.8084	399.442	426.405	357.102	59.3958	394.316	-2.72912	5.13947e-39	1.30465e-37
Podel.09G048400.v2.1	2751.86	3212.77	3032.27	8279.35	8616.05	6362.33	2998.97	7752.58	-1.37013	5.2017e-39	1.31955e-37
Podel.08G106000.v2.1	31.3866	17.0083	34.4576	287.391	281.672	303.22	27.6175	290.761	-3.39978	5.34248e-39	1.35435e-37
Podel.02G123000.v2.1	2826.64	2794.72	2879.53	5023.63	5054.51	5285.75	2833.63	5121.3	-0.853896	5.35256e-39	1.35598e-37
Podel.13G018600.v2.1	19.3858	8.95171	6.519	256.266	214.872	287.372	11.6188	252.837	-4.44504	5.54437e-39	1.40362e-37
Podel.01G089000.v2.1	2988.19	2690.88	2757.54	808.222	853.923	1164.28	2812.2	942.141	1.57755	6.28653e-39	1.59043e-37
Podel.04G117800.v2.1	149.548	174.558	121.998	630.808	593.404	652.926	148.702	625.713	-2.07223	6.41428e-39	1.62165e-37
Podel.05G009400.v2.1	25.8478	16.1131	14.9006	245.89	274.992	447.962	18.9538	322.948	-4.09154	6.93196e-39	1.75135e-37
Podel.01G291900.v2.1	2326.3	2443.82	2355.22	1062.41	1091.06	895.925	2375.11	1016.47	1.2247	7.11662e-39	1.79679e-37
Podel.02G259300.v2.1	1177.92	1072.41	1020.69	351.717	400.798	393.024	1090.34	381.846	1.51423	7.54433e-39	1.90349e-37
Podel.01G144200.v2.1	167.087	141.437	142.487	542.619	680.243	716.317	150.337	646.393	-2.10413	7.73105e-39	1.94929e-37
Podel.03G183500.v2.1	1047.76	916.655	1013.24	2261.78	2408.13	2129.93	992.551	2266.61	-1.19137	8.57114e-39	2.15965e-37
Podel.05G051400.v2.1	180.011	173.663	173.219	605.907	617.897	732.165	175.631	651.99	-1.89242	9.44277e-39	2.37767e-37
Podel.10G001600.v2.1	1031.14	910.389	976.918	302.954	306.165	357.102	972.816	322.074	1.59448	1.00067e-38	2.51796e-37
Podel.10G262400.v2.1	2598.62	2810.84	2671.86	5742.63	5785.97	4994.15	2693.77	5507.58	-1.0317	1.05808e-38	2.66065e-37
Podel.11G060200.v2.1	1573.94	1348.13	1368.06	3529.62	3352.23	3007.9	1430.04	3296.58	-1.20499	1.1405e-38	2.86596e-37
Podel.13G122900.v2.1	1457.63	1370.51	1417.42	582.044	623.464	578.97	1415.18	594.826	1.25075	1.15298e-38	2.89538e-37
Podel.02G095000.v2.1	8.30821	8.05654	17.6944	214.765	224.892	265.185	11.3531	234.948	-4.37573	1.23342e-38	3.0953e-37
Podel.02G013000.v2.1	516.032	454.747	523.382	62.2507	90.1796	105.652	498.054	86.0273	2.53469	1.27709e-38	3.20275e-37
Podel.01G456200.v2.1	2.7694	7.16137	7.45028	218.915	215.986	366.611	5.79369	267.171	-5.52563	1.2861e-38	3.2227e-37
Podel.12G008900.v2.1	12.0008	19.6938	10.2441	227.215	220.439	249.338	13.9796	232.331	-4.05025	1.28677e-38	3.2227e-37
Podel.04G025500.v2.1	443.105	314.205	344.576	7.26259	2.22666	0	367.295	3.16308	6.8422	1.30727e-38	3.27185e-37
[truncated: 35,909 more rows]
