# Supplementary material for: Transcriptome and metabolome analyses reveal molecular mechanisms of anthocyanin-related leaf color variation in poplar (Populus deltoides) cultivars
Source: Front Plant Sci. 2023 Feb 24;14:1103468. doi: 10.3389/fpls.2023.1103468 (PMC9998943; doi:10.3389/fpls.2023.1103468)
Supplement: Supplementary file 8 [file Table_7.xls]

## Sheet: F_P VS F_G_GOenrich
Supplementary Table 7 | The GO enrichment analysis of DEGs from F_P vs. F_G.
Category	GOID	Description	GeneRatio	BgRatio	pvalue	padj	geneID	geneName	Count	Up	Up_Gene_id	Down	Down_Gene_id
BP	GO:0006928	movement of cell or subcellular component	47/2345	87/10033	5.54704e-10	1.39231e-07	Podel.01G434000.v2.1/Podel.11G144000.v2.1/Podel.01G244200.v2.1/Podel.07G017000.v2.1/Podel.04G165000.v2.1/Podel.02G224100.v2.1/Podel.01G488300.v2.1/Podel.11G129800.v2.1/Podel.11G161700.v2.1/Podel.14G131700.v2.1/Podel.06G222300.v2.1/Podel.01G473000.v2.1/Podel.02G135800.v2.1/Podel.05G021000.v2.1/Podel.03G056500.v2.1/Podel.09G025600.v2.1/Podel.05G130100.v2.1/Podel.02G120900.v2.1/Podel.01G000900.v2.1/…	Podel.01G434000/Podel.11G144000/Podel.01G244200/Podel.07G017000/Podel.04G165000/Podel.02G224100/Podel.01G488300/Podel.11G129800/Podel.11G161700/Podel.14G131700/Podel.06G222300/Podel.01G473000/Podel.02G135800/Podel.05G021000/Podel.03G056500/Podel.09G025600/Podel.05G130100/Podel.02G120900/Podel.01G000900/Podel.07G055000/Podel.07G013000/Podel.05G035400/Podel.02G116000/Podel.03G244100/Podel.02G027400…	47	2	Podel.07G013000.v2.1/Podel.15G051200.v2.1	45	Podel.01G434000.v2.1/Podel.11G144000.v2.1/Podel.01G244200.v2.1/Podel.07G017000.v2.1/Podel.04G165000.v2.1/Podel.02G224100.v2.1/Podel.01G488300.v2.1/Podel.11G129800.v2.1/Podel.11G161700.v2.1/Podel.14G131700.v2.1/Podel.06G222300.v2.1/Podel.01G473000.v2.1/Podel.02G135800.v2.1/Podel.05G021000.v2.1/Podel.03G056500.v2.1/Podel.09G025600.v2.1/Podel.05G130100.v2.1/Podel.02G120900.v2.1/Podel.01G000900.v2.1/…
BP	GO:0007018	microtubule-based movement	47/2345	87/10033	5.54704e-10	1.39231e-07	Podel.01G434000.v2.1/Podel.11G144000.v2.1/Podel.01G244200.v2.1/Podel.07G017000.v2.1/Podel.04G165000.v2.1/Podel.02G224100.v2.1/Podel.01G488300.v2.1/Podel.11G129800.v2.1/Podel.11G161700.v2.1/Podel.14G131700.v2.1/Podel.06G222300.v2.1/Podel.01G473000.v2.1/Podel.02G135800.v2.1/Podel.05G021000.v2.1/Podel.03G056500.v2.1/Podel.09G025600.v2.1/Podel.05G130100.v2.1/Podel.02G120900.v2.1/Podel.01G000900.v2.1/…	Podel.01G434000/Podel.11G144000/Podel.01G244200/Podel.07G017000/Podel.04G165000/Podel.02G224100/Podel.01G488300/Podel.11G129800/Podel.11G161700/Podel.14G131700/Podel.06G222300/Podel.01G473000/Podel.02G135800/Podel.05G021000/Podel.03G056500/Podel.09G025600/Podel.05G130100/Podel.02G120900/Podel.01G000900/Podel.07G055000/Podel.07G013000/Podel.05G035400/Podel.02G116000/Podel.03G244100/Podel.02G027400…	47	2	Podel.07G013000.v2.1/Podel.15G051200.v2.1	45	Podel.01G434000.v2.1/Podel.11G144000.v2.1/Podel.01G244200.v2.1/Podel.07G017000.v2.1/Podel.04G165000.v2.1/Podel.02G224100.v2.1/Podel.01G488300.v2.1/Podel.11G129800.v2.1/Podel.11G161700.v2.1/Podel.14G131700.v2.1/Podel.06G222300.v2.1/Podel.01G473000.v2.1/Podel.02G135800.v2.1/Podel.05G021000.v2.1/Podel.03G056500.v2.1/Podel.09G025600.v2.1/Podel.05G130100.v2.1/Podel.02G120900.v2.1/Podel.01G000900.v2.1/…
BP	GO:0042545	cell wall modification	29/2345	46/10033	1.02732e-08	1.71905e-06	Podel.14G158100.v2.1/Podel.12G018600.v2.1/Podel.01G174100.v2.1/Podel.06G148700.v2.1/Podel.11G019700.v2.1/Podel.15G013900.v2.1/Podel.03G002000.v2.1/Podel.02G225400.v2.1/Podel.18G051000.v2.1/Podel.01G174000.v2.1/Podel.06G148200.v2.1/Podel.07G114600.v2.1/Podel.06G148300.v2.1/Podel.13G014200.v2.1/Podel.11G132300.v2.1/Podel.02G159700.v2.1/Podel.14G121400.v2.1/Podel.T258900.v2.1/Podel.10G107600.v2.1/Po…	Podel.14G158100/Podel.12G018600/Podel.01G174100/Podel.06G148700/Podel.11G019700/Podel.15G013900/Podel.03G002000/Podel.02G225400/Podel.18G051000/Podel.01G174000/Podel.06G148200/Podel.07G114600/Podel.06G148300/Podel.13G014200/Podel.11G132300/Podel.02G159700/Podel.14G121400/Podel.T258900/Podel.10G107600/Podel.06G144100/Podel.03G001600/Podel.T148800/Podel.T272800/Podel.05G022700/Podel.T258800/Podel.1…	29	3	Podel.11G019700.v2.1/Podel.02G159700.v2.1/Podel.10G107600.v2.1	26	Podel.14G158100.v2.1/Podel.12G018600.v2.1/Podel.01G174100.v2.1/Podel.06G148700.v2.1/Podel.15G013900.v2.1/Podel.03G002000.v2.1/Podel.02G225400.v2.1/Podel.18G051000.v2.1/Podel.01G174000.v2.1/Podel.06G148200.v2.1/Podel.07G114600.v2.1/Podel.06G148300.v2.1/Podel.13G014200.v2.1/Podel.11G132300.v2.1/Podel.14G121400.v2.1/Podel.T258900.v2.1/Podel.06G144100.v2.1/Podel.03G001600.v2.1/Podel.T148800.v2.1/Pode…
BP	GO:0071554	cell wall organization or biogenesis	42/2345	82/10033	3.61654e-08	4.53876e-06	Podel.14G158100.v2.1/Podel.12G018600.v2.1/Podel.10G143200.v2.1/Podel.01G174100.v2.1/Podel.15G062100.v2.1/Podel.19G098600.v2.1/Podel.15G062000.v2.1/Podel.14G154700.v2.1/Podel.06G148700.v2.1/Podel.11G019700.v2.1/Podel.15G013900.v2.1/Podel.03G002000.v2.1/Podel.14G115600.v2.1/Podel.02G225400.v2.1/Podel.18G051000.v2.1/Podel.19G098400.v2.1/Podel.01G174000.v2.1/Podel.06G148200.v2.1/Podel.07G114600.v2.1/…	Podel.14G158100/Podel.12G018600/Podel.10G143200/Podel.01G174100/Podel.15G062100/Podel.19G098600/Podel.15G062000/Podel.14G154700/Podel.06G148700/Podel.11G019700/Podel.15G013900/Podel.03G002000/Podel.14G115600/Podel.02G225400/Podel.18G051000/Podel.19G098400/Podel.01G174000/Podel.06G148200/Podel.07G114600/Podel.06G148300/Podel.13G014200/Podel.19G098500/Podel.11G132300/Podel.02G159700/Podel.14G121400…	42	6	Podel.11G019700.v2.1/Podel.02G159700.v2.1/Podel.10G107600.v2.1/Podel.T077100.v2.1/Podel.T152600.v2.1/Podel.03G208900.v2.1	36	Podel.14G158100.v2.1/Podel.12G018600.v2.1/Podel.10G143200.v2.1/Podel.01G174100.v2.1/Podel.15G062100.v2.1/Podel.19G098600.v2.1/Podel.15G062000.v2.1/Podel.14G154700.v2.1/Podel.06G148700.v2.1/Podel.15G013900.v2.1/Podel.03G002000.v2.1/Podel.14G115600.v2.1/Podel.02G225400.v2.1/Podel.18G051000.v2.1/Podel.19G098400.v2.1/Podel.01G174000.v2.1/Podel.06G148200.v2.1/Podel.07G114600.v2.1/Podel.06G148300.v2.1/…
BP	GO:0045229	external encapsulating structure organization	32/2345	57/10033	9.45231e-08	7.90843e-06	Podel.14G158100.v2.1/Podel.12G018600.v2.1/Podel.01G174100.v2.1/Podel.15G062100.v2.1/Podel.15G062000.v2.1/Podel.06G148700.v2.1/Podel.11G019700.v2.1/Podel.15G013900.v2.1/Podel.03G002000.v2.1/Podel.02G225400.v2.1/Podel.18G051000.v2.1/Podel.01G174000.v2.1/Podel.06G148200.v2.1/Podel.07G114600.v2.1/Podel.06G148300.v2.1/Podel.13G014200.v2.1/Podel.11G132300.v2.1/Podel.02G159700.v2.1/Podel.14G121400.v2.1/…	Podel.14G158100/Podel.12G018600/Podel.01G174100/Podel.15G062100/Podel.15G062000/Podel.06G148700/Podel.11G019700/Podel.15G013900/Podel.03G002000/Podel.02G225400/Podel.18G051000/Podel.01G174000/Podel.06G148200/Podel.07G114600/Podel.06G148300/Podel.13G014200/Podel.11G132300/Podel.02G159700/Podel.14G121400/Podel.T258900/Podel.10G107600/Podel.06G144100/Podel.03G001600/Podel.T148800/Podel.T272800/Podel…	32	3	Podel.11G019700.v2.1/Podel.02G159700.v2.1/Podel.10G107600.v2.1	29	Podel.14G158100.v2.1/Podel.12G018600.v2.1/Podel.01G174100.v2.1/Podel.15G062100.v2.1/Podel.15G062000.v2.1/Podel.06G148700.v2.1/Podel.15G013900.v2.1/Podel.03G002000.v2.1/Podel.02G225400.v2.1/Podel.18G051000.v2.1/Podel.01G174000.v2.1/Podel.06G148200.v2.1/Podel.07G114600.v2.1/Podel.06G148300.v2.1/Podel.13G014200.v2.1/Podel.11G132300.v2.1/Podel.14G121400.v2.1/Podel.T258900.v2.1/Podel.06G144100.v2.1/Po…
BP	GO:0071555	cell wall organization	32/2345	57/10033	9.45231e-08	7.90843e-06	Podel.14G158100.v2.1/Podel.12G018600.v2.1/Podel.01G174100.v2.1/Podel.15G062100.v2.1/Podel.15G062000.v2.1/Podel.06G148700.v2.1/Podel.11G019700.v2.1/Podel.15G013900.v2.1/Podel.03G002000.v2.1/Podel.02G225400.v2.1/Podel.18G051000.v2.1/Podel.01G174000.v2.1/Podel.06G148200.v2.1/Podel.07G114600.v2.1/Podel.06G148300.v2.1/Podel.13G014200.v2.1/Podel.11G132300.v2.1/Podel.02G159700.v2.1/Podel.14G121400.v2.1/…	Podel.14G158100/Podel.12G018600/Podel.01G174100/Podel.15G062100/Podel.15G062000/Podel.06G148700/Podel.11G019700/Podel.15G013900/Podel.03G002000/Podel.02G225400/Podel.18G051000/Podel.01G174000/Podel.06G148200/Podel.07G114600/Podel.06G148300/Podel.13G014200/Podel.11G132300/Podel.02G159700/Podel.14G121400/Podel.T258900/Podel.10G107600/Podel.06G144100/Podel.03G001600/Podel.T148800/Podel.T272800/Podel…	32	3	Podel.11G019700.v2.1/Podel.02G159700.v2.1/Podel.10G107600.v2.1	29	Podel.14G158100.v2.1/Podel.12G018600.v2.1/Podel.01G174100.v2.1/Podel.15G062100.v2.1/Podel.15G062000.v2.1/Podel.06G148700.v2.1/Podel.15G013900.v2.1/Podel.03G002000.v2.1/Podel.02G225400.v2.1/Podel.18G051000.v2.1/Podel.01G174000.v2.1/Podel.06G148200.v2.1/Podel.07G114600.v2.1/Podel.06G148300.v2.1/Podel.13G014200.v2.1/Podel.11G132300.v2.1/Podel.14G121400.v2.1/Podel.T258900.v2.1/Podel.06G144100.v2.1/Po…
BP	GO:0007017	microtubule-based process	49/2345	107/10033	2.57074e-07	1.84358e-05	Podel.01G434000.v2.1/Podel.11G144000.v2.1/Podel.01G244200.v2.1/Podel.07G017000.v2.1/Podel.04G165000.v2.1/Podel.02G224100.v2.1/Podel.01G488300.v2.1/Podel.11G129800.v2.1/Podel.11G161700.v2.1/Podel.14G131700.v2.1/Podel.06G222300.v2.1/Podel.01G473000.v2.1/Podel.02G135800.v2.1/Podel.05G021000.v2.1/Podel.03G056500.v2.1/Podel.09G025600.v2.1/Podel.05G130100.v2.1/Podel.02G120900.v2.1/Podel.01G000900.v2.1/…	Podel.01G434000/Podel.11G144000/Podel.01G244200/Podel.07G017000/Podel.04G165000/Podel.02G224100/Podel.01G488300/Podel.11G129800/Podel.11G161700/Podel.14G131700/Podel.06G222300/Podel.01G473000/Podel.02G135800/Podel.05G021000/Podel.03G056500/Podel.09G025600/Podel.05G130100/Podel.02G120900/Podel.01G000900/Podel.07G055000/Podel.07G013000/Podel.06G100300/Podel.05G035400/Podel.02G116000/Podel.03G244100…	49	2	Podel.07G013000.v2.1/Podel.15G051200.v2.1	47	Podel.01G434000.v2.1/Podel.11G144000.v2.1/Podel.01G244200.v2.1/Podel.07G017000.v2.1/Podel.04G165000.v2.1/Podel.02G224100.v2.1/Podel.01G488300.v2.1/Podel.11G129800.v2.1/Podel.11G161700.v2.1/Podel.14G131700.v2.1/Podel.06G222300.v2.1/Podel.01G473000.v2.1/Podel.02G135800.v2.1/Podel.05G021000.v2.1/Podel.03G056500.v2.1/Podel.09G025600.v2.1/Podel.05G130100.v2.1/Podel.02G120900.v2.1/Podel.01G000900.v2.1/…
BP	GO:0044262	cellular carbohydrate metabolic process	49/2345	126/10033	6.49277e-05	0.00407421	Podel.02G285000.v2.1/Podel.07G010600.v2.1/Podel.11G064700.v2.1/Podel.18G108400.v2.1/Podel.06G150300.v2.1/Podel.08G159800.v2.1/Podel.18G100700.v2.1/Podel.18G096200.v2.1/Podel.03G153800.v2.1/Podel.19G124000.v2.1/Podel.03G233100.v2.1/Podel.11G098900.v2.1/Podel.03G100300.v2.1/Podel.06G191200.v2.1/Podel.01G407700.v2.1/Podel.06G076600.v2.1/Podel.02G064200.v2.1/Podel.02G072100.v2.1/Podel.01G074100.v2.1/…	Podel.02G285000/Podel.07G010600/Podel.11G064700/Podel.18G108400/Podel.06G150300/Podel.08G159800/Podel.18G100700/Podel.18G096200/Podel.03G153800/Podel.19G124000/Podel.03G233100/Podel.11G098900/Podel.03G100300/Podel.06G191200/Podel.01G407700/Podel.06G076600/Podel.02G064200/Podel.02G072100/Podel.01G074100/Podel.02G225100/Podel.07G097300/Podel.16G059100/Podel.05G205600/Podel.03G103100/Podel.01G336800…	49	10	Podel.18G100700.v2.1/Podel.03G153800.v2.1/Podel.02G225100.v2.1/Podel.03G103100.v2.1/Podel.02G250400.v2.1/Podel.18G095900.v2.1/Podel.T129400.v2.1/Podel.03G156400.v2.1/Podel.15G077900.v2.1/Podel.03G153900.v2.1	39	Podel.02G285000.v2.1/Podel.07G010600.v2.1/Podel.11G064700.v2.1/Podel.18G108400.v2.1/Podel.06G150300.v2.1/Podel.08G159800.v2.1/Podel.18G096200.v2.1/Podel.19G124000.v2.1/Podel.03G233100.v2.1/Podel.11G098900.v2.1/Podel.03G100300.v2.1/Podel.06G191200.v2.1/Podel.01G407700.v2.1/Podel.06G076600.v2.1/Podel.02G064200.v2.1/Podel.02G072100.v2.1/Podel.01G074100.v2.1/Podel.07G097300.v2.1/Podel.16G059100.v2.1/…
BP	GO:0043207	response to external biotic stimulus	8/2345	10/10033	0.000249805	0.0114002	Podel.02G211000.v2.1/Podel.13G044700.v2.1/Podel.13G006700.v2.1/Podel.02G210900.v2.1/Podel.05G006400.v2.1/Podel.05G006600.v2.1/Podel.05G006700.v2.1/Podel.02G211300.v2.1	Podel.02G211000/Podel.13G044700/Podel.13G006700/Podel.02G210900/Podel.05G006400/Podel.05G006600/Podel.05G006700/Podel.02G211300	8	0		8	Podel.02G211000.v2.1/Podel.13G044700.v2.1/Podel.13G006700.v2.1/Podel.02G210900.v2.1/Podel.05G006400.v2.1/Podel.05G006600.v2.1/Podel.05G006700.v2.1/Podel.02G211300.v2.1
BP	GO:0051707	response to other organism	8/2345	10/10033	0.000249805	0.0114002	Podel.02G211000.v2.1/Podel.13G044700.v2.1/Podel.13G006700.v2.1/Podel.02G210900.v2.1/Podel.05G006400.v2.1/Podel.05G006600.v2.1/Podel.05G006700.v2.1/Podel.02G211300.v2.1	Podel.02G211000/Podel.13G044700/Podel.13G006700/Podel.02G210900/Podel.05G006400/Podel.05G006600/Podel.05G006700/Podel.02G211300	8	0		8	Podel.02G211000.v2.1/Podel.13G044700.v2.1/Podel.13G006700.v2.1/Podel.02G210900.v2.1/Podel.05G006400.v2.1/Podel.05G006600.v2.1/Podel.05G006700.v2.1/Podel.02G211300.v2.1
BP	GO:0098542	defense response to other organism	8/2345	10/10033	0.000249805	0.0114002	Podel.02G211000.v2.1/Podel.13G044700.v2.1/Podel.13G006700.v2.1/Podel.02G210900.v2.1/Podel.05G006400.v2.1/Podel.05G006600.v2.1/Podel.05G006700.v2.1/Podel.02G211300.v2.1	Podel.02G211000/Podel.13G044700/Podel.13G006700/Podel.02G210900/Podel.05G006400/Podel.05G006600/Podel.05G006700/Podel.02G211300	8	0		8	Podel.02G211000.v2.1/Podel.13G044700.v2.1/Podel.13G006700.v2.1/Podel.02G210900.v2.1/Podel.05G006400.v2.1/Podel.05G006600.v2.1/Podel.05G006700.v2.1/Podel.02G211300.v2.1
BP	GO:0006073	cellular glucan metabolic process	32/2345	82/10033	0.00106639	0.0382376	Podel.02G285000.v2.1/Podel.07G010600.v2.1/Podel.11G064700.v2.1/Podel.18G108400.v2.1/Podel.08G159800.v2.1/Podel.18G096200.v2.1/Podel.03G153800.v2.1/Podel.19G124000.v2.1/Podel.03G233100.v2.1/Podel.06G191200.v2.1/Podel.06G076600.v2.1/Podel.02G064200.v2.1/Podel.02G072100.v2.1/Podel.01G074100.v2.1/Podel.16G059100.v2.1/Podel.05G205600.v2.1/Podel.03G103100.v2.1/Podel.02G260700.v2.1/Podel.13G007100.v2.1/…	Podel.02G285000/Podel.07G010600/Podel.11G064700/Podel.18G108400/Podel.08G159800/Podel.18G096200/Podel.03G153800/Podel.19G124000/Podel.03G233100/Podel.06G191200/Podel.06G076600/Podel.02G064200/Podel.02G072100/Podel.01G074100/Podel.16G059100/Podel.05G205600/Podel.03G103100/Podel.02G260700/Podel.13G007100/Podel.06G004300/Podel.06G054200/Podel.09G004500/Podel.10G099800/Podel.02G250400/Podel.18G095900…	32	6	Podel.03G153800.v2.1/Podel.03G103100.v2.1/Podel.02G250400.v2.1/Podel.18G095900.v2.1/Podel.T129400.v2.1/Podel.03G153900.v2.1	26	Podel.02G285000.v2.1/Podel.07G010600.v2.1/Podel.11G064700.v2.1/Podel.18G108400.v2.1/Podel.08G159800.v2.1/Podel.18G096200.v2.1/Podel.19G124000.v2.1/Podel.03G233100.v2.1/Podel.06G191200.v2.1/Podel.06G076600.v2.1/Podel.02G064200.v2.1/Podel.02G072100.v2.1/Podel.01G074100.v2.1/Podel.16G059100.v2.1/Podel.05G205600.v2.1/Podel.02G260700.v2.1/Podel.13G007100.v2.1/Podel.06G004300.v2.1/Podel.06G054200.v2.1/…
BP	GO:0044042	glucan metabolic process	32/2345	82/10033	0.00106639	0.0382376	Podel.02G285000.v2.1/Podel.07G010600.v2.1/Podel.11G064700.v2.1/Podel.18G108400.v2.1/Podel.08G159800.v2.1/Podel.18G096200.v2.1/Podel.03G153800.v2.1/Podel.19G124000.v2.1/Podel.03G233100.v2.1/Podel.06G191200.v2.1/Podel.06G076600.v2.1/Podel.02G064200.v2.1/Podel.02G072100.v2.1/Podel.01G074100.v2.1/Podel.16G059100.v2.1/Podel.05G205600.v2.1/Podel.03G103100.v2.1/Podel.02G260700.v2.1/Podel.13G007100.v2.1/…	Podel.02G285000/Podel.07G010600/Podel.11G064700/Podel.18G108400/Podel.08G159800/Podel.18G096200/Podel.03G153800/Podel.19G124000/Podel.03G233100/Podel.06G191200/Podel.06G076600/Podel.02G064200/Podel.02G072100/Podel.01G074100/Podel.16G059100/Podel.05G205600/Podel.03G103100/Podel.02G260700/Podel.13G007100/Podel.06G004300/Podel.06G054200/Podel.09G004500/Podel.10G099800/Podel.02G250400/Podel.18G095900…	32	6	Podel.03G153800.v2.1/Podel.03G103100.v2.1/Podel.02G250400.v2.1/Podel.18G095900.v2.1/Podel.T129400.v2.1/Podel.03G153900.v2.1	26	Podel.02G285000.v2.1/Podel.07G010600.v2.1/Podel.11G064700.v2.1/Podel.18G108400.v2.1/Podel.08G159800.v2.1/Podel.18G096200.v2.1/Podel.19G124000.v2.1/Podel.03G233100.v2.1/Podel.06G191200.v2.1/Podel.06G076600.v2.1/Podel.02G064200.v2.1/Podel.02G072100.v2.1/Podel.01G074100.v2.1/Podel.16G059100.v2.1/Podel.05G205600.v2.1/Podel.02G260700.v2.1/Podel.13G007100.v2.1/Podel.06G004300.v2.1/Podel.06G054200.v2.1/…
BP	GO:0044264	cellular polysaccharide metabolic process	32/2345	82/10033	0.00106639	0.0382376	Podel.02G285000.v2.1/Podel.07G010600.v2.1/Podel.11G064700.v2.1/Podel.18G108400.v2.1/Podel.08G159800.v2.1/Podel.18G096200.v2.1/Podel.03G153800.v2.1/Podel.19G124000.v2.1/Podel.03G233100.v2.1/Podel.06G191200.v2.1/Podel.06G076600.v2.1/Podel.02G064200.v2.1/Podel.02G072100.v2.1/Podel.01G074100.v2.1/Podel.16G059100.v2.1/Podel.05G205600.v2.1/Podel.03G103100.v2.1/Podel.02G260700.v2.1/Podel.13G007100.v2.1/…	Podel.02G285000/Podel.07G010600/Podel.11G064700/Podel.18G108400/Podel.08G159800/Podel.18G096200/Podel.03G153800/Podel.19G124000/Podel.03G233100/Podel.06G191200/Podel.06G076600/Podel.02G064200/Podel.02G072100/Podel.01G074100/Podel.16G059100/Podel.05G205600/Podel.03G103100/Podel.02G260700/Podel.13G007100/Podel.06G004300/Podel.06G054200/Podel.09G004500/Podel.10G099800/Podel.02G250400/Podel.18G095900…	32	6	Podel.03G153800.v2.1/Podel.03G103100.v2.1/Podel.02G250400.v2.1/Podel.18G095900.v2.1/Podel.T129400.v2.1/Podel.03G153900.v2.1	26	Podel.02G285000.v2.1/Podel.07G010600.v2.1/Podel.11G064700.v2.1/Podel.18G108400.v2.1/Podel.08G159800.v2.1/Podel.18G096200.v2.1/Podel.19G124000.v2.1/Podel.03G233100.v2.1/Podel.06G191200.v2.1/Podel.06G076600.v2.1/Podel.02G064200.v2.1/Podel.02G072100.v2.1/Podel.01G074100.v2.1/Podel.16G059100.v2.1/Podel.05G205600.v2.1/Podel.02G260700.v2.1/Podel.13G007100.v2.1/Podel.06G004300.v2.1/Podel.06G054200.v2.1/…
BP	GO:0009733	response to auxin	22/2345	51/10033	0.00138111	0.0457757	Podel.02G159500.v2.1/Podel.03G179200.v2.1/Podel.01G175800.v2.1/Podel.09G131300.v2.1/Podel.04G169600.v2.1/Podel.01G325000.v2.1/Podel.03G119900.v2.1/Podel.02G024400.v2.1/Podel.05G253000.v2.1/Podel.01G127200.v2.1/Podel.17G044300.v2.1/Podel.17G044500.v2.1/Podel.04G184600.v2.1/Podel.09G146700.v2.1/Podel.06G150900.v2.1/Podel.04G169300.v2.1/Podel.11G140600.v2.1/Podel.07G122300.v2.1/Podel.06G150700.v2.1/…	Podel.02G159500/Podel.03G179200/Podel.01G175800/Podel.09G131300/Podel.04G169600/Podel.01G325000/Podel.03G119900/Podel.02G024400/Podel.05G253000/Podel.01G127200/Podel.17G044300/Podel.17G044500/Podel.04G184600/Podel.09G146700/Podel.06G150900/Podel.04G169300/Podel.11G140600/Podel.07G122300/Podel.06G150700/Podel.18G062100/Podel.17G044400/Podel.T128000	22	1	Podel.01G175800.v2.1	21	Podel.02G159500.v2.1/Podel.03G179200.v2.1/Podel.09G131300.v2.1/Podel.04G169600.v2.1/Podel.01G325000.v2.1/Podel.03G119900.v2.1/Podel.02G024400.v2.1/Podel.05G253000.v2.1/Podel.01G127200.v2.1/Podel.17G044300.v2.1/Podel.17G044500.v2.1/Podel.04G184600.v2.1/Podel.09G146700.v2.1/Podel.06G150900.v2.1/Podel.04G169300.v2.1/Podel.11G140600.v2.1/Podel.07G122300.v2.1/Podel.06G150700.v2.1/Podel.18G062100.v2.1/…
BP	GO:0009607	response to biotic stimulus	18/2345	39/10033	0.00145899	0.0457757	Podel.08G152200.v2.1/Podel.17G053400.v2.1/Podel.02G211000.v2.1/Podel.08G241100.v2.1/Podel.13G044700.v2.1/Podel.08G241800.v2.1/Podel.08G241000.v2.1/Podel.13G006700.v2.1/Podel.10G093200.v2.1/Podel.02G210900.v2.1/Podel.05G006400.v2.1/Podel.10G109200.v2.1/Podel.05G006600.v2.1/Podel.05G006700.v2.1/Podel.11G125000.v2.1/Podel.10G000400.v2.1/Podel.T118400.v2.1/Podel.02G211300.v2.1	Podel.08G152200/Podel.17G053400/Podel.02G211000/Podel.08G241100/Podel.13G044700/Podel.08G241800/Podel.08G241000/Podel.13G006700/Podel.10G093200/Podel.02G210900/Podel.05G006400/Podel.10G109200/Podel.05G006600/Podel.05G006700/Podel.11G125000/Podel.10G000400/Podel.T118400/Podel.02G211300	18	3	Podel.17G053400.v2.1/Podel.08G241100.v2.1/Podel.08G241800.v2.1	15	Podel.08G152200.v2.1/Podel.02G211000.v2.1/Podel.13G044700.v2.1/Podel.08G241000.v2.1/Podel.13G006700.v2.1/Podel.10G093200.v2.1/Podel.02G210900.v2.1/Podel.05G006400.v2.1/Podel.10G109200.v2.1/Podel.05G006600.v2.1/Podel.05G006700.v2.1/Podel.11G125000.v2.1/Podel.10G000400.v2.1/Podel.T118400.v2.1/Podel.02G211300.v2.1
CC	GO:0005618	cell wall	48/627	78/3405	1.53976e-17	8.39167e-16	Podel.14G158100.v2.1/Podel.12G018600.v2.1/Podel.01G174100.v2.1/Podel.07G010600.v2.1/Podel.08G159800.v2.1/Podel.18G096200.v2.1/Podel.19G124000.v2.1/Podel.18G148700.v2.1/Podel.06G148700.v2.1/Podel.11G019700.v2.1/Podel.15G013900.v2.1/Podel.06G076600.v2.1/Podel.01G074100.v2.1/Podel.03G002000.v2.1/Podel.02G225400.v2.1/Podel.06G082500.v2.1/Podel.18G051000.v2.1/Podel.01G174000.v2.1/Podel.06G148200.v2.1/…	Podel.14G158100/Podel.12G018600/Podel.01G174100/Podel.07G010600/Podel.08G159800/Podel.18G096200/Podel.19G124000/Podel.18G148700/Podel.06G148700/Podel.11G019700/Podel.15G013900/Podel.06G076600/Podel.01G074100/Podel.03G002000/Podel.02G225400/Podel.06G082500/Podel.18G051000/Podel.01G174000/Podel.06G148200/Podel.07G114600/Podel.06G148300/Podel.03G103100/Podel.13G014200/Podel.02G260700/Podel.13G007100…	48	5	Podel.11G019700.v2.1/Podel.03G103100.v2.1/Podel.02G159700.v2.1/Podel.10G107600.v2.1/Podel.18G095900.v2.1	43	Podel.14G158100.v2.1/Podel.12G018600.v2.1/Podel.01G174100.v2.1/Podel.07G010600.v2.1/Podel.08G159800.v2.1/Podel.18G096200.v2.1/Podel.19G124000.v2.1/Podel.18G148700.v2.1/Podel.06G148700.v2.1/Podel.15G013900.v2.1/Podel.06G076600.v2.1/Podel.01G074100.v2.1/Podel.03G002000.v2.1/Podel.02G225400.v2.1/Podel.06G082500.v2.1/Podel.18G051000.v2.1/Podel.01G174000.v2.1/Podel.06G148200.v2.1/Podel.07G114600.v2.1/…
CC	GO:0030312	external encapsulating structure	48/627	78/3405	1.53976e-17	8.39167e-16	Podel.14G158100.v2.1/Podel.12G018600.v2.1/Podel.01G174100.v2.1/Podel.07G010600.v2.1/Podel.08G159800.v2.1/Podel.18G096200.v2.1/Podel.19G124000.v2.1/Podel.18G148700.v2.1/Podel.06G148700.v2.1/Podel.11G019700.v2.1/Podel.15G013900.v2.1/Podel.06G076600.v2.1/Podel.01G074100.v2.1/Podel.03G002000.v2.1/Podel.02G225400.v2.1/Podel.06G082500.v2.1/Podel.18G051000.v2.1/Podel.01G174000.v2.1/Podel.06G148200.v2.1/…	Podel.14G158100/Podel.12G018600/Podel.01G174100/Podel.07G010600/Podel.08G159800/Podel.18G096200/Podel.19G124000/Podel.18G148700/Podel.06G148700/Podel.11G019700/Podel.15G013900/Podel.06G076600/Podel.01G074100/Podel.03G002000/Podel.02G225400/Podel.06G082500/Podel.18G051000/Podel.01G174000/Podel.06G148200/Podel.07G114600/Podel.06G148300/Podel.03G103100/Podel.13G014200/Podel.02G260700/Podel.13G007100…	48	5	Podel.11G019700.v2.1/Podel.03G103100.v2.1/Podel.02G159700.v2.1/Podel.10G107600.v2.1/Podel.18G095900.v2.1	43	Podel.14G158100.v2.1/Podel.12G018600.v2.1/Podel.01G174100.v2.1/Podel.07G010600.v2.1/Podel.08G159800.v2.1/Podel.18G096200.v2.1/Podel.19G124000.v2.1/Podel.18G148700.v2.1/Podel.06G148700.v2.1/Podel.15G013900.v2.1/Podel.06G076600.v2.1/Podel.01G074100.v2.1/Podel.03G002000.v2.1/Podel.02G225400.v2.1/Podel.06G082500.v2.1/Podel.18G051000.v2.1/Podel.01G174000.v2.1/Podel.06G148200.v2.1/Podel.07G114600.v2.1/…
CC	GO:0071944	cell periphery	55/627	133/3405	2.8456e-10	1.0339e-08	Podel.14G158100.v2.1/Podel.12G018600.v2.1/Podel.01G174100.v2.1/Podel.07G010600.v2.1/Podel.08G159800.v2.1/Podel.18G096200.v2.1/Podel.19G124000.v2.1/Podel.03G233100.v2.1/Podel.18G148700.v2.1/Podel.06G148700.v2.1/Podel.11G019700.v2.1/Podel.15G013900.v2.1/Podel.06G076600.v2.1/Podel.02G064200.v2.1/Podel.01G074100.v2.1/Podel.03G002000.v2.1/Podel.02G225400.v2.1/Podel.06G082500.v2.1/Podel.18G051000.v2.1/…	Podel.14G158100/Podel.12G018600/Podel.01G174100/Podel.07G010600/Podel.08G159800/Podel.18G096200/Podel.19G124000/Podel.03G233100/Podel.18G148700/Podel.06G148700/Podel.11G019700/Podel.15G013900/Podel.06G076600/Podel.02G064200/Podel.01G074100/Podel.03G002000/Podel.02G225400/Podel.06G082500/Podel.18G051000/Podel.01G174000/Podel.06G148200/Podel.07G114600/Podel.03G168800/Podel.06G148300/Podel.03G103100…	55	7	Podel.11G019700.v2.1/Podel.03G168800.v2.1/Podel.03G103100.v2.1/Podel.01G077000.v2.1/Podel.02G159700.v2.1/Podel.10G107600.v2.1/Podel.18G095900.v2.1	48	Podel.14G158100.v2.1/Podel.12G018600.v2.1/Podel.01G174100.v2.1/Podel.07G010600.v2.1/Podel.08G159800.v2.1/Podel.18G096200.v2.1/Podel.19G124000.v2.1/Podel.03G233100.v2.1/Podel.18G148700.v2.1/Podel.06G148700.v2.1/Podel.15G013900.v2.1/Podel.06G076600.v2.1/Podel.02G064200.v2.1/Podel.01G074100.v2.1/Podel.03G002000.v2.1/Podel.02G225400.v2.1/Podel.06G082500.v2.1/Podel.18G051000.v2.1/Podel.01G174000.v2.1/…
CC	GO:0005576	extracellular region	24/627	48/3405	5.73684e-07	1.56329e-05	Podel.07G010600.v2.1/Podel.08G159800.v2.1/Podel.18G096200.v2.1/Podel.19G124000.v2.1/Podel.15G110400.v2.1/Podel.06G076600.v2.1/Podel.01G074100.v2.1/Podel.19G077100.v2.1/Podel.03G103100.v2.1/Podel.02G260700.v2.1/Podel.13G007100.v2.1/Podel.19G076700.v2.1/Podel.13G105100.v2.1/Podel.09G004500.v2.1/Podel.10G099800.v2.1/Podel.18G095900.v2.1/Podel.03G171300.v2.1/Podel.19G076800.v2.1/Podel.13G033700.v2.1/…	Podel.07G010600/Podel.08G159800/Podel.18G096200/Podel.19G124000/Podel.15G110400/Podel.06G076600/Podel.01G074100/Podel.19G077100/Podel.03G103100/Podel.02G260700/Podel.13G007100/Podel.19G076700/Podel.13G105100/Podel.09G004500/Podel.10G099800/Podel.18G095900/Podel.03G171300/Podel.19G076800/Podel.13G033700/Podel.14G062100/Podel.04G020800/Podel.11G020100/Podel.T089000/Podel.09G085800	24	3	Podel.03G103100.v2.1/Podel.18G095900.v2.1/Podel.19G076800.v2.1	21	Podel.07G010600.v2.1/Podel.08G159800.v2.1/Podel.18G096200.v2.1/Podel.19G124000.v2.1/Podel.15G110400.v2.1/Podel.06G076600.v2.1/Podel.01G074100.v2.1/Podel.19G077100.v2.1/Podel.02G260700.v2.1/Podel.13G007100.v2.1/Podel.19G076700.v2.1/Podel.13G105100.v2.1/Podel.09G004500.v2.1/Podel.10G099800.v2.1/Podel.03G171300.v2.1/Podel.13G033700.v2.1/Podel.14G062100.v2.1/Podel.04G020800.v2.1/Podel.11G020100.v2.1/…
CC	GO:0048046	apoplast	17/627	30/3405	2.87578e-06	6.26919e-05	Podel.07G010600.v2.1/Podel.08G159800.v2.1/Podel.18G096200.v2.1/Podel.19G124000.v2.1/Podel.06G076600.v2.1/Podel.01G074100.v2.1/Podel.03G103100.v2.1/Podel.02G260700.v2.1/Podel.13G007100.v2.1/Podel.09G004500.v2.1/Podel.10G099800.v2.1/Podel.18G095900.v2.1/Podel.03G171300.v2.1/Podel.04G020800.v2.1/Podel.11G020100.v2.1/Podel.T089000.v2.1/Podel.09G085800.v2.1	Podel.07G010600/Podel.08G159800/Podel.18G096200/Podel.19G124000/Podel.06G076600/Podel.01G074100/Podel.03G103100/Podel.02G260700/Podel.13G007100/Podel.09G004500/Podel.10G099800/Podel.18G095900/Podel.03G171300/Podel.04G020800/Podel.11G020100/Podel.T089000/Podel.09G085800	17	2	Podel.03G103100.v2.1/Podel.18G095900.v2.1	15	Podel.07G010600.v2.1/Podel.08G159800.v2.1/Podel.18G096200.v2.1/Podel.19G124000.v2.1/Podel.06G076600.v2.1/Podel.01G074100.v2.1/Podel.02G260700.v2.1/Podel.13G007100.v2.1/Podel.09G004500.v2.1/Podel.10G099800.v2.1/Podel.03G171300.v2.1/Podel.04G020800.v2.1/Podel.11G020100.v2.1/Podel.T089000.v2.1/Podel.09G085800.v2.1
MF	GO:0016798	hydrolase activity, acting on glycosyl bonds	146/3347	379/15357	5.87533e-14	1.96236e-11	Podel.16G062000.v2.1/Podel.10G143200.v2.1/Podel.15G043500.v2.1/Podel.08G141000.v2.1/Podel.07G010600.v2.1/Podel.08G219200.v2.1/Podel.03G002500.v2.1/Podel.19G098600.v2.1/Podel.08G159800.v2.1/Podel.10G089900.v2.1/Podel.03G164200.v2.1/Podel.03G150900.v2.1/Podel.01G160500.v2.1/Podel.05G253500.v2.1/Podel.18G096200.v2.1/Podel.14G154700.v2.1/Podel.11G149100.v2.1/Podel.02G102400.v2.1/Podel.19G124000.v2.1/…	Podel.16G062000/Podel.10G143200/Podel.15G043500/Podel.08G141000/Podel.07G010600/Podel.08G219200/Podel.03G002500/Podel.19G098600/Podel.08G159800/Podel.10G089900/Podel.03G164200/Podel.03G150900/Podel.01G160500/Podel.05G253500/Podel.18G096200/Podel.14G154700/Podel.11G149100/Podel.02G102400/Podel.19G124000/Podel.19G010200/Podel.02G102300/Podel.09G160500/Podel.06G076600/Podel.08G096100/Podel.06G030200…	146	21	Podel.03G002500.v2.1/Podel.10G089900.v2.1/Podel.01G160500.v2.1/Podel.19G010200.v2.1/Podel.06G030200.v2.1/Podel.03G223400.v2.1/Podel.01G030100.v2.1/Podel.08G234000.v2.1/Podel.04G191000.v2.1/Podel.10G143000.v2.1/Podel.03G103100.v2.1/Podel.07G063700.v2.1/Podel.08G154400.v2.1/Podel.18G095900.v2.1/Podel.09G169900.v2.1/Podel.18G000600.v2.1/Podel.T077100.v2.1/Podel.03G156400.v2.1/Podel.10G235200.v2.1/Po…	125	Podel.16G062000.v2.1/Podel.10G143200.v2.1/Podel.15G043500.v2.1/Podel.08G141000.v2.1/Podel.07G010600.v2.1/Podel.08G219200.v2.1/Podel.19G098600.v2.1/Podel.08G159800.v2.1/Podel.03G164200.v2.1/Podel.03G150900.v2.1/Podel.05G253500.v2.1/Podel.18G096200.v2.1/Podel.14G154700.v2.1/Podel.11G149100.v2.1/Podel.02G102400.v2.1/Podel.19G124000.v2.1/Podel.02G102300.v2.1/Podel.09G160500.v2.1/Podel.06G076600.v2.1/…
MF	GO:0004553	hydrolase activity, hydrolyzing O-glycosyl compounds	137/3347	361/15357	1.30796e-12	2.1843e-10	Podel.16G062000.v2.1/Podel.10G143200.v2.1/Podel.15G043500.v2.1/Podel.08G141000.v2.1/Podel.07G010600.v2.1/Podel.08G219200.v2.1/Podel.03G002500.v2.1/Podel.19G098600.v2.1/Podel.08G159800.v2.1/Podel.10G089900.v2.1/Podel.03G164200.v2.1/Podel.03G150900.v2.1/Podel.01G160500.v2.1/Podel.05G253500.v2.1/Podel.18G096200.v2.1/Podel.14G154700.v2.1/Podel.11G149100.v2.1/Podel.02G102400.v2.1/Podel.19G124000.v2.1/…	Podel.16G062000/Podel.10G143200/Podel.15G043500/Podel.08G141000/Podel.07G010600/Podel.08G219200/Podel.03G002500/Podel.19G098600/Podel.08G159800/Podel.10G089900/Podel.03G164200/Podel.03G150900/Podel.01G160500/Podel.05G253500/Podel.18G096200/Podel.14G154700/Podel.11G149100/Podel.02G102400/Podel.19G124000/Podel.19G010200/Podel.02G102300/Podel.09G160500/Podel.06G076600/Podel.06G030200/Podel.03G223400…	137	21	Podel.03G002500.v2.1/Podel.10G089900.v2.1/Podel.01G160500.v2.1/Podel.19G010200.v2.1/Podel.06G030200.v2.1/Podel.03G223400.v2.1/Podel.01G030100.v2.1/Podel.08G234000.v2.1/Podel.04G191000.v2.1/Podel.10G143000.v2.1/Podel.03G103100.v2.1/Podel.07G063700.v2.1/Podel.08G154400.v2.1/Podel.18G095900.v2.1/Podel.09G169900.v2.1/Podel.18G000600.v2.1/Podel.T077100.v2.1/Podel.03G156400.v2.1/Podel.10G235200.v2.1/Po…	116	Podel.16G062000.v2.1/Podel.10G143200.v2.1/Podel.15G043500.v2.1/Podel.08G141000.v2.1/Podel.07G010600.v2.1/Podel.08G219200.v2.1/Podel.19G098600.v2.1/Podel.08G159800.v2.1/Podel.03G164200.v2.1/Podel.03G150900.v2.1/Podel.05G253500.v2.1/Podel.18G096200.v2.1/Podel.14G154700.v2.1/Podel.11G149100.v2.1/Podel.02G102400.v2.1/Podel.19G124000.v2.1/Podel.02G102300.v2.1/Podel.09G160500.v2.1/Podel.06G076600.v2.1/…
MF	GO:0003777	microtubule motor activity	47/3347	87/15357	4.78531e-11	5.32765e-09	Podel.01G434000.v2.1/Podel.11G144000.v2.1/Podel.01G244200.v2.1/Podel.07G017000.v2.1/Podel.04G165000.v2.1/Podel.02G224100.v2.1/Podel.01G488300.v2.1/Podel.11G129800.v2.1/Podel.11G161700.v2.1/Podel.14G131700.v2.1/Podel.06G222300.v2.1/Podel.01G473000.v2.1/Podel.02G135800.v2.1/Podel.05G021000.v2.1/Podel.03G056500.v2.1/Podel.09G025600.v2.1/Podel.05G130100.v2.1/Podel.02G120900.v2.1/Podel.01G000900.v2.1/…	Podel.01G434000/Podel.11G144000/Podel.01G244200/Podel.07G017000/Podel.04G165000/Podel.02G224100/Podel.01G488300/Podel.11G129800/Podel.11G161700/Podel.14G131700/Podel.06G222300/Podel.01G473000/Podel.02G135800/Podel.05G021000/Podel.03G056500/Podel.09G025600/Podel.05G130100/Podel.02G120900/Podel.01G000900/Podel.07G055000/Podel.07G013000/Podel.05G035400/Podel.02G116000/Podel.03G244100/Podel.02G027400…	47	2	Podel.07G013000.v2.1/Podel.15G051200.v2.1	45	Podel.01G434000.v2.1/Podel.11G144000.v2.1/Podel.01G244200.v2.1/Podel.07G017000.v2.1/Podel.04G165000.v2.1/Podel.02G224100.v2.1/Podel.01G488300.v2.1/Podel.11G129800.v2.1/Podel.11G161700.v2.1/Podel.14G131700.v2.1/Podel.06G222300.v2.1/Podel.01G473000.v2.1/Podel.02G135800.v2.1/Podel.05G021000.v2.1/Podel.03G056500.v2.1/Podel.09G025600.v2.1/Podel.05G130100.v2.1/Podel.02G120900.v2.1/Podel.01G000900.v2.1/…
MF	GO:0008017	microtubule binding	50/3347	101/15357	7.04859e-10	5.88557e-08	Podel.01G434000.v2.1/Podel.11G144000.v2.1/Podel.01G244200.v2.1/Podel.07G017000.v2.1/Podel.04G165000.v2.1/Podel.02G224100.v2.1/Podel.01G488300.v2.1/Podel.11G129800.v2.1/Podel.11G161700.v2.1/Podel.14G131700.v2.1/Podel.06G222300.v2.1/Podel.12G072500.v2.1/Podel.01G473000.v2.1/Podel.02G135800.v2.1/Podel.06G039100.v2.1/Podel.05G021000.v2.1/Podel.03G056500.v2.1/Podel.09G025600.v2.1/Podel.05G130100.v2.1/…	Podel.01G434000/Podel.11G144000/Podel.01G244200/Podel.07G017000/Podel.04G165000/Podel.02G224100/Podel.01G488300/Podel.11G129800/Podel.11G161700/Podel.14G131700/Podel.06G222300/Podel.12G072500/Podel.01G473000/Podel.02G135800/Podel.06G039100/Podel.05G021000/Podel.03G056500/Podel.09G025600/Podel.05G130100/Podel.02G120900/Podel.01G000900/Podel.07G055000/Podel.07G013000/Podel.05G035400/Podel.02G116000…	50	2	Podel.07G013000.v2.1/Podel.15G051200.v2.1	48	Podel.01G434000.v2.1/Podel.11G144000.v2.1/Podel.01G244200.v2.1/Podel.07G017000.v2.1/Podel.04G165000.v2.1/Podel.02G224100.v2.1/Podel.01G488300.v2.1/Podel.11G129800.v2.1/Podel.11G161700.v2.1/Podel.14G131700.v2.1/Podel.06G222300.v2.1/Podel.12G072500.v2.1/Podel.01G473000.v2.1/Podel.02G135800.v2.1/Podel.06G039100.v2.1/Podel.05G021000.v2.1/Podel.03G056500.v2.1/Podel.09G025600.v2.1/Podel.05G130100.v2.1/…
MF	GO:0030599	pectinesterase activity	29/3347	46/15357	1.92501e-09	1.2859e-07	Podel.14G158100.v2.1/Podel.12G018600.v2.1/Podel.01G174100.v2.1/Podel.06G148700.v2.1/Podel.11G019700.v2.1/Podel.15G013900.v2.1/Podel.03G002000.v2.1/Podel.02G225400.v2.1/Podel.18G051000.v2.1/Podel.01G174000.v2.1/Podel.06G148200.v2.1/Podel.07G114600.v2.1/Podel.06G148300.v2.1/Podel.13G014200.v2.1/Podel.11G132300.v2.1/Podel.02G159700.v2.1/Podel.14G121400.v2.1/Podel.T258900.v2.1/Podel.10G107600.v2.1/Po…	Podel.14G158100/Podel.12G018600/Podel.01G174100/Podel.06G148700/Podel.11G019700/Podel.15G013900/Podel.03G002000/Podel.02G225400/Podel.18G051000/Podel.01G174000/Podel.06G148200/Podel.07G114600/Podel.06G148300/Podel.13G014200/Podel.11G132300/Podel.02G159700/Podel.14G121400/Podel.T258900/Podel.10G107600/Podel.06G144100/Podel.03G001600/Podel.T148800/Podel.T272800/Podel.05G022700/Podel.T258800/Podel.1…	29	3	Podel.11G019700.v2.1/Podel.02G159700.v2.1/Podel.10G107600.v2.1	26	Podel.14G158100.v2.1/Podel.12G018600.v2.1/Podel.01G174100.v2.1/Podel.06G148700.v2.1/Podel.15G013900.v2.1/Podel.03G002000.v2.1/Podel.02G225400.v2.1/Podel.18G051000.v2.1/Podel.01G174000.v2.1/Podel.06G148200.v2.1/Podel.07G114600.v2.1/Podel.06G148300.v2.1/Podel.13G014200.v2.1/Podel.11G132300.v2.1/Podel.14G121400.v2.1/Podel.T258900.v2.1/Podel.06G144100.v2.1/Podel.03G001600.v2.1/Podel.T148800.v2.1/Pode…
MF	GO:0015631	tubulin binding	50/3347	105/15357	3.84139e-09	2.13838e-07	Podel.01G434000.v2.1/Podel.11G144000.v2.1/Podel.01G244200.v2.1/Podel.07G017000.v2.1/Podel.04G165000.v2.1/Podel.02G224100.v2.1/Podel.01G488300.v2.1/Podel.11G129800.v2.1/Podel.11G161700.v2.1/Podel.14G131700.v2.1/Podel.06G222300.v2.1/Podel.12G072500.v2.1/Podel.01G473000.v2.1/Podel.02G135800.v2.1/Podel.06G039100.v2.1/Podel.05G021000.v2.1/Podel.03G056500.v2.1/Podel.09G025600.v2.1/Podel.05G130100.v2.1/…	Podel.01G434000/Podel.11G144000/Podel.01G244200/Podel.07G017000/Podel.04G165000/Podel.02G224100/Podel.01G488300/Podel.11G129800/Podel.11G161700/Podel.14G131700/Podel.06G222300/Podel.12G072500/Podel.01G473000/Podel.02G135800/Podel.06G039100/Podel.05G021000/Podel.03G056500/Podel.09G025600/Podel.05G130100/Podel.02G120900/Podel.01G000900/Podel.07G055000/Podel.07G013000/Podel.05G035400/Podel.02G116000…	50	2	Podel.07G013000.v2.1/Podel.15G051200.v2.1	48	Podel.01G434000.v2.1/Podel.11G144000.v2.1/Podel.01G244200.v2.1/Podel.07G017000.v2.1/Podel.04G165000.v2.1/Podel.02G224100.v2.1/Podel.01G488300.v2.1/Podel.11G129800.v2.1/Podel.11G161700.v2.1/Podel.14G131700.v2.1/Podel.06G222300.v2.1/Podel.12G072500.v2.1/Podel.01G473000.v2.1/Podel.02G135800.v2.1/Podel.06G039100.v2.1/Podel.05G021000.v2.1/Podel.03G056500.v2.1/Podel.09G025600.v2.1/Podel.05G130100.v2.1/…
MF	GO:0003774	motor activity	48/3347	104/15357	2.74973e-08	1.31201e-06	Podel.01G434000.v2.1/Podel.11G144000.v2.1/Podel.01G244200.v2.1/Podel.07G017000.v2.1/Podel.04G165000.v2.1/Podel.02G224100.v2.1/Podel.09G024900.v2.1/Podel.01G488300.v2.1/Podel.11G129800.v2.1/Podel.11G161700.v2.1/Podel.14G131700.v2.1/Podel.06G222300.v2.1/Podel.01G473000.v2.1/Podel.02G135800.v2.1/Podel.05G021000.v2.1/Podel.03G056500.v2.1/Podel.09G025600.v2.1/Podel.05G130100.v2.1/Podel.02G120900.v2.1/…	Podel.01G434000/Podel.11G144000/Podel.01G244200/Podel.07G017000/Podel.04G165000/Podel.02G224100/Podel.09G024900/Podel.01G488300/Podel.11G129800/Podel.11G161700/Podel.14G131700/Podel.06G222300/Podel.01G473000/Podel.02G135800/Podel.05G021000/Podel.03G056500/Podel.09G025600/Podel.05G130100/Podel.02G120900/Podel.01G000900/Podel.07G055000/Podel.07G013000/Podel.05G035400/Podel.02G116000/Podel.03G244100…	48	2	Podel.07G013000.v2.1/Podel.15G051200.v2.1	46	Podel.01G434000.v2.1/Podel.11G144000.v2.1/Podel.01G244200.v2.1/Podel.07G017000.v2.1/Podel.04G165000.v2.1/Podel.02G224100.v2.1/Podel.09G024900.v2.1/Podel.01G488300.v2.1/Podel.11G129800.v2.1/Podel.11G161700.v2.1/Podel.14G131700.v2.1/Podel.06G222300.v2.1/Podel.01G473000.v2.1/Podel.02G135800.v2.1/Podel.05G021000.v2.1/Podel.03G056500.v2.1/Podel.09G025600.v2.1/Podel.05G130100.v2.1/Podel.02G120900.v2.1/…
MF	GO:0016757	transferase activity, transferring glycosyl groups	156/3347	492/15357	1.39751e-07	5.8346e-06	Podel.02G285000.v2.1/Podel.13G007400.v2.1/Podel.T157400.v2.1/Podel.07G010600.v2.1/Podel.11G064700.v2.1/Podel.18G108400.v2.1/Podel.01G434500.v2.1/Podel.06G150300.v2.1/Podel.09G045300.v2.1/Podel.10G035300.v2.1/Podel.08G159800.v2.1/Podel.13G007500.v2.1/Podel.08G215200.v2.1/Podel.07G150600.v2.1/Podel.18G096200.v2.1/Podel.02G146000.v2.1/Podel.03G153800.v2.1/Podel.19G124000.v2.1/Podel.14G041500.v2.1/Po…	Podel.02G285000/Podel.13G007400/Podel.T157400/Podel.07G010600/Podel.11G064700/Podel.18G108400/Podel.01G434500/Podel.06G150300/Podel.09G045300/Podel.10G035300/Podel.08G159800/Podel.13G007500/Podel.08G215200/Podel.07G150600/Podel.18G096200/Podel.02G146000/Podel.03G153800/Podel.19G124000/Podel.14G041500/Podel.03G233100/Podel.16G091800/Podel.15G029700/Podel.06G141700/Podel.09G098100/Podel.06G191200/P…	156	57	Podel.13G007400.v2.1/Podel.T157400.v2.1/Podel.09G045300.v2.1/Podel.13G007500.v2.1/Podel.07G150600.v2.1/Podel.03G153800.v2.1/Podel.15G029700.v2.1/Podel.02G260900.v2.1/Podel.09G101800.v2.1/Podel.03G149400.v2.1/Podel.17G054500.v2.1/Podel.16G025200.v2.1/Podel.08G077000.v2.1/Podel.16G014900.v2.1/Podel.18G124800.v2.1/Podel.02G225100.v2.1/Podel.07G151300.v2.1/Podel.02G261000.v2.1/Podel.06G057500.v2.1/Po…	99	Podel.02G285000.v2.1/Podel.07G010600.v2.1/Podel.11G064700.v2.1/Podel.18G108400.v2.1/Podel.01G434500.v2.1/Podel.06G150300.v2.1/Podel.10G035300.v2.1/Podel.08G159800.v2.1/Podel.08G215200.v2.1/Podel.18G096200.v2.1/Podel.02G146000.v2.1/Podel.19G124000.v2.1/Podel.14G041500.v2.1/Podel.03G233100.v2.1/Podel.16G091800.v2.1/Podel.06G141700.v2.1/Podel.09G098100.v2.1/Podel.06G191200.v2.1/Podel.06G010300.v2.1/…
MF	GO:0016758	transferase activity, transferring hexosyl groups	131/3347	400/15357	1.91299e-07	7.09931e-06	Podel.02G285000.v2.1/Podel.T157400.v2.1/Podel.07G010600.v2.1/Podel.11G064700.v2.1/Podel.18G108400.v2.1/Podel.06G150300.v2.1/Podel.09G045300.v2.1/Podel.08G159800.v2.1/Podel.08G215200.v2.1/Podel.07G150600.v2.1/Podel.18G096200.v2.1/Podel.03G153800.v2.1/Podel.19G124000.v2.1/Podel.03G233100.v2.1/Podel.16G091800.v2.1/Podel.15G029700.v2.1/Podel.06G141700.v2.1/Podel.09G098100.v2.1/Podel.06G191200.v2.1/Po…	Podel.02G285000/Podel.T157400/Podel.07G010600/Podel.11G064700/Podel.18G108400/Podel.06G150300/Podel.09G045300/Podel.08G159800/Podel.08G215200/Podel.07G150600/Podel.18G096200/Podel.03G153800/Podel.19G124000/Podel.03G233100/Podel.16G091800/Podel.15G029700/Podel.06G141700/Podel.09G098100/Podel.06G191200/Podel.02G260900/Podel.09G101800/Podel.06G010300/Podel.06G130200/Podel.10G184800/Podel.03G149400/P…	131	50	Podel.T157400.v2.1/Podel.09G045300.v2.1/Podel.07G150600.v2.1/Podel.03G153800.v2.1/Podel.15G029700.v2.1/Podel.02G260900.v2.1/Podel.09G101800.v2.1/Podel.03G149400.v2.1/Podel.17G054500.v2.1/Podel.16G025200.v2.1/Podel.08G077000.v2.1/Podel.16G014900.v2.1/Podel.18G124800.v2.1/Podel.02G225100.v2.1/Podel.07G151300.v2.1/Podel.02G261000.v2.1/Podel.06G057500.v2.1/Podel.16G026100.v2.1/Podel.01G322300.v2.1/Po…	81	Podel.02G285000.v2.1/Podel.07G010600.v2.1/Podel.11G064700.v2.1/Podel.18G108400.v2.1/Podel.06G150300.v2.1/Podel.08G159800.v2.1/Podel.08G215200.v2.1/Podel.18G096200.v2.1/Podel.19G124000.v2.1/Podel.03G233100.v2.1/Podel.16G091800.v2.1/Podel.06G141700.v2.1/Podel.09G098100.v2.1/Podel.06G191200.v2.1/Podel.06G010300.v2.1/Podel.06G130200.v2.1/Podel.10G184800.v2.1/Podel.06G076600.v2.1/Podel.02G064200.v2.1/…
MF	GO:0046527	glucosyltransferase activity	40/3347	87/15357	4.3899e-07	1.46623e-05	Podel.02G285000.v2.1/Podel.07G010600.v2.1/Podel.11G064700.v2.1/Podel.18G108400.v2.1/Podel.06G150300.v2.1/Podel.08G159800.v2.1/Podel.18G096200.v2.1/Podel.03G153800.v2.1/Podel.19G124000.v2.1/Podel.03G233100.v2.1/Podel.06G191200.v2.1/Podel.06G076600.v2.1/Podel.02G064200.v2.1/Podel.02G072100.v2.1/Podel.01G074100.v2.1/Podel.02G225100.v2.1/Podel.16G059100.v2.1/Podel.05G205600.v2.1/Podel.03G103100.v2.1/…	Podel.02G285000/Podel.07G010600/Podel.11G064700/Podel.18G108400/Podel.06G150300/Podel.08G159800/Podel.18G096200/Podel.03G153800/Podel.19G124000/Podel.03G233100/Podel.06G191200/Podel.06G076600/Podel.02G064200/Podel.02G072100/Podel.01G074100/Podel.02G225100/Podel.16G059100/Podel.05G205600/Podel.03G103100/Podel.01G336800/Podel.12G039100/Podel.02G260700/Podel.13G007100/Podel.06G004300/Podel.17G150800…	40	7	Podel.03G153800.v2.1/Podel.02G225100.v2.1/Podel.03G103100.v2.1/Podel.02G250400.v2.1/Podel.18G095900.v2.1/Podel.T129400.v2.1/Podel.03G153900.v2.1	33	Podel.02G285000.v2.1/Podel.07G010600.v2.1/Podel.11G064700.v2.1/Podel.18G108400.v2.1/Podel.06G150300.v2.1/Podel.08G159800.v2.1/Podel.18G096200.v2.1/Podel.19G124000.v2.1/Podel.03G233100.v2.1/Podel.06G191200.v2.1/Podel.06G076600.v2.1/Podel.02G064200.v2.1/Podel.02G072100.v2.1/Podel.01G074100.v2.1/Podel.16G059100.v2.1/Podel.05G205600.v2.1/Podel.01G336800.v2.1/Podel.12G039100.v2.1/Podel.02G260700.v2.1/…
MF	GO:0005507	copper ion binding	34/3347	70/15357	6.49507e-07	1.97214e-05	Podel.15G043000.v2.1/Podel.08G088900.v2.1/Podel.16G117800.v2.1/Podel.10G084600.v2.1/Podel.10G195900.v2.1/Podel.11G116900.v2.1/Podel.06G106000.v2.1/Podel.10G186000.v2.1/Podel.06G094000.v2.1/Podel.12G087900.v2.1/Podel.09G165700.v2.1/Podel.08G088800.v2.1/Podel.05G263900.v2.1/Podel.07G045300.v2.1/Podel.01G229600.v2.1/Podel.03G119500.v2.1/Podel.10G186100.v2.1/Podel.01G127600.v2.1/Podel.11G116800.v2.1/…	Podel.15G043000/Podel.08G088900/Podel.16G117800/Podel.10G084600/Podel.10G195900/Podel.11G116900/Podel.06G106000/Podel.10G186000/Podel.06G094000/Podel.12G087900/Podel.09G165700/Podel.08G088800/Podel.05G263900/Podel.07G045300/Podel.01G229600/Podel.03G119500/Podel.10G186100/Podel.01G127600/Podel.11G116800/Podel.02G250700/Podel.09G033500/Podel.02G013300/Podel.09G041900/Podel.06G094400/Podel.01G425900…	34	2	Podel.15G043000.v2.1/Podel.10G084600.v2.1	32	Podel.08G088900.v2.1/Podel.16G117800.v2.1/Podel.10G195900.v2.1/Podel.11G116900.v2.1/Podel.06G106000.v2.1/Podel.10G186000.v2.1/Podel.06G094000.v2.1/Podel.12G087900.v2.1/Podel.09G165700.v2.1/Podel.08G088800.v2.1/Podel.05G263900.v2.1/Podel.07G045300.v2.1/Podel.01G229600.v2.1/Podel.03G119500.v2.1/Podel.10G186100.v2.1/Podel.01G127600.v2.1/Podel.11G116800.v2.1/Podel.02G250700.v2.1/Podel.09G033500.v2.1/…
MF	GO:0008092	cytoskeletal protein binding	57/3347	143/15357	7.3862e-07	2.05583e-05	Podel.01G434000.v2.1/Podel.11G144000.v2.1/Podel.01G244200.v2.1/Podel.07G017000.v2.1/Podel.04G165000.v2.1/Podel.16G036200.v2.1/Podel.02G224100.v2.1/Podel.06G035400.v2.1/Podel.01G488300.v2.1/Podel.11G129800.v2.1/Podel.04G176200.v2.1/Podel.11G161700.v2.1/Podel.14G131700.v2.1/Podel.06G222300.v2.1/Podel.12G072500.v2.1/Podel.01G473000.v2.1/Podel.02G135800.v2.1/Podel.06G039100.v2.1/Podel.05G021000.v2.1/…	Podel.01G434000/Podel.11G144000/Podel.01G244200/Podel.07G017000/Podel.04G165000/Podel.16G036200/Podel.02G224100/Podel.06G035400/Podel.01G488300/Podel.11G129800/Podel.04G176200/Podel.11G161700/Podel.14G131700/Podel.06G222300/Podel.12G072500/Podel.01G473000/Podel.02G135800/Podel.06G039100/Podel.05G021000/Podel.03G056500/Podel.09G025600/Podel.03G176200/Podel.05G130100/Podel.02G120900/Podel.01G000900…	57	2	Podel.07G013000.v2.1/Podel.15G051200.v2.1	55	Podel.01G434000.v2.1/Podel.11G144000.v2.1/Podel.01G244200.v2.1/Podel.07G017000.v2.1/Podel.04G165000.v2.1/Podel.16G036200.v2.1/Podel.02G224100.v2.1/Podel.06G035400.v2.1/Podel.01G488300.v2.1/Podel.11G129800.v2.1/Podel.04G176200.v2.1/Podel.11G161700.v2.1/Podel.14G131700.v2.1/Podel.06G222300.v2.1/Podel.12G072500.v2.1/Podel.01G473000.v2.1/Podel.02G135800.v2.1/Podel.06G039100.v2.1/Podel.05G021000.v2.1/…
MF	GO:0016705	oxidoreductase activity, acting on paired donors, with incorporation or reduction of molecular oxygen	114/3347	346/15357	8.39316e-07	2.1564e-05	Podel.14G038600.v2.1/Podel.14G039000.v2.1/Podel.13G079600.v2.1/Podel.16G033900.v2.1/Podel.19G131500.v2.1/Podel.07G031400.v2.1/Podel.02G044500.v2.1/Podel.09G150900.v2.1/Podel.01G265700.v2.1/Podel.06G155000.v2.1/Podel.17G170400.v2.1/Podel.13G198500.v2.1/Podel.02G132500.v2.1/Podel.14G020700.v2.1/Podel.05G233000.v2.1/Podel.18G050900.v2.1/Podel.01G178900.v2.1/Podel.03G173700.v2.1/Podel.03G069000.v2.1/…	Podel.14G038600/Podel.14G039000/Podel.13G079600/Podel.16G033900/Podel.19G131500/Podel.07G031400/Podel.02G044500/Podel.09G150900/Podel.01G265700/Podel.06G155000/Podel.17G170400/Podel.13G198500/Podel.02G132500/Podel.14G020700/Podel.05G233000/Podel.18G050900/Podel.01G178900/Podel.03G173700/Podel.03G069000/Podel.09G033000/Podel.02G143700/Podel.16G123000/Podel.13G081700/Podel.T171700/Podel.14G037300/P…	114	47	Podel.14G038600.v2.1/Podel.14G039000.v2.1/Podel.13G079600.v2.1/Podel.16G033900.v2.1/Podel.19G131500.v2.1/Podel.07G031400.v2.1/Podel.09G150900.v2.1/Podel.17G170400.v2.1/Podel.13G198500.v2.1/Podel.02G132500.v2.1/Podel.14G020700.v2.1/Podel.05G233000.v2.1/Podel.13G081700.v2.1/Podel.T171700.v2.1/Podel.14G037300.v2.1/Podel.18G139900.v2.1/Podel.05G087400.v2.1/Podel.02G132800.v2.1/Podel.14G020600.v2.1/Po…	67	Podel.02G044500.v2.1/Podel.01G265700.v2.1/Podel.06G155000.v2.1/Podel.18G050900.v2.1/Podel.01G178900.v2.1/Podel.03G173700.v2.1/Podel.03G069000.v2.1/Podel.09G033000.v2.1/Podel.02G143700.v2.1/Podel.16G123000.v2.1/Podel.04G116600.v2.1/Podel.T167400.v2.1/Podel.06G239100.v2.1/Podel.11G152700.v2.1/Podel.01G178800.v2.1/Podel.02G138900.v2.1/Podel.12G093300.v2.1/Podel.12G070200.v2.1/Podel.16G018600.v2.1/Po…
MF	GO:0004857	enzyme inhibitor activity	49/3347	118/15357	1.06245e-06	2.53471e-05	Podel.14G158100.v2.1/Podel.12G018600.v2.1/Podel.01G174100.v2.1/Podel.15G130300.v2.1/Podel.12G134800.v2.1/Podel.06G148700.v2.1/Podel.11G019700.v2.1/Podel.19G123600.v2.1/Podel.15G013900.v2.1/Podel.T029000.v2.1/Podel.05G151100.v2.1/Podel.03G002000.v2.1/Podel.02G225400.v2.1/Podel.18G051000.v2.1/Podel.01G174000.v2.1/Podel.03G090200.v2.1/Podel.06G148200.v2.1/Podel.19G123400.v2.1/Podel.07G114600.v2.1/Po…	Podel.14G158100/Podel.12G018600/Podel.01G174100/Podel.15G130300/Podel.12G134800/Podel.06G148700/Podel.11G019700/Podel.19G123600/Podel.15G013900/Podel.T029000/Podel.05G151100/Podel.03G002000/Podel.02G225400/Podel.18G051000/Podel.01G174000/Podel.03G090200/Podel.06G148200/Podel.19G123400/Podel.07G114600/Podel.15G130500/Podel.06G148300/Podel.13G014200/Podel.01G237100/Podel.11G132300/Podel.14G136100/P…	49	8	Podel.11G019700.v2.1/Podel.19G123600.v2.1/Podel.19G123400.v2.1/Podel.01G237100.v2.1/Podel.14G136100.v2.1/Podel.02G159700.v2.1/Podel.10G107600.v2.1/Podel.T084700.v2.1	41	Podel.14G158100.v2.1/Podel.12G018600.v2.1/Podel.01G174100.v2.1/Podel.15G130300.v2.1/Podel.12G134800.v2.1/Podel.06G148700.v2.1/Podel.15G013900.v2.1/Podel.T029000.v2.1/Podel.05G151100.v2.1/Podel.03G002000.v2.1/Podel.02G225400.v2.1/Podel.18G051000.v2.1/Podel.01G174000.v2.1/Podel.03G090200.v2.1/Podel.06G148200.v2.1/Podel.07G114600.v2.1/Podel.15G130500.v2.1/Podel.06G148300.v2.1/Podel.13G014200.v2.1/Po…
MF	GO:0016818	hydrolase activity, acting on acid anhydrides, in phosphorus-containing anhydrides	131/3347	415/15357	1.80942e-06	3.96841e-05	Podel.02G122200.v2.1/Podel.16G036300.v2.1/Podel.09G069000.v2.1/Podel.06G092800.v2.1/Podel.02G228100.v2.1/Podel.01G052600.v2.1/Podel.05G017500.v2.1/Podel.06G208500.v2.1/Podel.01G289700.v2.1/Podel.02G021800.v2.1/Podel.01G434000.v2.1/Podel.03G030800.v2.1/Podel.09G005400.v2.1/Podel.11G144000.v2.1/Podel.01G244200.v2.1/Podel.01G308100.v2.1/Podel.09G087000.v2.1/Podel.01G199800.v2.1/Podel.01G289800.v2.1/…	Podel.02G122200/Podel.16G036300/Podel.09G069000/Podel.06G092800/Podel.02G228100/Podel.01G052600/Podel.05G017500/Podel.06G208500/Podel.01G289700/Podel.02G021800/Podel.01G434000/Podel.03G030800/Podel.09G005400/Podel.11G144000/Podel.01G244200/Podel.01G308100/Podel.09G087000/Podel.01G199800/Podel.01G289800/Podel.15G066300/Podel.15G138400/Podel.09G068900/Podel.07G017000/Podel.04G165000/Podel.01G331800…	131	26	Podel.06G092800.v2.1/Podel.02G228100.v2.1/Podel.01G052600.v2.1/Podel.05G017500.v2.1/Podel.09G005400.v2.1/Podel.01G199800.v2.1/Podel.15G066300.v2.1/Podel.15G138400.v2.1/Podel.14G117000.v2.1/Podel.02G206900.v2.1/Podel.12G071000.v2.1/Podel.10G178300.v2.1/Podel.10G113800.v2.1/Podel.05G092800.v2.1/Podel.05G079300.v2.1/Podel.02G148600.v2.1/Podel.01G386500.v2.1/Podel.07G013000.v2.1/Podel.15G051200.v2.1/…	105	Podel.02G122200.v2.1/Podel.16G036300.v2.1/Podel.09G069000.v2.1/Podel.06G208500.v2.1/Podel.01G289700.v2.1/Podel.02G021800.v2.1/Podel.01G434000.v2.1/Podel.03G030800.v2.1/Podel.11G144000.v2.1/Podel.01G244200.v2.1/Podel.01G308100.v2.1/Podel.09G087000.v2.1/Podel.01G289800.v2.1/Podel.09G068900.v2.1/Podel.07G017000.v2.1/Podel.04G165000.v2.1/Podel.01G331800.v2.1/Podel.01G005000.v2.1/Podel.06G035500.v2.1/…
MF	GO:0016462	pyrophosphatase activity	129/3347	408/15357	1.97058e-06	3.96841e-05	Podel.02G122200.v2.1/Podel.16G036300.v2.1/Podel.09G069000.v2.1/Podel.06G092800.v2.1/Podel.02G228100.v2.1/Podel.01G052600.v2.1/Podel.05G017500.v2.1/Podel.06G208500.v2.1/Podel.01G289700.v2.1/Podel.02G021800.v2.1/Podel.01G434000.v2.1/Podel.03G030800.v2.1/Podel.09G005400.v2.1/Podel.11G144000.v2.1/Podel.01G244200.v2.1/Podel.01G308100.v2.1/Podel.09G087000.v2.1/Podel.01G199800.v2.1/Podel.01G289800.v2.1/…	Podel.02G122200/Podel.16G036300/Podel.09G069000/Podel.06G092800/Podel.02G228100/Podel.01G052600/Podel.05G017500/Podel.06G208500/Podel.01G289700/Podel.02G021800/Podel.01G434000/Podel.03G030800/Podel.09G005400/Podel.11G144000/Podel.01G244200/Podel.01G308100/Podel.09G087000/Podel.01G199800/Podel.01G289800/Podel.15G066300/Podel.15G138400/Podel.09G068900/Podel.07G017000/Podel.04G165000/Podel.01G331800…	129	25	Podel.06G092800.v2.1/Podel.02G228100.v2.1/Podel.01G052600.v2.1/Podel.05G017500.v2.1/Podel.09G005400.v2.1/Podel.01G199800.v2.1/Podel.15G066300.v2.1/Podel.15G138400.v2.1/Podel.14G117000.v2.1/Podel.02G206900.v2.1/Podel.12G071000.v2.1/Podel.10G178300.v2.1/Podel.10G113800.v2.1/Podel.05G092800.v2.1/Podel.05G079300.v2.1/Podel.02G148600.v2.1/Podel.01G386500.v2.1/Podel.07G013000.v2.1/Podel.15G051200.v2.1/…	104	Podel.02G122200.v2.1/Podel.16G036300.v2.1/Podel.09G069000.v2.1/Podel.06G208500.v2.1/Podel.01G289700.v2.1/Podel.02G021800.v2.1/Podel.01G434000.v2.1/Podel.03G030800.v2.1/Podel.11G144000.v2.1/Podel.01G244200.v2.1/Podel.01G308100.v2.1/Podel.09G087000.v2.1/Podel.01G289800.v2.1/Podel.09G068900.v2.1/Podel.07G017000.v2.1/Podel.04G165000.v2.1/Podel.01G331800.v2.1/Podel.01G005000.v2.1/Podel.06G035500.v2.1/…
MF	GO:0017111	nucleoside-triphosphatase activity	125/3347	393/15357	2.01985e-06	3.96841e-05	Podel.02G122200.v2.1/Podel.16G036300.v2.1/Podel.09G069000.v2.1/Podel.06G092800.v2.1/Podel.02G228100.v2.1/Podel.01G052600.v2.1/Podel.06G208500.v2.1/Podel.01G289700.v2.1/Podel.02G021800.v2.1/Podel.01G434000.v2.1/Podel.03G030800.v2.1/Podel.09G005400.v2.1/Podel.11G144000.v2.1/Podel.01G244200.v2.1/Podel.01G308100.v2.1/Podel.09G087000.v2.1/Podel.01G199800.v2.1/Podel.01G289800.v2.1/Podel.15G066300.v2.1/…	Podel.02G122200/Podel.16G036300/Podel.09G069000/Podel.06G092800/Podel.02G228100/Podel.01G052600/Podel.06G208500/Podel.01G289700/Podel.02G021800/Podel.01G434000/Podel.03G030800/Podel.09G005400/Podel.11G144000/Podel.01G244200/Podel.01G308100/Podel.09G087000/Podel.01G199800/Podel.01G289800/Podel.15G066300/Podel.15G138400/Podel.09G068900/Podel.07G017000/Podel.04G165000/Podel.01G331800/Podel.14G117000…	125	24	Podel.06G092800.v2.1/Podel.02G228100.v2.1/Podel.01G052600.v2.1/Podel.09G005400.v2.1/Podel.01G199800.v2.1/Podel.15G066300.v2.1/Podel.15G138400.v2.1/Podel.14G117000.v2.1/Podel.02G206900.v2.1/Podel.12G071000.v2.1/Podel.10G178300.v2.1/Podel.10G113800.v2.1/Podel.05G092800.v2.1/Podel.05G079300.v2.1/Podel.02G148600.v2.1/Podel.01G386500.v2.1/Podel.07G013000.v2.1/Podel.15G051200.v2.1/Podel.01G263700.v2.1/…	101	Podel.02G122200.v2.1/Podel.16G036300.v2.1/Podel.09G069000.v2.1/Podel.06G208500.v2.1/Podel.01G289700.v2.1/Podel.02G021800.v2.1/Podel.01G434000.v2.1/Podel.03G030800.v2.1/Podel.11G144000.v2.1/Podel.01G244200.v2.1/Podel.01G308100.v2.1/Podel.09G087000.v2.1/Podel.01G289800.v2.1/Podel.09G068900.v2.1/Podel.07G017000.v2.1/Podel.04G165000.v2.1/Podel.01G331800.v2.1/Podel.01G005000.v2.1/Podel.06G035500.v2.1/…
MF	GO:0016817	hydrolase activity, acting on acid anhydrides	131/3347	417/15357	2.39482e-06	4.44372e-05	Podel.02G122200.v2.1/Podel.16G036300.v2.1/Podel.09G069000.v2.1/Podel.06G092800.v2.1/Podel.02G228100.v2.1/Podel.01G052600.v2.1/Podel.05G017500.v2.1/Podel.06G208500.v2.1/Podel.01G289700.v2.1/Podel.02G021800.v2.1/Podel.01G434000.v2.1/Podel.03G030800.v2.1/Podel.09G005400.v2.1/Podel.11G144000.v2.1/Podel.01G244200.v2.1/Podel.01G308100.v2.1/Podel.09G087000.v2.1/Podel.01G199800.v2.1/Podel.01G289800.v2.1/…	Podel.02G122200/Podel.16G036300/Podel.09G069000/Podel.06G092800/Podel.02G228100/Podel.01G052600/Podel.05G017500/Podel.06G208500/Podel.01G289700/Podel.02G021800/Podel.01G434000/Podel.03G030800/Podel.09G005400/Podel.11G144000/Podel.01G244200/Podel.01G308100/Podel.09G087000/Podel.01G199800/Podel.01G289800/Podel.15G066300/Podel.15G138400/Podel.09G068900/Podel.07G017000/Podel.04G165000/Podel.01G331800…	131	26	Podel.06G092800.v2.1/Podel.02G228100.v2.1/Podel.01G052600.v2.1/Podel.05G017500.v2.1/Podel.09G005400.v2.1/Podel.01G199800.v2.1/Podel.15G066300.v2.1/Podel.15G138400.v2.1/Podel.14G117000.v2.1/Podel.02G206900.v2.1/Podel.12G071000.v2.1/Podel.10G178300.v2.1/Podel.10G113800.v2.1/Podel.05G092800.v2.1/Podel.05G079300.v2.1/Podel.02G148600.v2.1/Podel.01G386500.v2.1/Podel.07G013000.v2.1/Podel.15G051200.v2.1/…	105	Podel.02G122200.v2.1/Podel.16G036300.v2.1/Podel.09G069000.v2.1/Podel.06G208500.v2.1/Podel.01G289700.v2.1/Podel.02G021800.v2.1/Podel.01G434000.v2.1/Podel.03G030800.v2.1/Podel.11G144000.v2.1/Podel.01G244200.v2.1/Podel.01G308100.v2.1/Podel.09G087000.v2.1/Podel.01G289800.v2.1/Podel.09G068900.v2.1/Podel.07G017000.v2.1/Podel.04G165000.v2.1/Podel.01G331800.v2.1/Podel.01G005000.v2.1/Podel.06G035500.v2.1/…
MF	GO:0020037	heme binding	127/3347	404/15357	3.27494e-06	5.757e-05	Podel.04G013500.v2.1/Podel.13G197000.v2.1/Podel.14G038600.v2.1/Podel.14G039000.v2.1/Podel.13G079600.v2.1/Podel.16G033900.v2.1/Podel.19G131500.v2.1/Podel.05G121800.v2.1/Podel.07G031400.v2.1/Podel.02G044500.v2.1/Podel.06G155000.v2.1/Podel.17G170400.v2.1/Podel.07G060500.v2.1/Podel.13G198500.v2.1/Podel.02G132500.v2.1/Podel.16G138000.v2.1/Podel.14G020700.v2.1/Podel.05G233000.v2.1/Podel.18G050900.v2.1/…	Podel.04G013500/Podel.13G197000/Podel.14G038600/Podel.14G039000/Podel.13G079600/Podel.16G033900/Podel.19G131500/Podel.05G121800/Podel.07G031400/Podel.02G044500/Podel.06G155000/Podel.17G170400/Podel.07G060500/Podel.13G198500/Podel.02G132500/Podel.16G138000/Podel.14G020700/Podel.05G233000/Podel.18G050900/Podel.01G178900/Podel.03G173700/Podel.03G069000/Podel.09G033000/Podel.02G143700/Podel.05G078900…	127	48	Podel.14G038600.v2.1/Podel.14G039000.v2.1/Podel.13G079600.v2.1/Podel.16G033900.v2.1/Podel.19G131500.v2.1/Podel.07G031400.v2.1/Podel.17G170400.v2.1/Podel.13G198500.v2.1/Podel.02G132500.v2.1/Podel.14G020700.v2.1/Podel.05G233000.v2.1/Podel.05G078900.v2.1/Podel.13G081700.v2.1/Podel.T171700.v2.1/Podel.14G037300.v2.1/Podel.05G087400.v2.1/Podel.02G132800.v2.1/Podel.14G020600.v2.1/Podel.14G038500.v2.1/Po…	79	Podel.04G013500.v2.1/Podel.13G197000.v2.1/Podel.05G121800.v2.1/Podel.02G044500.v2.1/Podel.06G155000.v2.1/Podel.07G060500.v2.1/Podel.16G138000.v2.1/Podel.18G050900.v2.1/Podel.01G178900.v2.1/Podel.03G173700.v2.1/Podel.03G069000.v2.1/Podel.09G033000.v2.1/Podel.02G143700.v2.1/Podel.16G130300.v2.1/Podel.04G116600.v2.1/Podel.T167400.v2.1/Podel.07G132300.v2.1/Podel.07G021600.v2.1/Podel.04G013900.v2.1/Po…
MF	GO:0046906	tetrapyrrole binding	128/3347	410/15357	4.42354e-06	7.38731e-05	Podel.04G013500.v2.1/Podel.13G197000.v2.1/Podel.14G038600.v2.1/Podel.14G039000.v2.1/Podel.13G079600.v2.1/Podel.16G033900.v2.1/Podel.19G131500.v2.1/Podel.05G121800.v2.1/Podel.07G031400.v2.1/Podel.02G044500.v2.1/Podel.06G155000.v2.1/Podel.17G170400.v2.1/Podel.07G060500.v2.1/Podel.13G198500.v2.1/Podel.02G132500.v2.1/Podel.16G138000.v2.1/Podel.14G020700.v2.1/Podel.05G233000.v2.1/Podel.18G050900.v2.1/…	Podel.04G013500/Podel.13G197000/Podel.14G038600/Podel.14G039000/Podel.13G079600/Podel.16G033900/Podel.19G131500/Podel.05G121800/Podel.07G031400/Podel.02G044500/Podel.06G155000/Podel.17G170400/Podel.07G060500/Podel.13G198500/Podel.02G132500/Podel.16G138000/Podel.14G020700/Podel.05G233000/Podel.18G050900/Podel.01G178900/Podel.03G173700/Podel.03G069000/Podel.09G033000/Podel.02G143700/Podel.05G078900…	128	48	Podel.14G038600.v2.1/Podel.14G039000.v2.1/Podel.13G079600.v2.1/Podel.16G033900.v2.1/Podel.19G131500.v2.1/Podel.07G031400.v2.1/Podel.17G170400.v2.1/Podel.13G198500.v2.1/Podel.02G132500.v2.1/Podel.14G020700.v2.1/Podel.05G233000.v2.1/Podel.05G078900.v2.1/Podel.13G081700.v2.1/Podel.T171700.v2.1/Podel.14G037300.v2.1/Podel.05G087400.v2.1/Podel.02G132800.v2.1/Podel.14G020600.v2.1/Podel.14G038500.v2.1/Po…	80	Podel.04G013500.v2.1/Podel.13G197000.v2.1/Podel.05G121800.v2.1/Podel.02G044500.v2.1/Podel.06G155000.v2.1/Podel.07G060500.v2.1/Podel.16G138000.v2.1/Podel.18G050900.v2.1/Podel.01G178900.v2.1/Podel.03G173700.v2.1/Podel.03G069000.v2.1/Podel.09G033000.v2.1/Podel.02G143700.v2.1/Podel.16G130300.v2.1/Podel.04G116600.v2.1/Podel.T167400.v2.1/Podel.07G132300.v2.1/Podel.07G021600.v2.1/Podel.04G013900.v2.1/Po…
MF	GO:0016788	hydrolase activity, acting on ester bonds	110/3347	351/15357	1.69046e-05	0.000268863	Podel.06G176900.v2.1/Podel.14G158100.v2.1/Podel.12G018600.v2.1/Podel.18G062600.v2.1/Podel.01G202300.v2.1/Podel.01G174100.v2.1/Podel.01G385100.v2.1/Podel.08G083300.v2.1/Podel.16G123700.v2.1/Podel.12G106500.v2.1/Podel.01G263200.v2.1/Podel.03G042700.v2.1/Podel.06G148700.v2.1/Podel.11G019700.v2.1/Podel.11G135200.v2.1/Podel.15G013900.v2.1/Podel.04G057800.v2.1/Podel.10G183400.v2.1/Podel.01G265200.v2.1/…	Podel.06G176900/Podel.14G158100/Podel.12G018600/Podel.18G062600/Podel.01G202300/Podel.01G174100/Podel.01G385100/Podel.08G083300/Podel.16G123700/Podel.12G106500/Podel.01G263200/Podel.03G042700/Podel.06G148700/Podel.11G019700/Podel.11G135200/Podel.15G013900/Podel.04G057800/Podel.10G183400/Podel.01G265200/Podel.04G126000/Podel.01G292600/Podel.14G170000/Podel.03G002000/Podel.02G225400/Podel.10G159200…	110	15	Podel.18G062600.v2.1/Podel.16G123700.v2.1/Podel.01G263200.v2.1/Podel.11G019700.v2.1/Podel.11G135200.v2.1/Podel.04G057800.v2.1/Podel.10G159200.v2.1/Podel.02G270700.v2.1/Podel.02G159700.v2.1/Podel.10G107600.v2.1/Podel.16G121600.v2.1/Podel.06G065100.v2.1/Podel.08G020500.v2.1/Podel.08G091900.v2.1/Podel.15G001100.v2.1	95	Podel.06G176900.v2.1/Podel.14G158100.v2.1/Podel.12G018600.v2.1/Podel.01G202300.v2.1/Podel.01G174100.v2.1/Podel.01G385100.v2.1/Podel.08G083300.v2.1/Podel.12G106500.v2.1/Podel.03G042700.v2.1/Podel.06G148700.v2.1/Podel.15G013900.v2.1/Podel.10G183400.v2.1/Podel.01G265200.v2.1/Podel.04G126000.v2.1/Podel.01G292600.v2.1/Podel.14G170000.v2.1/Podel.03G002000.v2.1/Podel.02G225400.v2.1/Podel.18G090200.v2.1/…
MF	GO:0016762	xyloglucan:xyloglucosyl transferase activity	17/3347	30/15357	3.37415e-05	0.000512257	Podel.07G010600.v2.1/Podel.08G159800.v2.1/Podel.18G096200.v2.1/Podel.19G124000.v2.1/Podel.06G076600.v2.1/Podel.01G074100.v2.1/Podel.03G103100.v2.1/Podel.02G260700.v2.1/Podel.13G007100.v2.1/Podel.09G004500.v2.1/Podel.10G099800.v2.1/Podel.18G095900.v2.1/Podel.03G171300.v2.1/Podel.04G020800.v2.1/Podel.11G020100.v2.1/Podel.T089000.v2.1/Podel.09G085800.v2.1	Podel.07G010600/Podel.08G159800/Podel.18G096200/Podel.19G124000/Podel.06G076600/Podel.01G074100/Podel.03G103100/Podel.02G260700/Podel.13G007100/Podel.09G004500/Podel.10G099800/Podel.18G095900/Podel.03G171300/Podel.04G020800/Podel.11G020100/Podel.T089000/Podel.09G085800	17	2	Podel.03G103100.v2.1/Podel.18G095900.v2.1	15	Podel.07G010600.v2.1/Podel.08G159800.v2.1/Podel.18G096200.v2.1/Podel.19G124000.v2.1/Podel.06G076600.v2.1/Podel.01G074100.v2.1/Podel.02G260700.v2.1/Podel.13G007100.v2.1/Podel.09G004500.v2.1/Podel.10G099800.v2.1/Podel.03G171300.v2.1/Podel.04G020800.v2.1/Podel.11G020100.v2.1/Podel.T089000.v2.1/Podel.09G085800.v2.1
MF	GO:0008236	serine-type peptidase activity	57/3347	161/15357	4.92604e-05	0.000678755	Podel.01G224700.v2.1/Podel.02G013500.v2.1/Podel.14G026600.v2.1/Podel.18G148700.v2.1/Podel.06G036500.v2.1/Podel.14G026400.v2.1/Podel.18G115600.v2.1/Podel.07G108600.v2.1/Podel.09G001300.v2.1/Podel.11G075000.v2.1/Podel.13G134500.v2.1/Podel.04G176300.v2.1/Podel.11G148300.v2.1/Podel.05G157900.v2.1/Podel.09G001600.v2.1/Podel.06G082500.v2.1/Podel.02G137200.v2.1/Podel.18G110100.v2.1/Podel.14G009400.v2.1/…	Podel.01G224700/Podel.02G013500/Podel.14G026600/Podel.18G148700/Podel.06G036500/Podel.14G026400/Podel.18G115600/Podel.07G108600/Podel.09G001300/Podel.11G075000/Podel.13G134500/Podel.04G176300/Podel.11G148300/Podel.05G157900/Podel.09G001600/Podel.06G082500/Podel.02G137200/Podel.18G110100/Podel.14G009400/Podel.14G075200/Podel.01G069200/Podel.03G176000/Podel.12G138600/Podel.12G112500/Podel.06G154600…	57	9	Podel.02G013500.v2.1/Podel.18G115600.v2.1/Podel.07G108600.v2.1/Podel.13G134500.v2.1/Podel.11G148300.v2.1/Podel.13G129600.v2.1/Podel.06G036000.v2.1/Podel.01G204000.v2.1/Podel.07G108500.v2.1	48	Podel.01G224700.v2.1/Podel.14G026600.v2.1/Podel.18G148700.v2.1/Podel.06G036500.v2.1/Podel.14G026400.v2.1/Podel.09G001300.v2.1/Podel.11G075000.v2.1/Podel.04G176300.v2.1/Podel.05G157900.v2.1/Podel.09G001600.v2.1/Podel.06G082500.v2.1/Podel.02G137200.v2.1/Podel.18G110100.v2.1/Podel.14G009400.v2.1/Podel.14G075200.v2.1/Podel.01G069200.v2.1/Podel.03G176000.v2.1/Podel.12G138600.v2.1/Podel.12G112500.v2.1/…
MF	GO:0017171	serine hydrolase activity	57/3347	161/15357	4.92604e-05	0.000678755	Podel.01G224700.v2.1/Podel.02G013500.v2.1/Podel.14G026600.v2.1/Podel.18G148700.v2.1/Podel.06G036500.v2.1/Podel.14G026400.v2.1/Podel.18G115600.v2.1/Podel.07G108600.v2.1/Podel.09G001300.v2.1/Podel.11G075000.v2.1/Podel.13G134500.v2.1/Podel.04G176300.v2.1/Podel.11G148300.v2.1/Podel.05G157900.v2.1/Podel.09G001600.v2.1/Podel.06G082500.v2.1/Podel.02G137200.v2.1/Podel.18G110100.v2.1/Podel.14G009400.v2.1/…	Podel.01G224700/Podel.02G013500/Podel.14G026600/Podel.18G148700/Podel.06G036500/Podel.14G026400/Podel.18G115600/Podel.07G108600/Podel.09G001300/Podel.11G075000/Podel.13G134500/Podel.04G176300/Podel.11G148300/Podel.05G157900/Podel.09G001600/Podel.06G082500/Podel.02G137200/Podel.18G110100/Podel.14G009400/Podel.14G075200/Podel.01G069200/Podel.03G176000/Podel.12G138600/Podel.12G112500/Podel.06G154600…	57	9	Podel.02G013500.v2.1/Podel.18G115600.v2.1/Podel.07G108600.v2.1/Podel.13G134500.v2.1/Podel.11G148300.v2.1/Podel.13G129600.v2.1/Podel.06G036000.v2.1/Podel.01G204000.v2.1/Podel.07G108500.v2.1	48	Podel.01G224700.v2.1/Podel.14G026600.v2.1/Podel.18G148700.v2.1/Podel.06G036500.v2.1/Podel.14G026400.v2.1/Podel.09G001300.v2.1/Podel.11G075000.v2.1/Podel.04G176300.v2.1/Podel.05G157900.v2.1/Podel.09G001600.v2.1/Podel.06G082500.v2.1/Podel.02G137200.v2.1/Podel.18G110100.v2.1/Podel.14G009400.v2.1/Podel.14G075200.v2.1/Podel.01G069200.v2.1/Podel.03G176000.v2.1/Podel.12G138600.v2.1/Podel.12G112500.v2.1/…
MF	GO:0005506	iron ion binding	105/3347	340/15357	5.0805e-05	0.000678755	Podel.14G038600.v2.1/Podel.14G039000.v2.1/Podel.13G079600.v2.1/Podel.16G033900.v2.1/Podel.19G131500.v2.1/Podel.07G031400.v2.1/Podel.02G044500.v2.1/Podel.06G155000.v2.1/Podel.17G170400.v2.1/Podel.13G198500.v2.1/Podel.02G132500.v2.1/Podel.14G020700.v2.1/Podel.05G233000.v2.1/Podel.18G050900.v2.1/Podel.01G178900.v2.1/Podel.03G173700.v2.1/Podel.01G482700.v2.1/Podel.03G069000.v2.1/Podel.09G033000.v2.1/…	Podel.14G038600/Podel.14G039000/Podel.13G079600/Podel.16G033900/Podel.19G131500/Podel.07G031400/Podel.02G044500/Podel.06G155000/Podel.17G170400/Podel.13G198500/Podel.02G132500/Podel.14G020700/Podel.05G233000/Podel.18G050900/Podel.01G178900/Podel.03G173700/Podel.01G482700/Podel.03G069000/Podel.09G033000/Podel.02G143700/Podel.13G081700/Podel.T171700/Podel.14G037300/Podel.04G116600/Podel.05G087400/P…	105	45	Podel.14G038600.v2.1/Podel.14G039000.v2.1/Podel.13G079600.v2.1/Podel.16G033900.v2.1/Podel.19G131500.v2.1/Podel.07G031400.v2.1/Podel.17G170400.v2.1/Podel.13G198500.v2.1/Podel.02G132500.v2.1/Podel.14G020700.v2.1/Podel.05G233000.v2.1/Podel.13G081700.v2.1/Podel.T171700.v2.1/Podel.14G037300.v2.1/Podel.05G087400.v2.1/Podel.02G132800.v2.1/Podel.14G020600.v2.1/Podel.14G038500.v2.1/Podel.14G019800.v2.1/Po…	60	Podel.02G044500.v2.1/Podel.06G155000.v2.1/Podel.18G050900.v2.1/Podel.01G178900.v2.1/Podel.03G173700.v2.1/Podel.01G482700.v2.1/Podel.03G069000.v2.1/Podel.09G033000.v2.1/Podel.02G143700.v2.1/Podel.04G116600.v2.1/Podel.11G158500.v2.1/Podel.T167400.v2.1/Podel.06G112900.v2.1/Podel.06G239100.v2.1/Podel.11G152700.v2.1/Podel.01G123200.v2.1/Podel.01G178800.v2.1/Podel.02G138900.v2.1/Podel.12G093300.v2.1/Po…
MF	GO:0003700	DNA binding transcription factor activity	144/3347	497/15357	8.22256e-05	0.00105288	Podel.14G105900.v2.1/Podel.03G149900.v2.1/Podel.01G096500.v2.1/Podel.01G165700.v2.1/Podel.16G134200.v2.1/Podel.14G097700.v2.1/Podel.03G163500.v2.1/Podel.18G029700.v2.1/Podel.01G083000.v2.1/Podel.12G029300.v2.1/Podel.13G096600.v2.1/Podel.04G065300.v2.1/Podel.02G188000.v2.1/Podel.18G019300.v2.1/Podel.T033300.v2.1/Podel.18G047300.v2.1/Podel.06G230500.v2.1/Podel.08G047500.v2.1/Podel.14G074800.v2.1/Po…	Podel.14G105900/Podel.03G149900/Podel.01G096500/Podel.01G165700/Podel.16G134200/Podel.14G097700/Podel.03G163500/Podel.18G029700/Podel.01G083000/Podel.12G029300/Podel.13G096600/Podel.04G065300/Podel.02G188000/Podel.18G019300/Podel.T033300/Podel.18G047300/Podel.06G230500/Podel.08G047500/Podel.14G074800/Podel.02G136400/Podel.18G143800/Podel.06G239300/Podel.06G152300/Podel.01G070700/Podel.09G104000/P…	144	39	Podel.14G105900.v2.1/Podel.18G029700.v2.1/Podel.12G029300.v2.1/Podel.04G065300.v2.1/Podel.02G136400.v2.1/Podel.06G239300.v2.1/Podel.01G070700.v2.1/Podel.09G104000.v2.1/Podel.02G050600.v2.1/Podel.10G144700.v2.1/Podel.06G265700.v2.1/Podel.11G065200.v2.1/Podel.05G132900.v2.1/Podel.05G089800.v2.1/Podel.12G064600.v2.1/Podel.T298300.v2.1/Podel.04G145800.v2.1/Podel.02G186400.v2.1/Podel.16G131500.v2.1/Po…	105	Podel.03G149900.v2.1/Podel.01G096500.v2.1/Podel.01G165700.v2.1/Podel.16G134200.v2.1/Podel.14G097700.v2.1/Podel.03G163500.v2.1/Podel.01G083000.v2.1/Podel.13G096600.v2.1/Podel.02G188000.v2.1/Podel.18G019300.v2.1/Podel.T033300.v2.1/Podel.18G047300.v2.1/Podel.06G230500.v2.1/Podel.08G047500.v2.1/Podel.14G074800.v2.1/Podel.18G143800.v2.1/Podel.06G152300.v2.1/Podel.06G236400.v2.1/Podel.18G047400.v2.1/Po…
MF	GO:0052689	carboxylic ester hydrolase activity	30/3347	71/15357	8.51129e-05	0.00105288	Podel.14G158100.v2.1/Podel.12G018600.v2.1/Podel.01G174100.v2.1/Podel.06G148700.v2.1/Podel.11G019700.v2.1/Podel.15G013900.v2.1/Podel.03G002000.v2.1/Podel.02G225400.v2.1/Podel.18G051000.v2.1/Podel.01G174000.v2.1/Podel.06G148200.v2.1/Podel.07G114600.v2.1/Podel.06G148300.v2.1/Podel.13G014200.v2.1/Podel.11G132300.v2.1/Podel.02G159700.v2.1/Podel.05G226100.v2.1/Podel.14G121400.v2.1/Podel.T258900.v2.1/Po…	Podel.14G158100/Podel.12G018600/Podel.01G174100/Podel.06G148700/Podel.11G019700/Podel.15G013900/Podel.03G002000/Podel.02G225400/Podel.18G051000/Podel.01G174000/Podel.06G148200/Podel.07G114600/Podel.06G148300/Podel.13G014200/Podel.11G132300/Podel.02G159700/Podel.05G226100/Podel.14G121400/Podel.T258900/Podel.10G107600/Podel.06G144100/Podel.03G001600/Podel.T148800/Podel.T272800/Podel.05G022700/Podel…	30	3	Podel.11G019700.v2.1/Podel.02G159700.v2.1/Podel.10G107600.v2.1	27	Podel.14G158100.v2.1/Podel.12G018600.v2.1/Podel.01G174100.v2.1/Podel.06G148700.v2.1/Podel.15G013900.v2.1/Podel.03G002000.v2.1/Podel.02G225400.v2.1/Podel.18G051000.v2.1/Podel.01G174000.v2.1/Podel.06G148200.v2.1/Podel.07G114600.v2.1/Podel.06G148300.v2.1/Podel.13G014200.v2.1/Podel.11G132300.v2.1/Podel.05G226100.v2.1/Podel.14G121400.v2.1/Podel.T258900.v2.1/Podel.06G144100.v2.1/Podel.03G001600.v2.1/Po…
MF	GO:0005088	Ras guanyl-nucleotide exchange factor activity	9/3347	12/15357	0.000126145	0.00140442	Podel.03G112400.v2.1/Podel.08G076300.v2.1/Podel.09G145500.v2.1/Podel.T025800.v2.1/Podel.02G013600.v2.1/Podel.16G109100.v2.1/Podel.06G101200.v2.1/Podel.02G176400.v2.1/Podel.10G198700.v2.1	Podel.03G112400/Podel.08G076300/Podel.09G145500/Podel.T025800/Podel.02G013600/Podel.16G109100/Podel.06G101200/Podel.02G176400/Podel.10G198700	9	0		9	Podel.03G112400.v2.1/Podel.08G076300.v2.1/Podel.09G145500.v2.1/Podel.T025800.v2.1/Podel.02G013600.v2.1/Podel.16G109100.v2.1/Podel.06G101200.v2.1/Podel.02G176400.v2.1/Podel.10G198700.v2.1
MF	GO:0005089	Rho guanyl-nucleotide exchange factor activity	9/3347	12/15357	0.000126145	0.00140442	Podel.03G112400.v2.1/Podel.08G076300.v2.1/Podel.09G145500.v2.1/Podel.T025800.v2.1/Podel.02G013600.v2.1/Podel.16G109100.v2.1/Podel.06G101200.v2.1/Podel.02G176400.v2.1/Podel.10G198700.v2.1	Podel.03G112400/Podel.08G076300/Podel.09G145500/Podel.T025800/Podel.02G013600/Podel.16G109100/Podel.06G101200/Podel.02G176400/Podel.10G198700	9	0		9	Podel.03G112400.v2.1/Podel.08G076300.v2.1/Podel.09G145500.v2.1/Podel.T025800.v2.1/Podel.02G013600.v2.1/Podel.16G109100.v2.1/Podel.06G101200.v2.1/Podel.02G176400.v2.1/Podel.10G198700.v2.1
MF	GO:0017048	Rho GTPase binding	9/3347	12/15357	0.000126145	0.00140442	Podel.03G112400.v2.1/Podel.08G076300.v2.1/Podel.09G145500.v2.1/Podel.T025800.v2.1/Podel.02G013600.v2.1/Podel.16G109100.v2.1/Podel.06G101200.v2.1/Podel.02G176400.v2.1/Podel.10G198700.v2.1	Podel.03G112400/Podel.08G076300/Podel.09G145500/Podel.T025800/Podel.02G013600/Podel.16G109100/Podel.06G101200/Podel.02G176400/Podel.10G198700	9	0		9	Podel.03G112400.v2.1/Podel.08G076300.v2.1/Podel.09G145500.v2.1/Podel.T025800.v2.1/Podel.02G013600.v2.1/Podel.16G109100.v2.1/Podel.06G101200.v2.1/Podel.02G176400.v2.1/Podel.10G198700.v2.1
MF	GO:0005216	ion channel activity	28/3347	67/15357	0.000181803	0.00189757	Podel.01G351800.v2.1/Podel.03G024400.v2.1/Podel.01G438000.v2.1/Podel.01G399700.v2.1/Podel.04G090500.v2.1/Podel.14G161100.v2.1/Podel.04G056300.v2.1/Podel.17G094000.v2.1/Podel.17G093800.v2.1/Podel.02G253400.v2.1/Podel.01G399900.v2.1/Podel.12G045100.v2.1/Podel.18G072400.v2.1/Podel.18G010500.v2.1/Podel.01G399800.v2.1/Podel.18G131800.v2.1/Podel.18G011600.v2.1/Podel.09G011200.v2.1/Podel.18G011900.v2.1/…	Podel.01G351800/Podel.03G024400/Podel.01G438000/Podel.01G399700/Podel.04G090500/Podel.14G161100/Podel.04G056300/Podel.17G094000/Podel.17G093800/Podel.02G253400/Podel.01G399900/Podel.12G045100/Podel.18G072400/Podel.18G010500/Podel.01G399800/Podel.18G131800/Podel.18G011600/Podel.09G011200/Podel.18G011900/Podel.06G182100/Podel.18G012100/Podel.14G028200/Podel.17G146500/Podel.06G263700/Podel.04G138400…	28	15	Podel.01G351800.v2.1/Podel.01G438000.v2.1/Podel.01G399700.v2.1/Podel.04G090500.v2.1/Podel.14G161100.v2.1/Podel.02G253400.v2.1/Podel.01G399900.v2.1/Podel.18G072400.v2.1/Podel.01G399800.v2.1/Podel.18G131800.v2.1/Podel.09G011200.v2.1/Podel.18G011900.v2.1/Podel.17G146500.v2.1/Podel.04G138400.v2.1/Podel.11G057100.v2.1	13	Podel.03G024400.v2.1/Podel.04G056300.v2.1/Podel.17G094000.v2.1/Podel.17G093800.v2.1/Podel.12G045100.v2.1/Podel.18G010500.v2.1/Podel.18G011600.v2.1/Podel.06G182100.v2.1/Podel.18G012100.v2.1/Podel.14G028200.v2.1/Podel.06G263700.v2.1/Podel.06G182700.v2.1/Podel.18G012600.v2.1
MF	GO:0022838	substrate-specific channel activity	28/3347	67/15357	0.000181803	0.00189757	Podel.01G351800.v2.1/Podel.03G024400.v2.1/Podel.01G438000.v2.1/Podel.01G399700.v2.1/Podel.04G090500.v2.1/Podel.14G161100.v2.1/Podel.04G056300.v2.1/Podel.17G094000.v2.1/Podel.17G093800.v2.1/Podel.02G253400.v2.1/Podel.01G399900.v2.1/Podel.12G045100.v2.1/Podel.18G072400.v2.1/Podel.18G010500.v2.1/Podel.01G399800.v2.1/Podel.18G131800.v2.1/Podel.18G011600.v2.1/Podel.09G011200.v2.1/Podel.18G011900.v2.1/…	Podel.01G351800/Podel.03G024400/Podel.01G438000/Podel.01G399700/Podel.04G090500/Podel.14G161100/Podel.04G056300/Podel.17G094000/Podel.17G093800/Podel.02G253400/Podel.01G399900/Podel.12G045100/Podel.18G072400/Podel.18G010500/Podel.01G399800/Podel.18G131800/Podel.18G011600/Podel.09G011200/Podel.18G011900/Podel.06G182100/Podel.18G012100/Podel.14G028200/Podel.17G146500/Podel.06G263700/Podel.04G138400…	28	15	Podel.01G351800.v2.1/Podel.01G438000.v2.1/Podel.01G399700.v2.1/Podel.04G090500.v2.1/Podel.14G161100.v2.1/Podel.02G253400.v2.1/Podel.01G399900.v2.1/Podel.18G072400.v2.1/Podel.01G399800.v2.1/Podel.18G131800.v2.1/Podel.09G011200.v2.1/Podel.18G011900.v2.1/Podel.17G146500.v2.1/Podel.04G138400.v2.1/Podel.11G057100.v2.1	13	Podel.03G024400.v2.1/Podel.04G056300.v2.1/Podel.17G094000.v2.1/Podel.17G093800.v2.1/Podel.12G045100.v2.1/Podel.18G010500.v2.1/Podel.18G011600.v2.1/Podel.06G182100.v2.1/Podel.18G012100.v2.1/Podel.14G028200.v2.1/Podel.06G263700.v2.1/Podel.06G182700.v2.1/Podel.18G012600.v2.1
MF	GO:0015267	channel activity	28/3347	68/15357	0.000245433	0.00241102	Podel.01G351800.v2.1/Podel.03G024400.v2.1/Podel.01G438000.v2.1/Podel.01G399700.v2.1/Podel.04G090500.v2.1/Podel.14G161100.v2.1/Podel.04G056300.v2.1/Podel.17G094000.v2.1/Podel.17G093800.v2.1/Podel.02G253400.v2.1/Podel.01G399900.v2.1/Podel.12G045100.v2.1/Podel.18G072400.v2.1/Podel.18G010500.v2.1/Podel.01G399800.v2.1/Podel.18G131800.v2.1/Podel.18G011600.v2.1/Podel.09G011200.v2.1/Podel.18G011900.v2.1/…	Podel.01G351800/Podel.03G024400/Podel.01G438000/Podel.01G399700/Podel.04G090500/Podel.14G161100/Podel.04G056300/Podel.17G094000/Podel.17G093800/Podel.02G253400/Podel.01G399900/Podel.12G045100/Podel.18G072400/Podel.18G010500/Podel.01G399800/Podel.18G131800/Podel.18G011600/Podel.09G011200/Podel.18G011900/Podel.06G182100/Podel.18G012100/Podel.14G028200/Podel.17G146500/Podel.06G263700/Podel.04G138400…	28	15	Podel.01G351800.v2.1/Podel.01G438000.v2.1/Podel.01G399700.v2.1/Podel.04G090500.v2.1/Podel.14G161100.v2.1/Podel.02G253400.v2.1/Podel.01G399900.v2.1/Podel.18G072400.v2.1/Podel.01G399800.v2.1/Podel.18G131800.v2.1/Podel.09G011200.v2.1/Podel.18G011900.v2.1/Podel.17G146500.v2.1/Podel.04G138400.v2.1/Podel.11G057100.v2.1	13	Podel.03G024400.v2.1/Podel.04G056300.v2.1/Podel.17G094000.v2.1/Podel.17G093800.v2.1/Podel.12G045100.v2.1/Podel.18G010500.v2.1/Podel.18G011600.v2.1/Podel.06G182100.v2.1/Podel.18G012100.v2.1/Podel.14G028200.v2.1/Podel.06G263700.v2.1/Podel.06G182700.v2.1/Podel.18G012600.v2.1
MF	GO:0022803	passive transmembrane transporter activity	28/3347	68/15357	0.000245433	0.00241102	Podel.01G351800.v2.1/Podel.03G024400.v2.1/Podel.01G438000.v2.1/Podel.01G399700.v2.1/Podel.04G090500.v2.1/Podel.14G161100.v2.1/Podel.04G056300.v2.1/Podel.17G094000.v2.1/Podel.17G093800.v2.1/Podel.02G253400.v2.1/Podel.01G399900.v2.1/Podel.12G045100.v2.1/Podel.18G072400.v2.1/Podel.18G010500.v2.1/Podel.01G399800.v2.1/Podel.18G131800.v2.1/Podel.18G011600.v2.1/Podel.09G011200.v2.1/Podel.18G011900.v2.1/…	Podel.01G351800/Podel.03G024400/Podel.01G438000/Podel.01G399700/Podel.04G090500/Podel.14G161100/Podel.04G056300/Podel.17G094000/Podel.17G093800/Podel.02G253400/Podel.01G399900/Podel.12G045100/Podel.18G072400/Podel.18G010500/Podel.01G399800/Podel.18G131800/Podel.18G011600/Podel.09G011200/Podel.18G011900/Podel.06G182100/Podel.18G012100/Podel.14G028200/Podel.17G146500/Podel.06G263700/Podel.04G138400…	28	15	Podel.01G351800.v2.1/Podel.01G438000.v2.1/Podel.01G399700.v2.1/Podel.04G090500.v2.1/Podel.14G161100.v2.1/Podel.02G253400.v2.1/Podel.01G399900.v2.1/Podel.18G072400.v2.1/Podel.01G399800.v2.1/Podel.18G131800.v2.1/Podel.09G011200.v2.1/Podel.18G011900.v2.1/Podel.17G146500.v2.1/Podel.04G138400.v2.1/Podel.11G057100.v2.1	13	Podel.03G024400.v2.1/Podel.04G056300.v2.1/Podel.17G094000.v2.1/Podel.17G093800.v2.1/Podel.12G045100.v2.1/Podel.18G010500.v2.1/Podel.18G011600.v2.1/Podel.06G182100.v2.1/Podel.18G012100.v2.1/Podel.14G028200.v2.1/Podel.06G263700.v2.1/Podel.06G182700.v2.1/Podel.18G012600.v2.1
MF	GO:0045735	nutrient reservoir activity	15/3347	29/15357	0.000380765	0.00363359	Podel.06G156200.v2.1/Podel.03G068100.v2.1/Podel.02G204200.v2.1/Podel.01G179900.v2.1/Podel.14G114200.v2.1/Podel.08G122500.v2.1/Podel.12G118800.v2.1/Podel.13G054600.v2.1/Podel.13G054500.v2.1/Podel.10G031100.v2.1/Podel.08G026600.v2.1/Podel.13G001500.v2.1/Podel.11G160400.v2.1/Podel.06G002400.v2.1/Podel.01G429300.v2.1	Podel.06G156200/Podel.03G068100/Podel.02G204200/Podel.01G179900/Podel.14G114200/Podel.08G122500/Podel.12G118800/Podel.13G054600/Podel.13G054500/Podel.10G031100/Podel.08G026600/Podel.13G001500/Podel.11G160400/Podel.06G002400/Podel.01G429300	15	0		15	Podel.06G156200.v2.1/Podel.03G068100.v2.1/Podel.02G204200.v2.1/Podel.01G179900.v2.1/Podel.14G114200.v2.1/Podel.08G122500.v2.1/Podel.12G118800.v2.1/Podel.13G054600.v2.1/Podel.13G054500.v2.1/Podel.10G031100.v2.1/Podel.08G026600.v2.1/Podel.13G001500.v2.1/Podel.11G160400.v2.1/Podel.06G002400.v2.1/Podel.01G429300.v2.1
MF	GO:0098772	molecular function regulator	61/3347	189/15357	0.000514762	0.00477585	Podel.14G158100.v2.1/Podel.12G018600.v2.1/Podel.01G174100.v2.1/Podel.15G130300.v2.1/Podel.03G112400.v2.1/Podel.12G134800.v2.1/Podel.06G148700.v2.1/Podel.11G019700.v2.1/Podel.19G123600.v2.1/Podel.02G259200.v2.1/Podel.15G013900.v2.1/Podel.08G076300.v2.1/Podel.T029000.v2.1/Podel.05G151100.v2.1/Podel.09G145500.v2.1/Podel.03G002000.v2.1/Podel.02G225400.v2.1/Podel.18G051000.v2.1/Podel.01G174000.v2.1/Po…	Podel.14G158100/Podel.12G018600/Podel.01G174100/Podel.15G130300/Podel.03G112400/Podel.12G134800/Podel.06G148700/Podel.11G019700/Podel.19G123600/Podel.02G259200/Podel.15G013900/Podel.08G076300/Podel.T029000/Podel.05G151100/Podel.09G145500/Podel.03G002000/Podel.02G225400/Podel.18G051000/Podel.01G174000/Podel.03G090200/Podel.06G148200/Podel.19G123400/Podel.T025800/Podel.07G114600/Podel.15G130500/Pod…	61	8	Podel.11G019700.v2.1/Podel.19G123600.v2.1/Podel.19G123400.v2.1/Podel.01G237100.v2.1/Podel.14G136100.v2.1/Podel.02G159700.v2.1/Podel.10G107600.v2.1/Podel.T084700.v2.1	53	Podel.14G158100.v2.1/Podel.12G018600.v2.1/Podel.01G174100.v2.1/Podel.15G130300.v2.1/Podel.03G112400.v2.1/Podel.12G134800.v2.1/Podel.06G148700.v2.1/Podel.02G259200.v2.1/Podel.15G013900.v2.1/Podel.08G076300.v2.1/Podel.T029000.v2.1/Podel.05G151100.v2.1/Podel.09G145500.v2.1/Podel.03G002000.v2.1/Podel.02G225400.v2.1/Podel.18G051000.v2.1/Podel.01G174000.v2.1/Podel.03G090200.v2.1/Podel.06G148200.v2.1/Po…
MF	GO:0035251	UDP-glucosyltransferase activity	23/3347	56/15357	0.000891371	0.00804643	Podel.02G285000.v2.1/Podel.11G064700.v2.1/Podel.18G108400.v2.1/Podel.06G150300.v2.1/Podel.03G153800.v2.1/Podel.03G233100.v2.1/Podel.06G191200.v2.1/Podel.02G064200.v2.1/Podel.02G072100.v2.1/Podel.02G225100.v2.1/Podel.16G059100.v2.1/Podel.05G205600.v2.1/Podel.01G336800.v2.1/Podel.12G039100.v2.1/Podel.06G004300.v2.1/Podel.17G150800.v2.1/Podel.06G054200.v2.1/Podel.02G250400.v2.1/Podel.13G102000.v2.1/…	Podel.02G285000/Podel.11G064700/Podel.18G108400/Podel.06G150300/Podel.03G153800/Podel.03G233100/Podel.06G191200/Podel.02G064200/Podel.02G072100/Podel.02G225100/Podel.16G059100/Podel.05G205600/Podel.01G336800/Podel.12G039100/Podel.06G004300/Podel.17G150800/Podel.06G054200/Podel.02G250400/Podel.13G102000/Podel.15G030900/Podel.T129400/Podel.04G088100/Podel.03G153900	23	5	Podel.03G153800.v2.1/Podel.02G225100.v2.1/Podel.02G250400.v2.1/Podel.T129400.v2.1/Podel.03G153900.v2.1	18	Podel.02G285000.v2.1/Podel.11G064700.v2.1/Podel.18G108400.v2.1/Podel.06G150300.v2.1/Podel.03G233100.v2.1/Podel.06G191200.v2.1/Podel.02G064200.v2.1/Podel.02G072100.v2.1/Podel.16G059100.v2.1/Podel.05G205600.v2.1/Podel.01G336800.v2.1/Podel.12G039100.v2.1/Podel.06G004300.v2.1/Podel.17G150800.v2.1/Podel.06G054200.v2.1/Podel.13G102000.v2.1/Podel.15G030900.v2.1/Podel.04G088100.v2.1
MF	GO:0004252	serine-type endopeptidase activity	32/3347	89/15357	0.00154502	0.01358	Podel.02G013500.v2.1/Podel.14G026600.v2.1/Podel.18G148700.v2.1/Podel.14G026400.v2.1/Podel.07G108600.v2.1/Podel.11G075000.v2.1/Podel.04G176300.v2.1/Podel.11G148300.v2.1/Podel.05G157900.v2.1/Podel.06G082500.v2.1/Podel.02G137200.v2.1/Podel.14G009400.v2.1/Podel.14G075200.v2.1/Podel.12G138600.v2.1/Podel.06G154600.v2.1/Podel.11G148000.v2.1/Podel.01G175100.v2.1/novel.70/Podel.01G468000.v2.1/Podel.09G138…	Podel.02G013500/Podel.14G026600/Podel.18G148700/Podel.14G026400/Podel.07G108600/Podel.11G075000/Podel.04G176300/Podel.11G148300/Podel.05G157900/Podel.06G082500/Podel.02G137200/Podel.14G009400/Podel.14G075200/Podel.12G138600/Podel.06G154600/Podel.11G148000/Podel.01G175100/-/Podel.01G468000/Podel.09G138700/Podel.01G114900/Podel.01G489200/Podel.14G018200/Podel.01G252100/Podel.04G165300/Podel.01G4678…	32	4	Podel.02G013500.v2.1/Podel.07G108600.v2.1/Podel.11G148300.v2.1/Podel.07G108500.v2.1	28	Podel.14G026600.v2.1/Podel.18G148700.v2.1/Podel.14G026400.v2.1/Podel.11G075000.v2.1/Podel.04G176300.v2.1/Podel.05G157900.v2.1/Podel.06G082500.v2.1/Podel.02G137200.v2.1/Podel.14G009400.v2.1/Podel.14G075200.v2.1/Podel.12G138600.v2.1/Podel.06G154600.v2.1/Podel.11G148000.v2.1/Podel.01G175100.v2.1/novel.70/Podel.01G468000.v2.1/Podel.09G138700.v2.1/Podel.01G114900.v2.1/Podel.01G489200.v2.1/Podel.14G018…
MF	GO:0004185	serine-type carboxypeptidase activity	21/3347	52/15357	0.00189099	0.0149514	Podel.06G036500.v2.1/Podel.13G134500.v2.1/Podel.09G001600.v2.1/Podel.18G110100.v2.1/Podel.01G069200.v2.1/Podel.03G176000.v2.1/Podel.12G112500.v2.1/Podel.09G056900.v2.1/Podel.13G129600.v2.1/Podel.01G277400.v2.1/Podel.15G111200.v2.1/Podel.07G076300.v2.1/Podel.06G036400.v2.1/Podel.04G128400.v2.1/Podel.10G150700.v2.1/Podel.06G036000.v2.1/Podel.06G129100.v2.1/Podel.01G204000.v2.1/Podel.04G221200.v2.1/…	Podel.06G036500/Podel.13G134500/Podel.09G001600/Podel.18G110100/Podel.01G069200/Podel.03G176000/Podel.12G112500/Podel.09G056900/Podel.13G129600/Podel.01G277400/Podel.15G111200/Podel.07G076300/Podel.06G036400/Podel.04G128400/Podel.10G150700/Podel.06G036000/Podel.06G129100/Podel.01G204000/Podel.04G221200/Podel.16G037500/Podel.T180400	21	4	Podel.13G134500.v2.1/Podel.13G129600.v2.1/Podel.06G036000.v2.1/Podel.01G204000.v2.1	17	Podel.06G036500.v2.1/Podel.09G001600.v2.1/Podel.18G110100.v2.1/Podel.01G069200.v2.1/Podel.03G176000.v2.1/Podel.12G112500.v2.1/Podel.09G056900.v2.1/Podel.01G277400.v2.1/Podel.15G111200.v2.1/Podel.07G076300.v2.1/Podel.06G036400.v2.1/Podel.04G128400.v2.1/Podel.10G150700.v2.1/Podel.06G129100.v2.1/Podel.04G221200.v2.1/Podel.16G037500.v2.1/Podel.T180400.v2.1
MF	GO:0004888	transmembrane signaling receptor activity	15/3347	33/15357	0.00208641	0.0149514	Podel.01G399700.v2.1/Podel.14G161100.v2.1/Podel.04G056300.v2.1/Podel.02G253400.v2.1/Podel.01G399900.v2.1/Podel.01G399800.v2.1/Podel.18G011600.v2.1/Podel.18G011900.v2.1/Podel.06G182100.v2.1/Podel.18G012100.v2.1/Podel.14G028200.v2.1/Podel.05G268100.v2.1/Podel.11G057100.v2.1/Podel.06G182700.v2.1/Podel.18G012600.v2.1	Podel.01G399700/Podel.14G161100/Podel.04G056300/Podel.02G253400/Podel.01G399900/Podel.01G399800/Podel.18G011600/Podel.18G011900/Podel.06G182100/Podel.18G012100/Podel.14G028200/Podel.05G268100/Podel.11G057100/Podel.06G182700/Podel.18G012600	15	7	Podel.01G399700.v2.1/Podel.14G161100.v2.1/Podel.02G253400.v2.1/Podel.01G399900.v2.1/Podel.01G399800.v2.1/Podel.18G011900.v2.1/Podel.11G057100.v2.1	8	Podel.04G056300.v2.1/Podel.18G011600.v2.1/Podel.06G182100.v2.1/Podel.18G012100.v2.1/Podel.14G028200.v2.1/Podel.05G268100.v2.1/Podel.06G182700.v2.1/Podel.18G012600.v2.1
MF	GO:0004970	ionotropic glutamate receptor activity	14/3347	30/15357	0.00214871	0.0149514	Podel.01G399700.v2.1/Podel.14G161100.v2.1/Podel.04G056300.v2.1/Podel.02G253400.v2.1/Podel.01G399900.v2.1/Podel.01G399800.v2.1/Podel.18G011600.v2.1/Podel.18G011900.v2.1/Podel.06G182100.v2.1/Podel.18G012100.v2.1/Podel.14G028200.v2.1/Podel.11G057100.v2.1/Podel.06G182700.v2.1/Podel.18G012600.v2.1	Podel.01G399700/Podel.14G161100/Podel.04G056300/Podel.02G253400/Podel.01G399900/Podel.01G399800/Podel.18G011600/Podel.18G011900/Podel.06G182100/Podel.18G012100/Podel.14G028200/Podel.11G057100/Podel.06G182700/Podel.18G012600	14	7	Podel.01G399700.v2.1/Podel.14G161100.v2.1/Podel.02G253400.v2.1/Podel.01G399900.v2.1/Podel.01G399800.v2.1/Podel.18G011900.v2.1/Podel.11G057100.v2.1	7	Podel.04G056300.v2.1/Podel.18G011600.v2.1/Podel.06G182100.v2.1/Podel.18G012100.v2.1/Podel.14G028200.v2.1/Podel.06G182700.v2.1/Podel.18G012600.v2.1
MF	GO:0005230	extracellular ligand-gated ion channel activity	14/3347	30/15357	0.00214871	0.0149514	Podel.01G399700.v2.1/Podel.14G161100.v2.1/Podel.04G056300.v2.1/Podel.02G253400.v2.1/Podel.01G399900.v2.1/Podel.01G399800.v2.1/Podel.18G011600.v2.1/Podel.18G011900.v2.1/Podel.06G182100.v2.1/Podel.18G012100.v2.1/Podel.14G028200.v2.1/Podel.11G057100.v2.1/Podel.06G182700.v2.1/Podel.18G012600.v2.1	Podel.01G399700/Podel.14G161100/Podel.04G056300/Podel.02G253400/Podel.01G399900/Podel.01G399800/Podel.18G011600/Podel.18G011900/Podel.06G182100/Podel.18G012100/Podel.14G028200/Podel.11G057100/Podel.06G182700/Podel.18G012600	14	7	Podel.01G399700.v2.1/Podel.14G161100.v2.1/Podel.02G253400.v2.1/Podel.01G399900.v2.1/Podel.01G399800.v2.1/Podel.18G011900.v2.1/Podel.11G057100.v2.1	7	Podel.04G056300.v2.1/Podel.18G011600.v2.1/Podel.06G182100.v2.1/Podel.18G012100.v2.1/Podel.14G028200.v2.1/Podel.06G182700.v2.1/Podel.18G012600.v2.1
MF	GO:0008066	glutamate receptor activity	14/3347	30/15357	0.00214871	0.0149514	Podel.01G399700.v2.1/Podel.14G161100.v2.1/Podel.04G056300.v2.1/Podel.02G253400.v2.1/Podel.01G399900.v2.1/Podel.01G399800.v2.1/Podel.18G011600.v2.1/Podel.18G011900.v2.1/Podel.06G182100.v2.1/Podel.18G012100.v2.1/Podel.14G028200.v2.1/Podel.11G057100.v2.1/Podel.06G182700.v2.1/Podel.18G012600.v2.1	Podel.01G399700/Podel.14G161100/Podel.04G056300/Podel.02G253400/Podel.01G399900/Podel.01G399800/Podel.18G011600/Podel.18G011900/Podel.06G182100/Podel.18G012100/Podel.14G028200/Podel.11G057100/Podel.06G182700/Podel.18G012600	14	7	Podel.01G399700.v2.1/Podel.14G161100.v2.1/Podel.02G253400.v2.1/Podel.01G399900.v2.1/Podel.01G399800.v2.1/Podel.18G011900.v2.1/Podel.11G057100.v2.1	7	Podel.04G056300.v2.1/Podel.18G011600.v2.1/Podel.06G182100.v2.1/Podel.18G012100.v2.1/Podel.14G028200.v2.1/Podel.06G182700.v2.1/Podel.18G012600.v2.1
MF	GO:0015276	ligand-gated ion channel activity	14/3347	30/15357	0.00214871	0.0149514	Podel.01G399700.v2.1/Podel.14G161100.v2.1/Podel.04G056300.v2.1/Podel.02G253400.v2.1/Podel.01G399900.v2.1/Podel.01G399800.v2.1/Podel.18G011600.v2.1/Podel.18G011900.v2.1/Podel.06G182100.v2.1/Podel.18G012100.v2.1/Podel.14G028200.v2.1/Podel.11G057100.v2.1/Podel.06G182700.v2.1/Podel.18G012600.v2.1	Podel.01G399700/Podel.14G161100/Podel.04G056300/Podel.02G253400/Podel.01G399900/Podel.01G399800/Podel.18G011600/Podel.18G011900/Podel.06G182100/Podel.18G012100/Podel.14G028200/Podel.11G057100/Podel.06G182700/Podel.18G012600	14	7	Podel.01G399700.v2.1/Podel.14G161100.v2.1/Podel.02G253400.v2.1/Podel.01G399900.v2.1/Podel.01G399800.v2.1/Podel.18G011900.v2.1/Podel.11G057100.v2.1	7	Podel.04G056300.v2.1/Podel.18G011600.v2.1/Podel.06G182100.v2.1/Podel.18G012100.v2.1/Podel.14G028200.v2.1/Podel.06G182700.v2.1/Podel.18G012600.v2.1
MF	GO:0022824	transmitter-gated ion channel activity	14/3347	30/15357	0.00214871	0.0149514	Podel.01G399700.v2.1/Podel.14G161100.v2.1/Podel.04G056300.v2.1/Podel.02G253400.v2.1/Podel.01G399900.v2.1/Podel.01G399800.v2.1/Podel.18G011600.v2.1/Podel.18G011900.v2.1/Podel.06G182100.v2.1/Podel.18G012100.v2.1/Podel.14G028200.v2.1/Podel.11G057100.v2.1/Podel.06G182700.v2.1/Podel.18G012600.v2.1	Podel.01G399700/Podel.14G161100/Podel.04G056300/Podel.02G253400/Podel.01G399900/Podel.01G399800/Podel.18G011600/Podel.18G011900/Podel.06G182100/Podel.18G012100/Podel.14G028200/Podel.11G057100/Podel.06G182700/Podel.18G012600	14	7	Podel.01G399700.v2.1/Podel.14G161100.v2.1/Podel.02G253400.v2.1/Podel.01G399900.v2.1/Podel.01G399800.v2.1/Podel.18G011900.v2.1/Podel.11G057100.v2.1	7	Podel.04G056300.v2.1/Podel.18G011600.v2.1/Podel.06G182100.v2.1/Podel.18G012100.v2.1/Podel.14G028200.v2.1/Podel.06G182700.v2.1/Podel.18G012600.v2.1
MF	GO:0022834	ligand-gated channel activity	14/3347	30/15357	0.00214871	0.0149514	Podel.01G399700.v2.1/Podel.14G161100.v2.1/Podel.04G056300.v2.1/Podel.02G253400.v2.1/Podel.01G399900.v2.1/Podel.01G399800.v2.1/Podel.18G011600.v2.1/Podel.18G011900.v2.1/Podel.06G182100.v2.1/Podel.18G012100.v2.1/Podel.14G028200.v2.1/Podel.11G057100.v2.1/Podel.06G182700.v2.1/Podel.18G012600.v2.1	Podel.01G399700/Podel.14G161100/Podel.04G056300/Podel.02G253400/Podel.01G399900/Podel.01G399800/Podel.18G011600/Podel.18G011900/Podel.06G182100/Podel.18G012100/Podel.14G028200/Podel.11G057100/Podel.06G182700/Podel.18G012600	14	7	Podel.01G399700.v2.1/Podel.14G161100.v2.1/Podel.02G253400.v2.1/Podel.01G399900.v2.1/Podel.01G399800.v2.1/Podel.18G011900.v2.1/Podel.11G057100.v2.1	7	Podel.04G056300.v2.1/Podel.18G011600.v2.1/Podel.06G182100.v2.1/Podel.18G012100.v2.1/Podel.14G028200.v2.1/Podel.06G182700.v2.1/Podel.18G012600.v2.1
MF	GO:0022835	transmitter-gated channel activity	14/3347	30/15357	0.00214871	0.0149514	Podel.01G399700.v2.1/Podel.14G161100.v2.1/Podel.04G056300.v2.1/Podel.02G253400.v2.1/Podel.01G399900.v2.1/Podel.01G399800.v2.1/Podel.18G011600.v2.1/Podel.18G011900.v2.1/Podel.06G182100.v2.1/Podel.18G012100.v2.1/Podel.14G028200.v2.1/Podel.11G057100.v2.1/Podel.06G182700.v2.1/Podel.18G012600.v2.1	Podel.01G399700/Podel.14G161100/Podel.04G056300/Podel.02G253400/Podel.01G399900/Podel.01G399800/Podel.18G011600/Podel.18G011900/Podel.06G182100/Podel.18G012100/Podel.14G028200/Podel.11G057100/Podel.06G182700/Podel.18G012600	14	7	Podel.01G399700.v2.1/Podel.14G161100.v2.1/Podel.02G253400.v2.1/Podel.01G399900.v2.1/Podel.01G399800.v2.1/Podel.18G011900.v2.1/Podel.11G057100.v2.1	7	Podel.04G056300.v2.1/Podel.18G011600.v2.1/Podel.06G182100.v2.1/Podel.18G012100.v2.1/Podel.14G028200.v2.1/Podel.06G182700.v2.1/Podel.18G012600.v2.1
MF	GO:0030594	neurotransmitter receptor activity	14/3347	30/15357	0.00214871	0.0149514	Podel.01G399700.v2.1/Podel.14G161100.v2.1/Podel.04G056300.v2.1/Podel.02G253400.v2.1/Podel.01G399900.v2.1/Podel.01G399800.v2.1/Podel.18G011600.v2.1/Podel.18G011900.v2.1/Podel.06G182100.v2.1/Podel.18G012100.v2.1/Podel.14G028200.v2.1/Podel.11G057100.v2.1/Podel.06G182700.v2.1/Podel.18G012600.v2.1	Podel.01G399700/Podel.14G161100/Podel.04G056300/Podel.02G253400/Podel.01G399900/Podel.01G399800/Podel.18G011600/Podel.18G011900/Podel.06G182100/Podel.18G012100/Podel.14G028200/Podel.11G057100/Podel.06G182700/Podel.18G012600	14	7	Podel.01G399700.v2.1/Podel.14G161100.v2.1/Podel.02G253400.v2.1/Podel.01G399900.v2.1/Podel.01G399800.v2.1/Podel.18G011900.v2.1/Podel.11G057100.v2.1	7	Podel.04G056300.v2.1/Podel.18G011600.v2.1/Podel.06G182100.v2.1/Podel.18G012100.v2.1/Podel.14G028200.v2.1/Podel.06G182700.v2.1/Podel.18G012600.v2.1
MF	GO:0016157	sucrose synthase activity	8/3347	13/15357	0.00223914	0.0152627	Podel.06G150300.v2.1/Podel.02G225100.v2.1/Podel.01G336800.v2.1/Podel.12G039100.v2.1/Podel.17G150800.v2.1/Podel.13G102000.v2.1/Podel.15G030900.v2.1/Podel.04G088100.v2.1	Podel.06G150300/Podel.02G225100/Podel.01G336800/Podel.12G039100/Podel.17G150800/Podel.13G102000/Podel.15G030900/Podel.04G088100	8	1	Podel.02G225100.v2.1	7	Podel.06G150300.v2.1/Podel.01G336800.v2.1/Podel.12G039100.v2.1/Podel.17G150800.v2.1/Podel.13G102000.v2.1/Podel.15G030900.v2.1/Podel.04G088100.v2.1
MF	GO:0050660	flavin adenine dinucleotide binding	46/3347	144/15357	0.00294785	0.0196917	Podel.08G100200.v2.1/Podel.09G150900.v2.1/Podel.19G005300.v2.1/Podel.T235900.v2.1/Podel.06G124200.v2.1/Podel.01G481200.v2.1/Podel.16G069000.v2.1/Podel.06G110800.v2.1/Podel.19G005400.v2.1/Podel.16G068900.v2.1/Podel.10G171500.v2.1/Podel.19G005200.v2.1/Podel.01G117700.v2.1/Podel.12G070200.v2.1/Podel.16G018600.v2.1/Podel.05G159000.v2.1/Podel.19G005700.v2.1/Podel.08G127700.v2.1/Podel.19G005600.v2.1/Po…	Podel.08G100200/Podel.09G150900/Podel.19G005300/Podel.T235900/Podel.06G124200/Podel.01G481200/Podel.16G069000/Podel.06G110800/Podel.19G005400/Podel.16G068900/Podel.10G171500/Podel.19G005200/Podel.01G117700/Podel.12G070200/Podel.16G018600/Podel.05G159000/Podel.19G005700/Podel.08G127700/Podel.19G005600/Podel.10G169500/Podel.02G197400/Podel.01G128400/Podel.18G040900/Podel.T235800/Podel.11G155300/Pod…	46	20	Podel.09G150900.v2.1/Podel.19G005300.v2.1/Podel.T235900.v2.1/Podel.06G124200.v2.1/Podel.16G069000.v2.1/Podel.06G110800.v2.1/Podel.19G005400.v2.1/Podel.16G068900.v2.1/Podel.19G005200.v2.1/Podel.19G005700.v2.1/Podel.19G005600.v2.1/Podel.T235800.v2.1/Podel.19G005100.v2.1/Podel.19G006200.v2.1/Podel.19G006100.v2.1/Podel.09G160200.v2.1/Podel.04G241500.v2.1/Podel.T156400.v2.1/Podel.01G023300.v2.1/Podel.…	26	Podel.08G100200.v2.1/Podel.01G481200.v2.1/Podel.10G171500.v2.1/Podel.01G117700.v2.1/Podel.12G070200.v2.1/Podel.16G018600.v2.1/Podel.05G159000.v2.1/Podel.08G127700.v2.1/Podel.10G169500.v2.1/Podel.02G197400.v2.1/Podel.01G128400.v2.1/Podel.18G040900.v2.1/Podel.11G155300.v2.1/Podel.01G481400.v2.1/Podel.01G479700.v2.1/Podel.01G356200.v2.1/Podel.06G256700.v2.1/Podel.11G157400.v2.1/Podel.11G155700.v2.1/…
MF	GO:0008725	DNA-3-methyladenine glycosylase activity	7/3347	11/15357	0.00331313	0.0212805	Podel.08G096100.v2.1/Podel.03G168000.v2.1/Podel.10G138700.v2.1/Podel.01G077900.v2.1/Podel.14G042900.v2.1/Podel.08G133100.v2.1/Podel.02G147100.v2.1	Podel.08G096100/Podel.03G168000/Podel.10G138700/Podel.01G077900/Podel.14G042900/Podel.08G133100/Podel.02G147100	7	0		7	Podel.08G096100.v2.1/Podel.03G168000.v2.1/Podel.10G138700.v2.1/Podel.01G077900.v2.1/Podel.14G042900.v2.1/Podel.08G133100.v2.1/Podel.02G147100.v2.1
MF	GO:0043733	DNA-3-methylbase glycosylase activity	7/3347	11/15357	0.00331313	0.0212805	Podel.08G096100.v2.1/Podel.03G168000.v2.1/Podel.10G138700.v2.1/Podel.01G077900.v2.1/Podel.14G042900.v2.1/Podel.08G133100.v2.1/Podel.02G147100.v2.1	Podel.08G096100/Podel.03G168000/Podel.10G138700/Podel.01G077900/Podel.14G042900/Podel.08G133100/Podel.02G147100	7	0		7	Podel.08G096100.v2.1/Podel.03G168000.v2.1/Podel.10G138700.v2.1/Podel.01G077900.v2.1/Podel.14G042900.v2.1/Podel.08G133100.v2.1/Podel.02G147100.v2.1
MF	GO:0004180	carboxypeptidase activity	21/3347	55/15357	0.00420854	0.0261658	Podel.06G036500.v2.1/Podel.13G134500.v2.1/Podel.09G001600.v2.1/Podel.18G110100.v2.1/Podel.01G069200.v2.1/Podel.03G176000.v2.1/Podel.12G112500.v2.1/Podel.09G056900.v2.1/Podel.13G129600.v2.1/Podel.01G277400.v2.1/Podel.15G111200.v2.1/Podel.07G076300.v2.1/Podel.06G036400.v2.1/Podel.04G128400.v2.1/Podel.10G150700.v2.1/Podel.06G036000.v2.1/Podel.06G129100.v2.1/Podel.01G204000.v2.1/Podel.04G221200.v2.1/…	Podel.06G036500/Podel.13G134500/Podel.09G001600/Podel.18G110100/Podel.01G069200/Podel.03G176000/Podel.12G112500/Podel.09G056900/Podel.13G129600/Podel.01G277400/Podel.15G111200/Podel.07G076300/Podel.06G036400/Podel.04G128400/Podel.10G150700/Podel.06G036000/Podel.06G129100/Podel.01G204000/Podel.04G221200/Podel.16G037500/Podel.T180400	21	4	Podel.13G134500.v2.1/Podel.13G129600.v2.1/Podel.06G036000.v2.1/Podel.01G204000.v2.1	17	Podel.06G036500.v2.1/Podel.09G001600.v2.1/Podel.18G110100.v2.1/Podel.01G069200.v2.1/Podel.03G176000.v2.1/Podel.12G112500.v2.1/Podel.09G056900.v2.1/Podel.01G277400.v2.1/Podel.15G111200.v2.1/Podel.07G076300.v2.1/Podel.06G036400.v2.1/Podel.04G128400.v2.1/Podel.10G150700.v2.1/Podel.06G129100.v2.1/Podel.04G221200.v2.1/Podel.16G037500.v2.1/Podel.T180400.v2.1
MF	GO:0016717	oxidoreductase activity, acting on paired donors, with oxidation of a pair of donors resulting in the reduction of molecular oxygen to two molecules of water	8/3347	14/15357	0.0042304	0.0261658	Podel.01G265700.v2.1/Podel.16G123000.v2.1/Podel.10G190400.v2.1/Podel.10G181000.v2.1/Podel.01G014000.v2.1/Podel.05G199300.v2.1/Podel.08G093200.v2.1/Podel.01G014500.v2.1	Podel.01G265700/Podel.16G123000/Podel.10G190400/Podel.10G181000/Podel.01G014000/Podel.05G199300/Podel.08G093200/Podel.01G014500	8	0		8	Podel.01G265700.v2.1/Podel.16G123000.v2.1/Podel.10G190400.v2.1/Podel.10G181000.v2.1/Podel.01G014000.v2.1/Podel.05G199300.v2.1/Podel.08G093200.v2.1/Podel.01G014500.v2.1
MF	GO:0030234	enzyme regulator activity	52/3347	171/15357	0.00516141	0.0309678	Podel.14G158100.v2.1/Podel.12G018600.v2.1/Podel.01G174100.v2.1/Podel.15G130300.v2.1/Podel.12G134800.v2.1/Podel.06G148700.v2.1/Podel.11G019700.v2.1/Podel.19G123600.v2.1/Podel.02G259200.v2.1/Podel.15G013900.v2.1/Podel.T029000.v2.1/Podel.05G151100.v2.1/Podel.03G002000.v2.1/Podel.02G225400.v2.1/Podel.18G051000.v2.1/Podel.01G174000.v2.1/Podel.03G090200.v2.1/Podel.06G148200.v2.1/Podel.19G123400.v2.1/Po…	Podel.14G158100/Podel.12G018600/Podel.01G174100/Podel.15G130300/Podel.12G134800/Podel.06G148700/Podel.11G019700/Podel.19G123600/Podel.02G259200/Podel.15G013900/Podel.T029000/Podel.05G151100/Podel.03G002000/Podel.02G225400/Podel.18G051000/Podel.01G174000/Podel.03G090200/Podel.06G148200/Podel.19G123400/Podel.07G114600/Podel.15G130500/Podel.06G148300/Podel.13G014200/Podel.01G237100/Podel.11G132300/P…	52	8	Podel.11G019700.v2.1/Podel.19G123600.v2.1/Podel.19G123400.v2.1/Podel.01G237100.v2.1/Podel.14G136100.v2.1/Podel.02G159700.v2.1/Podel.10G107600.v2.1/Podel.T084700.v2.1	44	Podel.14G158100.v2.1/Podel.12G018600.v2.1/Podel.01G174100.v2.1/Podel.15G130300.v2.1/Podel.12G134800.v2.1/Podel.06G148700.v2.1/Podel.02G259200.v2.1/Podel.15G013900.v2.1/Podel.T029000.v2.1/Podel.05G151100.v2.1/Podel.03G002000.v2.1/Podel.02G225400.v2.1/Podel.18G051000.v2.1/Podel.01G174000.v2.1/Podel.03G090200.v2.1/Podel.06G148200.v2.1/Podel.07G114600.v2.1/Podel.15G130500.v2.1/Podel.06G148300.v2.1/Po…
MF	GO:0022836	gated channel activity	16/3347	39/15357	0.00528492	0.0309678	Podel.01G351800.v2.1/Podel.01G399700.v2.1/Podel.14G161100.v2.1/Podel.04G056300.v2.1/Podel.02G253400.v2.1/Podel.01G399900.v2.1/Podel.01G399800.v2.1/Podel.18G131800.v2.1/Podel.18G011600.v2.1/Podel.18G011900.v2.1/Podel.06G182100.v2.1/Podel.18G012100.v2.1/Podel.14G028200.v2.1/Podel.11G057100.v2.1/Podel.06G182700.v2.1/Podel.18G012600.v2.1	Podel.01G351800/Podel.01G399700/Podel.14G161100/Podel.04G056300/Podel.02G253400/Podel.01G399900/Podel.01G399800/Podel.18G131800/Podel.18G011600/Podel.18G011900/Podel.06G182100/Podel.18G012100/Podel.14G028200/Podel.11G057100/Podel.06G182700/Podel.18G012600	16	9	Podel.01G351800.v2.1/Podel.01G399700.v2.1/Podel.14G161100.v2.1/Podel.02G253400.v2.1/Podel.01G399900.v2.1/Podel.01G399800.v2.1/Podel.18G131800.v2.1/Podel.18G011900.v2.1/Podel.11G057100.v2.1	7	Podel.04G056300.v2.1/Podel.18G011600.v2.1/Podel.06G182100.v2.1/Podel.18G012100.v2.1/Podel.14G028200.v2.1/Podel.06G182700.v2.1/Podel.18G012600.v2.1
MF	GO:0022839	ion gated channel activity	16/3347	39/15357	0.00528492	0.0309678	Podel.01G351800.v2.1/Podel.01G399700.v2.1/Podel.14G161100.v2.1/Podel.04G056300.v2.1/Podel.02G253400.v2.1/Podel.01G399900.v2.1/Podel.01G399800.v2.1/Podel.18G131800.v2.1/Podel.18G011600.v2.1/Podel.18G011900.v2.1/Podel.06G182100.v2.1/Podel.18G012100.v2.1/Podel.14G028200.v2.1/Podel.11G057100.v2.1/Podel.06G182700.v2.1/Podel.18G012600.v2.1	Podel.01G351800/Podel.01G399700/Podel.14G161100/Podel.04G056300/Podel.02G253400/Podel.01G399900/Podel.01G399800/Podel.18G131800/Podel.18G011600/Podel.18G011900/Podel.06G182100/Podel.18G012100/Podel.14G028200/Podel.11G057100/Podel.06G182700/Podel.18G012600	16	9	Podel.01G351800.v2.1/Podel.01G399700.v2.1/Podel.14G161100.v2.1/Podel.02G253400.v2.1/Podel.01G399900.v2.1/Podel.01G399800.v2.1/Podel.18G131800.v2.1/Podel.18G011900.v2.1/Podel.11G057100.v2.1	7	Podel.04G056300.v2.1/Podel.18G011600.v2.1/Podel.06G182100.v2.1/Podel.18G012100.v2.1/Podel.14G028200.v2.1/Podel.06G182700.v2.1/Podel.18G012600.v2.1
MF	GO:0070008	serine-type exopeptidase activity	22/3347	60/15357	0.00605502	0.0348686	Podel.02G013500.v2.1/Podel.06G036500.v2.1/Podel.13G134500.v2.1/Podel.09G001600.v2.1/Podel.18G110100.v2.1/Podel.01G069200.v2.1/Podel.03G176000.v2.1/Podel.12G112500.v2.1/Podel.09G056900.v2.1/Podel.13G129600.v2.1/Podel.01G277400.v2.1/Podel.15G111200.v2.1/Podel.07G076300.v2.1/Podel.06G036400.v2.1/Podel.04G128400.v2.1/Podel.10G150700.v2.1/Podel.06G036000.v2.1/Podel.06G129100.v2.1/Podel.01G204000.v2.1/…	Podel.02G013500/Podel.06G036500/Podel.13G134500/Podel.09G001600/Podel.18G110100/Podel.01G069200/Podel.03G176000/Podel.12G112500/Podel.09G056900/Podel.13G129600/Podel.01G277400/Podel.15G111200/Podel.07G076300/Podel.06G036400/Podel.04G128400/Podel.10G150700/Podel.06G036000/Podel.06G129100/Podel.01G204000/Podel.04G221200/Podel.16G037500/Podel.T180400	22	5	Podel.02G013500.v2.1/Podel.13G134500.v2.1/Podel.13G129600.v2.1/Podel.06G036000.v2.1/Podel.01G204000.v2.1	17	Podel.06G036500.v2.1/Podel.09G001600.v2.1/Podel.18G110100.v2.1/Podel.01G069200.v2.1/Podel.03G176000.v2.1/Podel.12G112500.v2.1/Podel.09G056900.v2.1/Podel.01G277400.v2.1/Podel.15G111200.v2.1/Podel.07G076300.v2.1/Podel.06G036400.v2.1/Podel.04G128400.v2.1/Podel.10G150700.v2.1/Podel.06G129100.v2.1/Podel.04G221200.v2.1/Podel.16G037500.v2.1/Podel.T180400.v2.1
MF	GO:0003905	alkylbase DNA N-glycosylase activity	7/3347	12/15357	0.00646123	0.0365772	Podel.08G096100.v2.1/Podel.03G168000.v2.1/Podel.10G138700.v2.1/Podel.01G077900.v2.1/Podel.14G042900.v2.1/Podel.08G133100.v2.1/Podel.02G147100.v2.1	Podel.08G096100/Podel.03G168000/Podel.10G138700/Podel.01G077900/Podel.14G042900/Podel.08G133100/Podel.02G147100	7	0		7	Podel.08G096100.v2.1/Podel.03G168000.v2.1/Podel.10G138700.v2.1/Podel.01G077900.v2.1/Podel.14G042900.v2.1/Podel.08G133100.v2.1/Podel.02G147100.v2.1
MF	GO:0004601	peroxidase activity	34/3347	105/15357	0.00768325	0.0415108	Podel.04G013500.v2.1/Podel.13G197000.v2.1/Podel.05G121800.v2.1/Podel.03G135000.v2.1/Podel.07G060500.v2.1/Podel.16G138000.v2.1/Podel.05G078900.v2.1/Podel.16G130300.v2.1/Podel.12G118900.v2.1/Podel.07G132300.v2.1/Podel.07G021600.v2.1/Podel.04G013900.v2.1/Podel.16G138200.v2.1/Podel.07G102600.v2.1/Podel.15G116300.v2.1/Podel.18G131000.v2.1/Podel.06G151100.v2.1/Podel.03G233600.v2.1/Podel.17G038700.v2.1/…	Podel.04G013500/Podel.13G197000/Podel.05G121800/Podel.03G135000/Podel.07G060500/Podel.16G138000/Podel.05G078900/Podel.16G130300/Podel.12G118900/Podel.07G132300/Podel.07G021600/Podel.04G013900/Podel.16G138200/Podel.07G102600/Podel.15G116300/Podel.18G131000/Podel.06G151100/Podel.03G233600/Podel.17G038700/Podel.06G075000/Podel.05G125100/Podel.06G140700/Podel.10G243900/Podel.17G038800/Podel.10G135900…	34	3	Podel.03G135000.v2.1/Podel.05G078900.v2.1/Podel.18G131000.v2.1	31	Podel.04G013500.v2.1/Podel.13G197000.v2.1/Podel.05G121800.v2.1/Podel.07G060500.v2.1/Podel.16G138000.v2.1/Podel.16G130300.v2.1/Podel.12G118900.v2.1/Podel.07G132300.v2.1/Podel.07G021600.v2.1/Podel.04G013900.v2.1/Podel.16G138200.v2.1/Podel.07G102600.v2.1/Podel.15G116300.v2.1/Podel.06G151100.v2.1/Podel.03G233600.v2.1/Podel.17G038700.v2.1/Podel.06G075000.v2.1/Podel.05G125100.v2.1/Podel.06G140700.v2.1/…
MF	GO:0004568	chitinase activity	9/3347	18/15357	0.0077056	0.0415108	Podel.10G143200.v2.1/Podel.19G098600.v2.1/Podel.14G154700.v2.1/Podel.14G115600.v2.1/Podel.19G098400.v2.1/Podel.19G098500.v2.1/Podel.19G098200.v2.1/Podel.T077100.v2.1/Podel.T152600.v2.1	Podel.10G143200/Podel.19G098600/Podel.14G154700/Podel.14G115600/Podel.19G098400/Podel.19G098500/Podel.19G098200/Podel.T077100/Podel.T152600	9	2	Podel.T077100.v2.1/Podel.T152600.v2.1	7	Podel.10G143200.v2.1/Podel.19G098600.v2.1/Podel.14G154700.v2.1/Podel.14G115600.v2.1/Podel.19G098400.v2.1/Podel.19G098500.v2.1/Podel.19G098200.v2.1
MF	GO:0005085	guanyl-nucleotide exchange factor activity	9/3347	18/15357	0.0077056	0.0415108	Podel.03G112400.v2.1/Podel.08G076300.v2.1/Podel.09G145500.v2.1/Podel.T025800.v2.1/Podel.02G013600.v2.1/Podel.16G109100.v2.1/Podel.06G101200.v2.1/Podel.02G176400.v2.1/Podel.10G198700.v2.1	Podel.03G112400/Podel.08G076300/Podel.09G145500/Podel.T025800/Podel.02G013600/Podel.16G109100/Podel.06G101200/Podel.02G176400/Podel.10G198700	9	0		9	Podel.03G112400.v2.1/Podel.08G076300.v2.1/Podel.09G145500.v2.1/Podel.T025800.v2.1/Podel.02G013600.v2.1/Podel.16G109100.v2.1/Podel.06G101200.v2.1/Podel.02G176400.v2.1/Podel.10G198700.v2.1

## Sheet: P VS G GOenrich
Supplementary Table 7 | The GO enrichment analysis of DEGs from P vs. G.
Category	GOID	Description	GeneRatio	BgRatio	pvalue	padj	geneID	geneName	Count	Up	Up_Gene_id	Down	Down_Gene_id
BP	GO:0006928	movement of cell or subcellular component	54/3297	87/10284	7.57426e-09	2.03748e-06	Podel.11G144000.v2.1/Podel.01G244200.v2.1/Podel.02G224100.v2.1/Podel.04G165000.v2.1/Podel.07G017000.v2.1/Podel.09G129700.v2.1/Podel.03G056500.v2.1/Podel.06G222300.v2.1/Podel.14G131700.v2.1/Podel.04G032100.v2.1/Podel.01G473000.v2.1/Podel.11G161700.v2.1/Podel.01G384600.v2.1/Podel.11G129800.v2.1/Podel.14G071500.v2.1/Podel.09G025600.v2.1/Podel.07G055000.v2.1/Podel.01G488300.v2.1/Podel.05G165300.v2.1/…	Podel.11G144000/Podel.01G244200/Podel.02G224100/Podel.04G165000/Podel.07G017000/Podel.09G129700/Podel.03G056500/Podel.06G222300/Podel.14G131700/Podel.04G032100/Podel.01G473000/Podel.11G161700/Podel.01G384600/Podel.11G129800/Podel.14G071500/Podel.09G025600/Podel.07G055000/Podel.01G488300/Podel.05G165300/Podel.16G081600/Podel.14G012600/Podel.05G130100/Podel.02G116000/Podel.01G193600/Podel.11G030200…	54	4	Podel.09G129700.v2.1/Podel.07G013000.v2.1/Podel.T070000.v2.1/Podel.15G051200.v2.1	50	Podel.11G144000.v2.1/Podel.01G244200.v2.1/Podel.02G224100.v2.1/Podel.04G165000.v2.1/Podel.07G017000.v2.1/Podel.03G056500.v2.1/Podel.06G222300.v2.1/Podel.14G131700.v2.1/Podel.04G032100.v2.1/Podel.01G473000.v2.1/Podel.11G161700.v2.1/Podel.01G384600.v2.1/Podel.11G129800.v2.1/Podel.14G071500.v2.1/Podel.09G025600.v2.1/Podel.07G055000.v2.1/Podel.01G488300.v2.1/Podel.05G165300.v2.1/Podel.16G081600.v2.1/…
BP	GO:0007018	microtubule-based movement	54/3297	87/10284	7.57426e-09	2.03748e-06	Podel.11G144000.v2.1/Podel.01G244200.v2.1/Podel.02G224100.v2.1/Podel.04G165000.v2.1/Podel.07G017000.v2.1/Podel.09G129700.v2.1/Podel.03G056500.v2.1/Podel.06G222300.v2.1/Podel.14G131700.v2.1/Podel.04G032100.v2.1/Podel.01G473000.v2.1/Podel.11G161700.v2.1/Podel.01G384600.v2.1/Podel.11G129800.v2.1/Podel.14G071500.v2.1/Podel.09G025600.v2.1/Podel.07G055000.v2.1/Podel.01G488300.v2.1/Podel.05G165300.v2.1/…	Podel.11G144000/Podel.01G244200/Podel.02G224100/Podel.04G165000/Podel.07G017000/Podel.09G129700/Podel.03G056500/Podel.06G222300/Podel.14G131700/Podel.04G032100/Podel.01G473000/Podel.11G161700/Podel.01G384600/Podel.11G129800/Podel.14G071500/Podel.09G025600/Podel.07G055000/Podel.01G488300/Podel.05G165300/Podel.16G081600/Podel.14G012600/Podel.05G130100/Podel.02G116000/Podel.01G193600/Podel.11G030200…	54	4	Podel.09G129700.v2.1/Podel.07G013000.v2.1/Podel.T070000.v2.1/Podel.15G051200.v2.1	50	Podel.11G144000.v2.1/Podel.01G244200.v2.1/Podel.02G224100.v2.1/Podel.04G165000.v2.1/Podel.07G017000.v2.1/Podel.03G056500.v2.1/Podel.06G222300.v2.1/Podel.14G131700.v2.1/Podel.04G032100.v2.1/Podel.01G473000.v2.1/Podel.11G161700.v2.1/Podel.01G384600.v2.1/Podel.11G129800.v2.1/Podel.14G071500.v2.1/Podel.09G025600.v2.1/Podel.07G055000.v2.1/Podel.01G488300.v2.1/Podel.05G165300.v2.1/Podel.16G081600.v2.1/…
BP	GO:0007017	microtubule-based process	57/3297	107/10284	4.10673e-06	0.000736473	Podel.11G144000.v2.1/Podel.01G244200.v2.1/Podel.02G224100.v2.1/Podel.04G165000.v2.1/Podel.07G017000.v2.1/Podel.04G034300.v2.1/Podel.09G129700.v2.1/Podel.03G056500.v2.1/Podel.06G222300.v2.1/Podel.14G131700.v2.1/Podel.04G032100.v2.1/Podel.01G473000.v2.1/Podel.11G161700.v2.1/Podel.01G384600.v2.1/Podel.11G129800.v2.1/Podel.14G071500.v2.1/Podel.09G025600.v2.1/Podel.07G055000.v2.1/Podel.01G488300.v2.1/…	Podel.11G144000/Podel.01G244200/Podel.02G224100/Podel.04G165000/Podel.07G017000/Podel.04G034300/Podel.09G129700/Podel.03G056500/Podel.06G222300/Podel.14G131700/Podel.04G032100/Podel.01G473000/Podel.11G161700/Podel.01G384600/Podel.11G129800/Podel.14G071500/Podel.09G025600/Podel.07G055000/Podel.01G488300/Podel.05G165300/Podel.16G081600/Podel.14G012600/Podel.05G130100/Podel.02G116000/Podel.01G193600…	57	4	Podel.09G129700.v2.1/Podel.07G013000.v2.1/Podel.T070000.v2.1/Podel.15G051200.v2.1	53	Podel.11G144000.v2.1/Podel.01G244200.v2.1/Podel.02G224100.v2.1/Podel.04G165000.v2.1/Podel.07G017000.v2.1/Podel.04G034300.v2.1/Podel.03G056500.v2.1/Podel.06G222300.v2.1/Podel.14G131700.v2.1/Podel.04G032100.v2.1/Podel.01G473000.v2.1/Podel.11G161700.v2.1/Podel.01G384600.v2.1/Podel.11G129800.v2.1/Podel.14G071500.v2.1/Podel.09G025600.v2.1/Podel.07G055000.v2.1/Podel.01G488300.v2.1/Podel.05G165300.v2.1/…
BP	GO:0042545	cell wall modification	33/3297	53/10284	5.72154e-06	0.000769548	Podel.01G174100.v2.1/Podel.15G013900.v2.1/Podel.18G051000.v2.1/Podel.12G018600.v2.1/Podel.06G148700.v2.1/Podel.02G225500.v2.1/Podel.07G114600.v2.1/Podel.01G174000.v2.1/Podel.03G002000.v2.1/Podel.13G014200.v2.1/Podel.02G225400.v2.1/Podel.11G132300.v2.1/Podel.07G114700.v2.1/Podel.17G091500.v2.1/Podel.06G144100.v2.1/Podel.T258800.v2.1/Podel.T148800.v2.1/Podel.14G121400.v2.1/Podel.10G107600.v2.1/Pode…	Podel.01G174100/Podel.15G013900/Podel.18G051000/Podel.12G018600/Podel.06G148700/Podel.02G225500/Podel.07G114600/Podel.01G174000/Podel.03G002000/Podel.13G014200/Podel.02G225400/Podel.11G132300/Podel.07G114700/Podel.17G091500/Podel.06G144100/Podel.T258800/Podel.T148800/Podel.14G121400/Podel.10G107600/Podel.T258900/Podel.06G148300/Podel.15G129800/Podel.07G017900/Podel.T198100/Podel.10G255100/Podel.0…	33	5	Podel.02G225500.v2.1/Podel.10G107600.v2.1/Podel.06G148300.v2.1/Podel.15G129800.v2.1/Podel.02G159700.v2.1	28	Podel.01G174100.v2.1/Podel.15G013900.v2.1/Podel.18G051000.v2.1/Podel.12G018600.v2.1/Podel.06G148700.v2.1/Podel.07G114600.v2.1/Podel.01G174000.v2.1/Podel.03G002000.v2.1/Podel.13G014200.v2.1/Podel.02G225400.v2.1/Podel.11G132300.v2.1/Podel.07G114700.v2.1/Podel.17G091500.v2.1/Podel.06G144100.v2.1/Podel.T258800.v2.1/Podel.T148800.v2.1/Podel.14G121400.v2.1/Podel.T258900.v2.1/Podel.07G017900.v2.1/Podel.…
BP	GO:0071554	cell wall organization or biogenesis	49/3297	92/10284	1.92419e-05	0.00207043	Podel.01G174100.v2.1/Podel.15G013900.v2.1/Podel.18G051000.v2.1/Podel.12G018600.v2.1/Podel.14G154700.v2.1/Podel.19G098600.v2.1/Podel.19G098500.v2.1/Podel.04G125600.v2.1/Podel.06G148700.v2.1/Podel.02G225500.v2.1/Podel.07G114600.v2.1/Podel.01G174000.v2.1/Podel.17G100000.v2.1/Podel.14G115600.v2.1/Podel.09G147400.v2.1/Podel.03G002000.v2.1/Podel.13G014200.v2.1/Podel.19G098700.v2.1/Podel.02G225400.v2.1/…	Podel.01G174100/Podel.15G013900/Podel.18G051000/Podel.12G018600/Podel.14G154700/Podel.19G098600/Podel.19G098500/Podel.04G125600/Podel.06G148700/Podel.02G225500/Podel.07G114600/Podel.01G174000/Podel.17G100000/Podel.14G115600/Podel.09G147400/Podel.03G002000/Podel.13G014200/Podel.19G098700/Podel.02G225400/Podel.11G132300/Podel.07G114700/Podel.17G091500/Podel.19G098300/Podel.T152200/Podel.19G098400/P…	49	9	Podel.04G125600.v2.1/Podel.02G225500.v2.1/Podel.19G098300.v2.1/Podel.10G107600.v2.1/Podel.06G148300.v2.1/Podel.15G129800.v2.1/Podel.03G208600.v2.1/Podel.02G159700.v2.1/Podel.04G125700.v2.1	40	Podel.01G174100.v2.1/Podel.15G013900.v2.1/Podel.18G051000.v2.1/Podel.12G018600.v2.1/Podel.14G154700.v2.1/Podel.19G098600.v2.1/Podel.19G098500.v2.1/Podel.06G148700.v2.1/Podel.07G114600.v2.1/Podel.01G174000.v2.1/Podel.17G100000.v2.1/Podel.14G115600.v2.1/Podel.09G147400.v2.1/Podel.03G002000.v2.1/Podel.13G014200.v2.1/Podel.19G098700.v2.1/Podel.02G225400.v2.1/Podel.11G132300.v2.1/Podel.07G114700.v2.1/…
BP	GO:0045229	external encapsulating structure organization	37/3297	65/10284	2.93222e-05	0.00225362	Podel.01G174100.v2.1/Podel.15G013900.v2.1/Podel.18G051000.v2.1/Podel.12G018600.v2.1/Podel.04G125600.v2.1/Podel.06G148700.v2.1/Podel.02G225500.v2.1/Podel.07G114600.v2.1/Podel.01G174000.v2.1/Podel.17G100000.v2.1/Podel.03G002000.v2.1/Podel.13G014200.v2.1/Podel.02G225400.v2.1/Podel.11G132300.v2.1/Podel.07G114700.v2.1/Podel.17G091500.v2.1/Podel.06G144100.v2.1/Podel.T258800.v2.1/Podel.T148800.v2.1/Pode…	Podel.01G174100/Podel.15G013900/Podel.18G051000/Podel.12G018600/Podel.04G125600/Podel.06G148700/Podel.02G225500/Podel.07G114600/Podel.01G174000/Podel.17G100000/Podel.03G002000/Podel.13G014200/Podel.02G225400/Podel.11G132300/Podel.07G114700/Podel.17G091500/Podel.06G144100/Podel.T258800/Podel.T148800/Podel.14G121400/Podel.10G107600/Podel.T258900/Podel.06G148300/Podel.15G129800/Podel.07G017900/Podel…	37	7	Podel.04G125600.v2.1/Podel.02G225500.v2.1/Podel.10G107600.v2.1/Podel.06G148300.v2.1/Podel.15G129800.v2.1/Podel.02G159700.v2.1/Podel.04G125700.v2.1	30	Podel.01G174100.v2.1/Podel.15G013900.v2.1/Podel.18G051000.v2.1/Podel.12G018600.v2.1/Podel.06G148700.v2.1/Podel.07G114600.v2.1/Podel.01G174000.v2.1/Podel.17G100000.v2.1/Podel.03G002000.v2.1/Podel.13G014200.v2.1/Podel.02G225400.v2.1/Podel.11G132300.v2.1/Podel.07G114700.v2.1/Podel.17G091500.v2.1/Podel.06G144100.v2.1/Podel.T258800.v2.1/Podel.T148800.v2.1/Podel.14G121400.v2.1/Podel.T258900.v2.1/Podel.…
BP	GO:0071555	cell wall organization	37/3297	65/10284	2.93222e-05	0.00225362	Podel.01G174100.v2.1/Podel.15G013900.v2.1/Podel.18G051000.v2.1/Podel.12G018600.v2.1/Podel.04G125600.v2.1/Podel.06G148700.v2.1/Podel.02G225500.v2.1/Podel.07G114600.v2.1/Podel.01G174000.v2.1/Podel.17G100000.v2.1/Podel.03G002000.v2.1/Podel.13G014200.v2.1/Podel.02G225400.v2.1/Podel.11G132300.v2.1/Podel.07G114700.v2.1/Podel.17G091500.v2.1/Podel.06G144100.v2.1/Podel.T258800.v2.1/Podel.T148800.v2.1/Pode…	Podel.01G174100/Podel.15G013900/Podel.18G051000/Podel.12G018600/Podel.04G125600/Podel.06G148700/Podel.02G225500/Podel.07G114600/Podel.01G174000/Podel.17G100000/Podel.03G002000/Podel.13G014200/Podel.02G225400/Podel.11G132300/Podel.07G114700/Podel.17G091500/Podel.06G144100/Podel.T258800/Podel.T148800/Podel.14G121400/Podel.10G107600/Podel.T258900/Podel.06G148300/Podel.15G129800/Podel.07G017900/Podel…	37	7	Podel.04G125600.v2.1/Podel.02G225500.v2.1/Podel.10G107600.v2.1/Podel.06G148300.v2.1/Podel.15G129800.v2.1/Podel.02G159700.v2.1/Podel.04G125700.v2.1	30	Podel.01G174100.v2.1/Podel.15G013900.v2.1/Podel.18G051000.v2.1/Podel.12G018600.v2.1/Podel.06G148700.v2.1/Podel.07G114600.v2.1/Podel.01G174000.v2.1/Podel.17G100000.v2.1/Podel.03G002000.v2.1/Podel.13G014200.v2.1/Podel.02G225400.v2.1/Podel.11G132300.v2.1/Podel.07G114700.v2.1/Podel.17G091500.v2.1/Podel.06G144100.v2.1/Podel.T258800.v2.1/Podel.T148800.v2.1/Podel.14G121400.v2.1/Podel.T258900.v2.1/Podel.…
BP	GO:0044262	cellular carbohydrate metabolic process	64/3297	133/10284	7.57029e-05	0.00509102	Podel.19G051300.v2.1/Podel.02G066100.v2.1/Podel.06G183900.v2.1/Podel.19G124000.v2.1/Podel.04G126200.v2.1/Podel.01G240600.v2.1/Podel.18G068300.v2.1/Podel.05G086500.v2.1/Podel.10G069600.v2.1/Podel.18G096200.v2.1/Podel.05G205600.v2.1/Podel.03G171300.v2.1/Podel.01G074100.v2.1/Podel.03G100300.v2.1/Podel.07G097300.v2.1/Podel.02G225100.v2.1/Podel.16G059100.v2.1/Podel.05G029100.v2.1/Podel.03G153800.v2.1/…	Podel.19G051300/Podel.02G066100/Podel.06G183900/Podel.19G124000/Podel.04G126200/Podel.01G240600/Podel.18G068300/Podel.05G086500/Podel.10G069600/Podel.18G096200/Podel.05G205600/Podel.03G171300/Podel.01G074100/Podel.03G100300/Podel.07G097300/Podel.02G225100/Podel.16G059100/Podel.05G029100/Podel.03G153800/Podel.03G233100/Podel.17G100700/Podel.06G054200/Podel.05G212200/Podel.01G013800/Podel.13G140300…	64	22	Podel.19G051300.v2.1/Podel.02G066100.v2.1/Podel.06G183900.v2.1/Podel.04G126200.v2.1/Podel.01G240600.v2.1/Podel.05G086500.v2.1/Podel.10G069600.v2.1/Podel.18G096200.v2.1/Podel.02G225100.v2.1/Podel.03G153800.v2.1/Podel.05G212200.v2.1/Podel.13G140300.v2.1/Podel.18G108400.v2.1/Podel.03G103100.v2.1/Podel.06G191200.v2.1/Podel.T129400.v2.1/Podel.02G250400.v2.1/Podel.03G009500.v2.1/Podel.18G096000.v2.1/Po…	42	Podel.19G124000.v2.1/Podel.18G068300.v2.1/Podel.05G205600.v2.1/Podel.03G171300.v2.1/Podel.01G074100.v2.1/Podel.03G100300.v2.1/Podel.07G097300.v2.1/Podel.16G059100.v2.1/Podel.05G029100.v2.1/Podel.03G233100.v2.1/Podel.17G100700.v2.1/Podel.06G054200.v2.1/Podel.01G013800.v2.1/Podel.01G336800.v2.1/Podel.04G020800.v2.1/Podel.18G062200.v2.1/Podel.02G064200.v2.1/Podel.02G072100.v2.1/Podel.05G177700.v2.1/…
BP	GO:0006073	cellular glucan metabolic process	44/3297	88/10284	0.000336629	0.0164642	Podel.19G051300.v2.1/Podel.02G066100.v2.1/Podel.19G124000.v2.1/Podel.04G126200.v2.1/Podel.01G240600.v2.1/Podel.10G069600.v2.1/Podel.18G096200.v2.1/Podel.05G205600.v2.1/Podel.03G171300.v2.1/Podel.01G074100.v2.1/Podel.16G059100.v2.1/Podel.05G029100.v2.1/Podel.03G153800.v2.1/Podel.03G233100.v2.1/Podel.17G100700.v2.1/Podel.06G054200.v2.1/Podel.05G212200.v2.1/Podel.01G013800.v2.1/Podel.13G140300.v2.1/…	Podel.19G051300/Podel.02G066100/Podel.19G124000/Podel.04G126200/Podel.01G240600/Podel.10G069600/Podel.18G096200/Podel.05G205600/Podel.03G171300/Podel.01G074100/Podel.16G059100/Podel.05G029100/Podel.03G153800/Podel.03G233100/Podel.17G100700/Podel.06G054200/Podel.05G212200/Podel.01G013800/Podel.13G140300/Podel.04G020800/Podel.02G064200/Podel.18G108400/Podel.02G072100/Podel.06G004200/Podel.03G103100…	44	18	Podel.19G051300.v2.1/Podel.02G066100.v2.1/Podel.04G126200.v2.1/Podel.01G240600.v2.1/Podel.10G069600.v2.1/Podel.18G096200.v2.1/Podel.03G153800.v2.1/Podel.05G212200.v2.1/Podel.13G140300.v2.1/Podel.18G108400.v2.1/Podel.03G103100.v2.1/Podel.06G191200.v2.1/Podel.T129400.v2.1/Podel.02G250400.v2.1/Podel.03G009500.v2.1/Podel.18G096000.v2.1/Podel.03G102900.v2.1/Podel.T089000.v2.1	26	Podel.19G124000.v2.1/Podel.05G205600.v2.1/Podel.03G171300.v2.1/Podel.01G074100.v2.1/Podel.16G059100.v2.1/Podel.05G029100.v2.1/Podel.03G233100.v2.1/Podel.17G100700.v2.1/Podel.06G054200.v2.1/Podel.01G013800.v2.1/Podel.04G020800.v2.1/Podel.02G064200.v2.1/Podel.02G072100.v2.1/Podel.06G004200.v2.1/Podel.T237500.v2.1/Podel.10G069500.v2.1/Podel.03G153900.v2.1/Podel.T088900.v2.1/Podel.14G129800.v2.1/Pode…
BP	GO:0044042	glucan metabolic process	44/3297	88/10284	0.000336629	0.0164642	Podel.19G051300.v2.1/Podel.02G066100.v2.1/Podel.19G124000.v2.1/Podel.04G126200.v2.1/Podel.01G240600.v2.1/Podel.10G069600.v2.1/Podel.18G096200.v2.1/Podel.05G205600.v2.1/Podel.03G171300.v2.1/Podel.01G074100.v2.1/Podel.16G059100.v2.1/Podel.05G029100.v2.1/Podel.03G153800.v2.1/Podel.03G233100.v2.1/Podel.17G100700.v2.1/Podel.06G054200.v2.1/Podel.05G212200.v2.1/Podel.01G013800.v2.1/Podel.13G140300.v2.1/…	Podel.19G051300/Podel.02G066100/Podel.19G124000/Podel.04G126200/Podel.01G240600/Podel.10G069600/Podel.18G096200/Podel.05G205600/Podel.03G171300/Podel.01G074100/Podel.16G059100/Podel.05G029100/Podel.03G153800/Podel.03G233100/Podel.17G100700/Podel.06G054200/Podel.05G212200/Podel.01G013800/Podel.13G140300/Podel.04G020800/Podel.02G064200/Podel.18G108400/Podel.02G072100/Podel.06G004200/Podel.03G103100…	44	18	Podel.19G051300.v2.1/Podel.02G066100.v2.1/Podel.04G126200.v2.1/Podel.01G240600.v2.1/Podel.10G069600.v2.1/Podel.18G096200.v2.1/Podel.03G153800.v2.1/Podel.05G212200.v2.1/Podel.13G140300.v2.1/Podel.18G108400.v2.1/Podel.03G103100.v2.1/Podel.06G191200.v2.1/Podel.T129400.v2.1/Podel.02G250400.v2.1/Podel.03G009500.v2.1/Podel.18G096000.v2.1/Podel.03G102900.v2.1/Podel.T089000.v2.1	26	Podel.19G124000.v2.1/Podel.05G205600.v2.1/Podel.03G171300.v2.1/Podel.01G074100.v2.1/Podel.16G059100.v2.1/Podel.05G029100.v2.1/Podel.03G233100.v2.1/Podel.17G100700.v2.1/Podel.06G054200.v2.1/Podel.01G013800.v2.1/Podel.04G020800.v2.1/Podel.02G064200.v2.1/Podel.02G072100.v2.1/Podel.06G004200.v2.1/Podel.T237500.v2.1/Podel.10G069500.v2.1/Podel.03G153900.v2.1/Podel.T088900.v2.1/Podel.14G129800.v2.1/Pode…
BP	GO:0044264	cellular polysaccharide metabolic process	44/3297	88/10284	0.000336629	0.0164642	Podel.19G051300.v2.1/Podel.02G066100.v2.1/Podel.19G124000.v2.1/Podel.04G126200.v2.1/Podel.01G240600.v2.1/Podel.10G069600.v2.1/Podel.18G096200.v2.1/Podel.05G205600.v2.1/Podel.03G171300.v2.1/Podel.01G074100.v2.1/Podel.16G059100.v2.1/Podel.05G029100.v2.1/Podel.03G153800.v2.1/Podel.03G233100.v2.1/Podel.17G100700.v2.1/Podel.06G054200.v2.1/Podel.05G212200.v2.1/Podel.01G013800.v2.1/Podel.13G140300.v2.1/…	Podel.19G051300/Podel.02G066100/Podel.19G124000/Podel.04G126200/Podel.01G240600/Podel.10G069600/Podel.18G096200/Podel.05G205600/Podel.03G171300/Podel.01G074100/Podel.16G059100/Podel.05G029100/Podel.03G153800/Podel.03G233100/Podel.17G100700/Podel.06G054200/Podel.05G212200/Podel.01G013800/Podel.13G140300/Podel.04G020800/Podel.02G064200/Podel.18G108400/Podel.02G072100/Podel.06G004200/Podel.03G103100…	44	18	Podel.19G051300.v2.1/Podel.02G066100.v2.1/Podel.04G126200.v2.1/Podel.01G240600.v2.1/Podel.10G069600.v2.1/Podel.18G096200.v2.1/Podel.03G153800.v2.1/Podel.05G212200.v2.1/Podel.13G140300.v2.1/Podel.18G108400.v2.1/Podel.03G103100.v2.1/Podel.06G191200.v2.1/Podel.T129400.v2.1/Podel.02G250400.v2.1/Podel.03G009500.v2.1/Podel.18G096000.v2.1/Podel.03G102900.v2.1/Podel.T089000.v2.1	26	Podel.19G124000.v2.1/Podel.05G205600.v2.1/Podel.03G171300.v2.1/Podel.01G074100.v2.1/Podel.16G059100.v2.1/Podel.05G029100.v2.1/Podel.03G233100.v2.1/Podel.17G100700.v2.1/Podel.06G054200.v2.1/Podel.01G013800.v2.1/Podel.04G020800.v2.1/Podel.02G064200.v2.1/Podel.02G072100.v2.1/Podel.06G004200.v2.1/Podel.T237500.v2.1/Podel.10G069500.v2.1/Podel.03G153900.v2.1/Podel.T088900.v2.1/Podel.14G129800.v2.1/Pode…
BP	GO:0015979	photosynthesis	40/3297	80/10284	0.000616161	0.0276246	Podel.06G157200.v2.1/Podel.06G267900.v2.1/Podel.04G032000.v2.1/Podel.11G165600.v2.1/Podel.02G264100.v2.1/Podel.05G231600.v2.1/Podel.07G039900.v2.1/Podel.18G064500.v2.1/Podel.03G055200.v2.1/Podel.07G113300.v2.1/Podel.08G209900.v2.1/Podel.18G027500.v2.1/Podel.02G046600.v2.1/Podel.01G493500.v2.1/Podel.05G068900.v2.1/Podel.02G280600.v2.1/Podel.01G460100.v2.1/Podel.02G061300.v2.1/Podel.14G184700.v2.1/…	Podel.06G157200/Podel.06G267900/Podel.04G032000/Podel.11G165600/Podel.02G264100/Podel.05G231600/Podel.07G039900/Podel.18G064500/Podel.03G055200/Podel.07G113300/Podel.08G209900/Podel.18G027500/Podel.02G046600/Podel.01G493500/Podel.05G068900/Podel.02G280600/Podel.01G460100/Podel.02G061300/Podel.14G184700/Podel.11G030300/Podel.10G215100/Podel.01G084800/Podel.10G085100/Podel.17G138300/Podel.10G168300…	40	3	Podel.01G460200.v2.1/Podel.05G074500.v2.1/Podel.02G236400.v2.1	37	Podel.06G157200.v2.1/Podel.06G267900.v2.1/Podel.04G032000.v2.1/Podel.11G165600.v2.1/Podel.02G264100.v2.1/Podel.05G231600.v2.1/Podel.07G039900.v2.1/Podel.18G064500.v2.1/Podel.03G055200.v2.1/Podel.07G113300.v2.1/Podel.08G209900.v2.1/Podel.18G027500.v2.1/Podel.02G046600.v2.1/Podel.01G493500.v2.1/Podel.05G068900.v2.1/Podel.02G280600.v2.1/Podel.01G460100.v2.1/Podel.02G061300.v2.1/Podel.14G184700.v2.1/…
BP	GO:0005976	polysaccharide metabolic process	47/3297	98/10284	0.000713161	0.0295139	Podel.19G051300.v2.1/Podel.02G066100.v2.1/Podel.19G124000.v2.1/Podel.04G126200.v2.1/Podel.01G240600.v2.1/Podel.10G069600.v2.1/Podel.18G096200.v2.1/Podel.05G205600.v2.1/Podel.03G171300.v2.1/Podel.10G057200.v2.1/Podel.01G074100.v2.1/Podel.16G059100.v2.1/Podel.05G029100.v2.1/Podel.03G153800.v2.1/Podel.03G233100.v2.1/Podel.17G100700.v2.1/Podel.06G054200.v2.1/Podel.05G212200.v2.1/Podel.01G013800.v2.1/…	Podel.19G051300/Podel.02G066100/Podel.19G124000/Podel.04G126200/Podel.01G240600/Podel.10G069600/Podel.18G096200/Podel.05G205600/Podel.03G171300/Podel.10G057200/Podel.01G074100/Podel.16G059100/Podel.05G029100/Podel.03G153800/Podel.03G233100/Podel.17G100700/Podel.06G054200/Podel.05G212200/Podel.01G013800/Podel.13G140300/Podel.17G041700/Podel.04G020800/Podel.01G160500/Podel.02G064200/Podel.18G108400…	47	19	Podel.19G051300.v2.1/Podel.02G066100.v2.1/Podel.04G126200.v2.1/Podel.01G240600.v2.1/Podel.10G069600.v2.1/Podel.18G096200.v2.1/Podel.03G153800.v2.1/Podel.05G212200.v2.1/Podel.13G140300.v2.1/Podel.01G160500.v2.1/Podel.18G108400.v2.1/Podel.03G103100.v2.1/Podel.06G191200.v2.1/Podel.T129400.v2.1/Podel.02G250400.v2.1/Podel.03G009500.v2.1/Podel.18G096000.v2.1/Podel.03G102900.v2.1/Podel.T089000.v2.1	28	Podel.19G124000.v2.1/Podel.05G205600.v2.1/Podel.03G171300.v2.1/Podel.10G057200.v2.1/Podel.01G074100.v2.1/Podel.16G059100.v2.1/Podel.05G029100.v2.1/Podel.03G233100.v2.1/Podel.17G100700.v2.1/Podel.06G054200.v2.1/Podel.01G013800.v2.1/Podel.17G041700.v2.1/Podel.04G020800.v2.1/Podel.02G064200.v2.1/Podel.02G072100.v2.1/Podel.06G004200.v2.1/Podel.T237500.v2.1/Podel.10G069500.v2.1/Podel.03G153900.v2.1/Po…
BP	GO:0006952	defense response	32/3297	62/10284	0.0010591	0.0406997	Podel.08G050600.v2.1/Podel.04G055400.v2.1/Podel.17G053400.v2.1/Podel.10G093200.v2.1/Podel.09G010000.v2.1/Podel.10G000400.v2.1/Podel.08G241100.v2.1/Podel.08G152200.v2.1/Podel.08G080800.v2.1/Podel.08G241000.v2.1/Podel.04G019800.v2.1/Podel.13G044700.v2.1/Podel.10G109200.v2.1/Podel.04G019900.v2.1/Podel.T118400.v2.1/Podel.10G225500.v2.1/Podel.03G091900.v2.1/Podel.13G140000.v2.1/Podel.03G001500.v2.1/Po…	Podel.08G050600/Podel.04G055400/Podel.17G053400/Podel.10G093200/Podel.09G010000/Podel.10G000400/Podel.08G241100/Podel.08G152200/Podel.08G080800/Podel.08G241000/Podel.04G019800/Podel.13G044700/Podel.10G109200/Podel.04G019900/Podel.T118400/Podel.10G225500/Podel.03G091900/Podel.13G140000/Podel.03G001500/Podel.07G158500/Podel.05G006700/Podel.07G072500/Podel.05G006400/Podel.13G044900/Podel.01G081900/P…	32	12	Podel.08G050600.v2.1/Podel.04G055400.v2.1/Podel.17G053400.v2.1/Podel.09G010000.v2.1/Podel.08G241100.v2.1/Podel.08G080800.v2.1/Podel.04G019800.v2.1/Podel.04G019900.v2.1/Podel.10G225500.v2.1/Podel.03G001500.v2.1/Podel.01G427600.v2.1/Podel.01G429000.v2.1	20	Podel.10G093200.v2.1/Podel.10G000400.v2.1/Podel.08G152200.v2.1/Podel.08G241000.v2.1/Podel.13G044700.v2.1/Podel.10G109200.v2.1/Podel.T118400.v2.1/Podel.03G091900.v2.1/Podel.13G140000.v2.1/Podel.07G158500.v2.1/Podel.05G006700.v2.1/Podel.07G072500.v2.1/Podel.05G006400.v2.1/Podel.13G044900.v2.1/Podel.01G081900.v2.1/Podel.05G006600.v2.1/Podel.03G094000.v2.1/Podel.11G020700.v2.1/Podel.08G152100.v2.1/Po…
CC	GO:0005618	cell wall	51/935	88/3479	4.9453e-10	3.75842e-08	Podel.02G066100.v2.1/Podel.01G174100.v2.1/Podel.15G013900.v2.1/Podel.18G051000.v2.1/Podel.12G018600.v2.1/Podel.18G148700.v2.1/Podel.19G124000.v2.1/Podel.06G148700.v2.1/Podel.06G082500.v2.1/Podel.02G225500.v2.1/Podel.18G096200.v2.1/Podel.03G171300.v2.1/Podel.07G114600.v2.1/Podel.01G074100.v2.1/Podel.01G174000.v2.1/Podel.05G212200.v2.1/Podel.04G020800.v2.1/Podel.03G002000.v2.1/Podel.13G014200.v2.1/…	Podel.02G066100/Podel.01G174100/Podel.15G013900/Podel.18G051000/Podel.12G018600/Podel.18G148700/Podel.19G124000/Podel.06G148700/Podel.06G082500/Podel.02G225500/Podel.18G096200/Podel.03G171300/Podel.07G114600/Podel.01G074100/Podel.01G174000/Podel.05G212200/Podel.04G020800/Podel.03G002000/Podel.13G014200/Podel.02G225400/Podel.11G132300/Podel.07G114700/Podel.17G091500/Podel.03G103100/Podel.06G144100…	51	11	Podel.02G066100.v2.1/Podel.02G225500.v2.1/Podel.18G096200.v2.1/Podel.05G212200.v2.1/Podel.03G103100.v2.1/Podel.10G107600.v2.1/Podel.06G148300.v2.1/Podel.15G129800.v2.1/Podel.02G159700.v2.1/Podel.18G096000.v2.1/Podel.T089000.v2.1	40	Podel.01G174100.v2.1/Podel.15G013900.v2.1/Podel.18G051000.v2.1/Podel.12G018600.v2.1/Podel.18G148700.v2.1/Podel.19G124000.v2.1/Podel.06G148700.v2.1/Podel.06G082500.v2.1/Podel.03G171300.v2.1/Podel.07G114600.v2.1/Podel.01G074100.v2.1/Podel.01G174000.v2.1/Podel.04G020800.v2.1/Podel.03G002000.v2.1/Podel.13G014200.v2.1/Podel.02G225400.v2.1/Podel.11G132300.v2.1/Podel.07G114700.v2.1/Podel.17G091500.v2.1/…
CC	GO:0030312	external encapsulating structure	51/935	88/3479	4.9453e-10	3.75842e-08	Podel.02G066100.v2.1/Podel.01G174100.v2.1/Podel.15G013900.v2.1/Podel.18G051000.v2.1/Podel.12G018600.v2.1/Podel.18G148700.v2.1/Podel.19G124000.v2.1/Podel.06G148700.v2.1/Podel.06G082500.v2.1/Podel.02G225500.v2.1/Podel.18G096200.v2.1/Podel.03G171300.v2.1/Podel.07G114600.v2.1/Podel.01G074100.v2.1/Podel.01G174000.v2.1/Podel.05G212200.v2.1/Podel.04G020800.v2.1/Podel.03G002000.v2.1/Podel.13G014200.v2.1/…	Podel.02G066100/Podel.01G174100/Podel.15G013900/Podel.18G051000/Podel.12G018600/Podel.18G148700/Podel.19G124000/Podel.06G148700/Podel.06G082500/Podel.02G225500/Podel.18G096200/Podel.03G171300/Podel.07G114600/Podel.01G074100/Podel.01G174000/Podel.05G212200/Podel.04G020800/Podel.03G002000/Podel.13G014200/Podel.02G225400/Podel.11G132300/Podel.07G114700/Podel.17G091500/Podel.03G103100/Podel.06G144100…	51	11	Podel.02G066100.v2.1/Podel.02G225500.v2.1/Podel.18G096200.v2.1/Podel.05G212200.v2.1/Podel.03G103100.v2.1/Podel.10G107600.v2.1/Podel.06G148300.v2.1/Podel.15G129800.v2.1/Podel.02G159700.v2.1/Podel.18G096000.v2.1/Podel.T089000.v2.1	40	Podel.01G174100.v2.1/Podel.15G013900.v2.1/Podel.18G051000.v2.1/Podel.12G018600.v2.1/Podel.18G148700.v2.1/Podel.19G124000.v2.1/Podel.06G148700.v2.1/Podel.06G082500.v2.1/Podel.03G171300.v2.1/Podel.07G114600.v2.1/Podel.01G074100.v2.1/Podel.01G174000.v2.1/Podel.04G020800.v2.1/Podel.03G002000.v2.1/Podel.13G014200.v2.1/Podel.02G225400.v2.1/Podel.11G132300.v2.1/Podel.07G114700.v2.1/Podel.17G091500.v2.1/…
CC	GO:0009579	thylakoid	43/935	73/3479	5.99127e-09	2.27668e-07	Podel.06G157200.v2.1/Podel.06G267900.v2.1/Podel.04G032000.v2.1/Podel.11G165600.v2.1/Podel.02G264100.v2.1/Podel.05G231600.v2.1/Podel.04G151300.v2.1/Podel.07G039900.v2.1/Podel.18G064500.v2.1/Podel.03G055200.v2.1/Podel.07G113300.v2.1/Podel.08G209900.v2.1/Podel.18G027500.v2.1/Podel.02G046600.v2.1/Podel.01G493500.v2.1/Podel.05G068900.v2.1/Podel.02G280600.v2.1/Podel.01G460100.v2.1/Podel.02G061300.v2.1/…	Podel.06G157200/Podel.06G267900/Podel.04G032000/Podel.11G165600/Podel.02G264100/Podel.05G231600/Podel.04G151300/Podel.07G039900/Podel.18G064500/Podel.03G055200/Podel.07G113300/Podel.08G209900/Podel.18G027500/Podel.02G046600/Podel.01G493500/Podel.05G068900/Podel.02G280600/Podel.01G460100/Podel.02G061300/Podel.14G184700/Podel.11G030300/Podel.10G215100/Podel.01G084800/Podel.10G085100/Podel.17G138300…	43	3	Podel.01G460200.v2.1/Podel.05G074500.v2.1/Podel.02G236400.v2.1	40	Podel.06G157200.v2.1/Podel.06G267900.v2.1/Podel.04G032000.v2.1/Podel.11G165600.v2.1/Podel.02G264100.v2.1/Podel.05G231600.v2.1/Podel.04G151300.v2.1/Podel.07G039900.v2.1/Podel.18G064500.v2.1/Podel.03G055200.v2.1/Podel.07G113300.v2.1/Podel.08G209900.v2.1/Podel.18G027500.v2.1/Podel.02G046600.v2.1/Podel.01G493500.v2.1/Podel.05G068900.v2.1/Podel.02G280600.v2.1/Podel.01G460100.v2.1/Podel.02G061300.v2.1/…
CC	GO:0044436	thylakoid part	43/935	73/3479	5.99127e-09	2.27668e-07	Podel.06G157200.v2.1/Podel.06G267900.v2.1/Podel.04G032000.v2.1/Podel.11G165600.v2.1/Podel.02G264100.v2.1/Podel.05G231600.v2.1/Podel.04G151300.v2.1/Podel.07G039900.v2.1/Podel.18G064500.v2.1/Podel.03G055200.v2.1/Podel.07G113300.v2.1/Podel.08G209900.v2.1/Podel.18G027500.v2.1/Podel.02G046600.v2.1/Podel.01G493500.v2.1/Podel.05G068900.v2.1/Podel.02G280600.v2.1/Podel.01G460100.v2.1/Podel.02G061300.v2.1/…	Podel.06G157200/Podel.06G267900/Podel.04G032000/Podel.11G165600/Podel.02G264100/Podel.05G231600/Podel.04G151300/Podel.07G039900/Podel.18G064500/Podel.03G055200/Podel.07G113300/Podel.08G209900/Podel.18G027500/Podel.02G046600/Podel.01G493500/Podel.05G068900/Podel.02G280600/Podel.01G460100/Podel.02G061300/Podel.14G184700/Podel.11G030300/Podel.10G215100/Podel.01G084800/Podel.10G085100/Podel.17G138300…	43	3	Podel.01G460200.v2.1/Podel.05G074500.v2.1/Podel.02G236400.v2.1	40	Podel.06G157200.v2.1/Podel.06G267900.v2.1/Podel.04G032000.v2.1/Podel.11G165600.v2.1/Podel.02G264100.v2.1/Podel.05G231600.v2.1/Podel.04G151300.v2.1/Podel.07G039900.v2.1/Podel.18G064500.v2.1/Podel.03G055200.v2.1/Podel.07G113300.v2.1/Podel.08G209900.v2.1/Podel.18G027500.v2.1/Podel.02G046600.v2.1/Podel.01G493500.v2.1/Podel.05G068900.v2.1/Podel.02G280600.v2.1/Podel.01G460100.v2.1/Podel.02G061300.v2.1/…
CC	GO:0009521	photosystem	39/935	66/3479	2.76076e-08	8.3927e-07	Podel.06G157200.v2.1/Podel.06G267900.v2.1/Podel.04G032000.v2.1/Podel.11G165600.v2.1/Podel.02G264100.v2.1/Podel.05G231600.v2.1/Podel.07G039900.v2.1/Podel.18G064500.v2.1/Podel.03G055200.v2.1/Podel.07G113300.v2.1/Podel.08G209900.v2.1/Podel.18G027500.v2.1/Podel.02G046600.v2.1/Podel.01G493500.v2.1/Podel.05G068900.v2.1/Podel.02G280600.v2.1/Podel.01G460100.v2.1/Podel.02G061300.v2.1/Podel.14G184700.v2.1/…	Podel.06G157200/Podel.06G267900/Podel.04G032000/Podel.11G165600/Podel.02G264100/Podel.05G231600/Podel.07G039900/Podel.18G064500/Podel.03G055200/Podel.07G113300/Podel.08G209900/Podel.18G027500/Podel.02G046600/Podel.01G493500/Podel.05G068900/Podel.02G280600/Podel.01G460100/Podel.02G061300/Podel.14G184700/Podel.11G030300/Podel.10G215100/Podel.01G084800/Podel.10G085100/Podel.17G138300/Podel.10G168300…	39	3	Podel.01G460200.v2.1/Podel.05G074500.v2.1/Podel.02G236400.v2.1	36	Podel.06G157200.v2.1/Podel.06G267900.v2.1/Podel.04G032000.v2.1/Podel.11G165600.v2.1/Podel.02G264100.v2.1/Podel.05G231600.v2.1/Podel.07G039900.v2.1/Podel.18G064500.v2.1/Podel.03G055200.v2.1/Podel.07G113300.v2.1/Podel.08G209900.v2.1/Podel.18G027500.v2.1/Podel.02G046600.v2.1/Podel.01G493500.v2.1/Podel.05G068900.v2.1/Podel.02G280600.v2.1/Podel.01G460100.v2.1/Podel.02G061300.v2.1/Podel.14G184700.v2.1/…
CC	GO:0034357	photosynthetic membrane	39/935	68/3479	8.62022e-08	2.18379e-06	Podel.06G157200.v2.1/Podel.06G267900.v2.1/Podel.04G032000.v2.1/Podel.11G165600.v2.1/Podel.02G264100.v2.1/Podel.05G231600.v2.1/Podel.07G039900.v2.1/Podel.18G064500.v2.1/Podel.03G055200.v2.1/Podel.07G113300.v2.1/Podel.08G209900.v2.1/Podel.18G027500.v2.1/Podel.02G046600.v2.1/Podel.01G493500.v2.1/Podel.05G068900.v2.1/Podel.02G280600.v2.1/Podel.01G460100.v2.1/Podel.02G061300.v2.1/Podel.14G184700.v2.1/…	Podel.06G157200/Podel.06G267900/Podel.04G032000/Podel.11G165600/Podel.02G264100/Podel.05G231600/Podel.07G039900/Podel.18G064500/Podel.03G055200/Podel.07G113300/Podel.08G209900/Podel.18G027500/Podel.02G046600/Podel.01G493500/Podel.05G068900/Podel.02G280600/Podel.01G460100/Podel.02G061300/Podel.14G184700/Podel.11G030300/Podel.10G215100/Podel.01G084800/Podel.10G085100/Podel.17G138300/Podel.10G168300…	39	3	Podel.01G460200.v2.1/Podel.05G074500.v2.1/Podel.02G236400.v2.1	36	Podel.06G157200.v2.1/Podel.06G267900.v2.1/Podel.04G032000.v2.1/Podel.11G165600.v2.1/Podel.02G264100.v2.1/Podel.05G231600.v2.1/Podel.07G039900.v2.1/Podel.18G064500.v2.1/Podel.03G055200.v2.1/Podel.07G113300.v2.1/Podel.08G209900.v2.1/Podel.18G027500.v2.1/Podel.02G046600.v2.1/Podel.01G493500.v2.1/Podel.05G068900.v2.1/Podel.02G280600.v2.1/Podel.01G460100.v2.1/Podel.02G061300.v2.1/Podel.14G184700.v2.1/…
CC	GO:0009522	photosystem I	15/935	17/3479	1.94732e-07	4.22847e-06	Podel.06G267900.v2.1/Podel.11G165600.v2.1/Podel.02G264100.v2.1/Podel.03G055200.v2.1/Podel.07G113300.v2.1/Podel.18G027500.v2.1/Podel.01G493500.v2.1/Podel.05G068900.v2.1/Podel.02G280600.v2.1/Podel.14G184700.v2.1/Podel.01G084800.v2.1/Podel.10G085100.v2.1/Podel.13G173400.v2.1/Podel.08G176400.v2.1/Podel.02G236400.v2.1	Podel.06G267900/Podel.11G165600/Podel.02G264100/Podel.03G055200/Podel.07G113300/Podel.18G027500/Podel.01G493500/Podel.05G068900/Podel.02G280600/Podel.14G184700/Podel.01G084800/Podel.10G085100/Podel.13G173400/Podel.08G176400/Podel.02G236400	15	1	Podel.02G236400.v2.1	14	Podel.06G267900.v2.1/Podel.11G165600.v2.1/Podel.02G264100.v2.1/Podel.03G055200.v2.1/Podel.07G113300.v2.1/Podel.18G027500.v2.1/Podel.01G493500.v2.1/Podel.05G068900.v2.1/Podel.02G280600.v2.1/Podel.14G184700.v2.1/Podel.01G084800.v2.1/Podel.10G085100.v2.1/Podel.13G173400.v2.1/Podel.08G176400.v2.1
CC	GO:0071944	cell periphery	66/935	145/3479	6.5153e-07	1.23791e-05	Podel.02G066100.v2.1/Podel.01G174100.v2.1/Podel.15G013900.v2.1/Podel.18G051000.v2.1/Podel.12G018600.v2.1/Podel.18G148700.v2.1/Podel.19G124000.v2.1/Podel.06G148700.v2.1/Podel.01G240600.v2.1/Podel.06G082500.v2.1/Podel.02G225500.v2.1/Podel.18G096200.v2.1/Podel.03G171300.v2.1/Podel.07G114600.v2.1/Podel.01G074100.v2.1/Podel.01G174000.v2.1/Podel.03G233100.v2.1/Podel.05G212200.v2.1/Podel.01G013800.v2.1/…	Podel.02G066100/Podel.01G174100/Podel.15G013900/Podel.18G051000/Podel.12G018600/Podel.18G148700/Podel.19G124000/Podel.06G148700/Podel.01G240600/Podel.06G082500/Podel.02G225500/Podel.18G096200/Podel.03G171300/Podel.07G114600/Podel.01G074100/Podel.01G174000/Podel.03G233100/Podel.05G212200/Podel.01G013800/Podel.13G140300/Podel.17G097800/Podel.04G020800/Podel.03G002000/Podel.13G014200/Podel.02G064200…	66	19	Podel.02G066100.v2.1/Podel.01G240600.v2.1/Podel.02G225500.v2.1/Podel.18G096200.v2.1/Podel.05G212200.v2.1/Podel.13G140300.v2.1/Podel.17G097800.v2.1/Podel.01G077000.v2.1/Podel.03G103100.v2.1/Podel.06G225600.v2.1/Podel.10G107600.v2.1/Podel.03G168800.v2.1/Podel.06G148300.v2.1/Podel.15G129800.v2.1/Podel.03G222200.v2.1/Podel.02G159700.v2.1/Podel.18G096000.v2.1/Podel.T089000.v2.1/Podel.10G217400.v2.1	47	Podel.01G174100.v2.1/Podel.15G013900.v2.1/Podel.18G051000.v2.1/Podel.12G018600.v2.1/Podel.18G148700.v2.1/Podel.19G124000.v2.1/Podel.06G148700.v2.1/Podel.06G082500.v2.1/Podel.03G171300.v2.1/Podel.07G114600.v2.1/Podel.01G074100.v2.1/Podel.01G174000.v2.1/Podel.03G233100.v2.1/Podel.01G013800.v2.1/Podel.04G020800.v2.1/Podel.03G002000.v2.1/Podel.13G014200.v2.1/Podel.02G064200.v2.1/Podel.02G225400.v2.1/…
CC	GO:0009523	photosystem II	23/935	43/3479	0.000177982	0.00300593	Podel.06G157200.v2.1/Podel.04G032000.v2.1/Podel.05G231600.v2.1/Podel.07G039900.v2.1/Podel.18G064500.v2.1/Podel.08G209900.v2.1/Podel.02G046600.v2.1/Podel.01G460100.v2.1/Podel.02G061300.v2.1/Podel.11G030300.v2.1/Podel.10G215100.v2.1/Podel.17G138300.v2.1/Podel.10G168300.v2.1/Podel.05G272900.v2.1/Podel.10G214900.v2.1/Podel.10G045700.v2.1/Podel.05G012700.v2.1/Podel.05G011800.v2.1/Podel.01G460200.v2.1/…	Podel.06G157200/Podel.04G032000/Podel.05G231600/Podel.07G039900/Podel.18G064500/Podel.08G209900/Podel.02G046600/Podel.01G460100/Podel.02G061300/Podel.11G030300/Podel.10G215100/Podel.17G138300/Podel.10G168300/Podel.05G272900/Podel.10G214900/Podel.10G045700/Podel.05G012700/Podel.05G011800/Podel.01G460200/Podel.05G074500/Podel.09G064300/Podel.02G079400/Podel.T042000	23	2	Podel.01G460200.v2.1/Podel.05G074500.v2.1	21	Podel.06G157200.v2.1/Podel.04G032000.v2.1/Podel.05G231600.v2.1/Podel.07G039900.v2.1/Podel.18G064500.v2.1/Podel.08G209900.v2.1/Podel.02G046600.v2.1/Podel.01G460100.v2.1/Podel.02G061300.v2.1/Podel.11G030300.v2.1/Podel.10G215100.v2.1/Podel.17G138300.v2.1/Podel.10G168300.v2.1/Podel.05G272900.v2.1/Podel.10G214900.v2.1/Podel.10G045700.v2.1/Podel.05G012700.v2.1/Podel.05G011800.v2.1/Podel.09G064300.v2.1/…
CC	GO:0009654	photosystem II oxygen evolving complex	17/935	32/3479	0.00138503	0.0191385	Podel.04G032000.v2.1/Podel.07G039900.v2.1/Podel.01G460100.v2.1/Podel.02G061300.v2.1/Podel.11G030300.v2.1/Podel.10G215100.v2.1/Podel.17G138300.v2.1/Podel.10G168300.v2.1/Podel.05G272900.v2.1/Podel.10G214900.v2.1/Podel.05G012700.v2.1/Podel.05G011800.v2.1/Podel.01G460200.v2.1/Podel.05G074500.v2.1/Podel.09G064300.v2.1/Podel.02G079400.v2.1/Podel.T042000.v2.1	Podel.04G032000/Podel.07G039900/Podel.01G460100/Podel.02G061300/Podel.11G030300/Podel.10G215100/Podel.17G138300/Podel.10G168300/Podel.05G272900/Podel.10G214900/Podel.05G012700/Podel.05G011800/Podel.01G460200/Podel.05G074500/Podel.09G064300/Podel.02G079400/Podel.T042000	17	2	Podel.01G460200.v2.1/Podel.05G074500.v2.1	15	Podel.04G032000.v2.1/Podel.07G039900.v2.1/Podel.01G460100.v2.1/Podel.02G061300.v2.1/Podel.11G030300.v2.1/Podel.10G215100.v2.1/Podel.17G138300.v2.1/Podel.10G168300.v2.1/Podel.05G272900.v2.1/Podel.10G214900.v2.1/Podel.05G012700.v2.1/Podel.05G011800.v2.1/Podel.09G064300.v2.1/Podel.02G079400.v2.1/Podel.T042000.v2.1
CC	GO:0019898	extrinsic component of membrane	17/935	32/3479	0.00138503	0.0191385	Podel.04G032000.v2.1/Podel.07G039900.v2.1/Podel.02G061300.v2.1/Podel.11G030300.v2.1/Podel.10G215100.v2.1/Podel.17G138300.v2.1/Podel.10G168300.v2.1/Podel.05G272900.v2.1/Podel.10G214900.v2.1/Podel.05G012700.v2.1/Podel.05G011800.v2.1/Podel.05G074500.v2.1/Podel.09G064300.v2.1/Podel.02G079400.v2.1/Podel.T042000.v2.1/Podel.05G228200.v2.1/Podel.05G228900.v2.1	Podel.04G032000/Podel.07G039900/Podel.02G061300/Podel.11G030300/Podel.10G215100/Podel.17G138300/Podel.10G168300/Podel.05G272900/Podel.10G214900/Podel.05G012700/Podel.05G011800/Podel.05G074500/Podel.09G064300/Podel.02G079400/Podel.T042000/Podel.05G228200/Podel.05G228900	17	1	Podel.05G074500.v2.1	16	Podel.04G032000.v2.1/Podel.07G039900.v2.1/Podel.02G061300.v2.1/Podel.11G030300.v2.1/Podel.10G215100.v2.1/Podel.17G138300.v2.1/Podel.10G168300.v2.1/Podel.05G272900.v2.1/Podel.10G214900.v2.1/Podel.05G012700.v2.1/Podel.05G011800.v2.1/Podel.09G064300.v2.1/Podel.02G079400.v2.1/Podel.T042000.v2.1/Podel.05G228200.v2.1/Podel.05G228900.v2.1
CC	GO:0042651	thylakoid membrane	17/935	34/3479	0.00324538	0.0411081	Podel.04G032000.v2.1/Podel.07G039900.v2.1/Podel.01G460100.v2.1/Podel.02G061300.v2.1/Podel.11G030300.v2.1/Podel.10G215100.v2.1/Podel.17G138300.v2.1/Podel.10G168300.v2.1/Podel.05G272900.v2.1/Podel.10G214900.v2.1/Podel.05G012700.v2.1/Podel.05G011800.v2.1/Podel.01G460200.v2.1/Podel.05G074500.v2.1/Podel.09G064300.v2.1/Podel.02G079400.v2.1/Podel.T042000.v2.1	Podel.04G032000/Podel.07G039900/Podel.01G460100/Podel.02G061300/Podel.11G030300/Podel.10G215100/Podel.17G138300/Podel.10G168300/Podel.05G272900/Podel.10G214900/Podel.05G012700/Podel.05G011800/Podel.01G460200/Podel.05G074500/Podel.09G064300/Podel.02G079400/Podel.T042000	17	2	Podel.01G460200.v2.1/Podel.05G074500.v2.1	15	Podel.04G032000.v2.1/Podel.07G039900.v2.1/Podel.01G460100.v2.1/Podel.02G061300.v2.1/Podel.11G030300.v2.1/Podel.10G215100.v2.1/Podel.17G138300.v2.1/Podel.10G168300.v2.1/Podel.05G272900.v2.1/Podel.10G214900.v2.1/Podel.05G012700.v2.1/Podel.05G011800.v2.1/Podel.09G064300.v2.1/Podel.02G079400.v2.1/Podel.T042000.v2.1
CC	GO:0005576	extracellular region	23/935	51/3479	0.00366406	0.0428414	Podel.02G066100.v2.1/Podel.19G124000.v2.1/Podel.18G096200.v2.1/Podel.03G171300.v2.1/Podel.01G074100.v2.1/Podel.05G212200.v2.1/Podel.19G076700.v2.1/Podel.04G020800.v2.1/Podel.13G105100.v2.1/Podel.03G103100.v2.1/Podel.T237500.v2.1/Podel.T088900.v2.1/Podel.19G076800.v2.1/Podel.14G119100.v2.1/Podel.11G020100.v2.1/Podel.13G033700.v2.1/Podel.19G077100.v2.1/Podel.12G111600.v2.1/Podel.09G085800.v2.1/Pode…	Podel.02G066100/Podel.19G124000/Podel.18G096200/Podel.03G171300/Podel.01G074100/Podel.05G212200/Podel.19G076700/Podel.04G020800/Podel.13G105100/Podel.03G103100/Podel.T237500/Podel.T088900/Podel.19G076800/Podel.14G119100/Podel.11G020100/Podel.13G033700/Podel.19G077100/Podel.12G111600/Podel.09G085800/Podel.13G033800/Podel.18G096000/Podel.T089000/Podel.06G133000	23	10	Podel.02G066100.v2.1/Podel.18G096200.v2.1/Podel.05G212200.v2.1/Podel.03G103100.v2.1/Podel.13G033700.v2.1/Podel.19G077100.v2.1/Podel.12G111600.v2.1/Podel.13G033800.v2.1/Podel.18G096000.v2.1/Podel.T089000.v2.1	13	Podel.19G124000.v2.1/Podel.03G171300.v2.1/Podel.01G074100.v2.1/Podel.19G076700.v2.1/Podel.04G020800.v2.1/Podel.13G105100.v2.1/Podel.T237500.v2.1/Podel.T088900.v2.1/Podel.19G076800.v2.1/Podel.14G119100.v2.1/Podel.11G020100.v2.1/Podel.09G085800.v2.1/Podel.06G133000.v2.1
MF	GO:0008017	microtubule binding	61/4616	101/15706	8.71967e-11	2.90482e-08	Podel.11G144000.v2.1/Podel.01G244200.v2.1/Podel.02G224100.v2.1/Podel.04G165000.v2.1/Podel.07G017000.v2.1/Podel.09G129700.v2.1/Podel.03G056500.v2.1/Podel.06G222300.v2.1/Podel.06G039100.v2.1/Podel.14G131700.v2.1/Podel.04G032100.v2.1/Podel.01G473000.v2.1/Podel.12G072500.v2.1/Podel.05G155400.v2.1/Podel.10G103300.v2.1/Podel.11G161700.v2.1/Podel.01G384600.v2.1/Podel.11G129800.v2.1/Podel.14G071500.v2.1/…	Podel.11G144000/Podel.01G244200/Podel.02G224100/Podel.04G165000/Podel.07G017000/Podel.09G129700/Podel.03G056500/Podel.06G222300/Podel.06G039100/Podel.14G131700/Podel.04G032100/Podel.01G473000/Podel.12G072500/Podel.05G155400/Podel.10G103300/Podel.11G161700/Podel.01G384600/Podel.11G129800/Podel.14G071500/Podel.09G025600/Podel.07G055000/Podel.01G488300/Podel.05G165300/Podel.16G081600/Podel.14G012600…	61	4	Podel.09G129700.v2.1/Podel.07G013000.v2.1/Podel.T070000.v2.1/Podel.15G051200.v2.1	57	Podel.11G144000.v2.1/Podel.01G244200.v2.1/Podel.02G224100.v2.1/Podel.04G165000.v2.1/Podel.07G017000.v2.1/Podel.03G056500.v2.1/Podel.06G222300.v2.1/Podel.06G039100.v2.1/Podel.14G131700.v2.1/Podel.04G032100.v2.1/Podel.01G473000.v2.1/Podel.12G072500.v2.1/Podel.05G155400.v2.1/Podel.10G103300.v2.1/Podel.11G161700.v2.1/Podel.01G384600.v2.1/Podel.11G129800.v2.1/Podel.14G071500.v2.1/Podel.09G025600.v2.1/…
MF	GO:0043531	ADP binding	136/4616	290/15706	1.66594e-10	2.90482e-08	Podel.19G103200.v2.1/Podel.01G144900.v2.1/Podel.01G145100.v2.1/Podel.T247100.v2.1/Podel.17G107700.v2.1/Podel.T027200.v2.1/Podel.12G085300.v2.1/Podel.T027300.v2.1/Podel.05G032400.v2.1/Podel.05G039800.v2.1/novel.1277/Podel.01G458700.v2.1/Podel.07G154300.v2.1/Podel.05G044900.v2.1/Podel.14G035300.v2.1/Podel.11G156800.v2.1/Podel.08G008100.v2.1/Podel.17G108000.v2.1/Podel.14G058600.v2.1/Podel.T027400.v2…	Podel.19G103200/Podel.01G144900/Podel.01G145100/Podel.T247100/Podel.17G107700/Podel.T027200/Podel.12G085300/Podel.T027300/Podel.05G032400/Podel.05G039800/-/Podel.01G458700/Podel.07G154300/Podel.05G044900/Podel.14G035300/Podel.11G156800/Podel.08G008100/Podel.17G108000/Podel.14G058600/Podel.T027400/Podel.03G218600/Podel.11G023600/Podel.19G103100/Podel.01G144500/Podel.17G014700/Podel.02G252200/Podel…	136	102	Podel.19G103200.v2.1/Podel.01G144900.v2.1/Podel.01G145100.v2.1/Podel.T247100.v2.1/Podel.17G107700.v2.1/Podel.T027200.v2.1/Podel.12G085300.v2.1/Podel.T027300.v2.1/Podel.05G032400.v2.1/novel.1277/Podel.01G458700.v2.1/Podel.07G154300.v2.1/Podel.05G044900.v2.1/Podel.14G035300.v2.1/Podel.08G008100.v2.1/Podel.17G108000.v2.1/Podel.14G058600.v2.1/Podel.T027400.v2.1/Podel.03G218600.v2.1/Podel.11G023600.v2…	34	Podel.05G039800.v2.1/Podel.11G156800.v2.1/Podel.01G230500.v2.1/Podel.01G069800.v2.1/Podel.T024300.v2.1/Podel.18G075500.v2.1/Podel.19G048100.v2.1/Podel.08G010800.v2.1/Podel.19G103700.v2.1/Podel.12G065800.v2.1/Podel.14G003600.v2.1/Podel.01G449700.v2.1/Podel.07G154500.v2.1/novel.980/Podel.01G465000.v2.1/Podel.12G130200.v2.1/Podel.05G007900.v2.1/Podel.05G009200.v2.1/Podel.T150300.v2.1/Podel.08G007300…
MF	GO:0003777	microtubule motor activity	54/4616	87/15706	2.43421e-10	2.90482e-08	Podel.11G144000.v2.1/Podel.01G244200.v2.1/Podel.02G224100.v2.1/Podel.04G165000.v2.1/Podel.07G017000.v2.1/Podel.09G129700.v2.1/Podel.03G056500.v2.1/Podel.06G222300.v2.1/Podel.14G131700.v2.1/Podel.04G032100.v2.1/Podel.01G473000.v2.1/Podel.11G161700.v2.1/Podel.01G384600.v2.1/Podel.11G129800.v2.1/Podel.14G071500.v2.1/Podel.09G025600.v2.1/Podel.07G055000.v2.1/Podel.01G488300.v2.1/Podel.05G165300.v2.1/…	Podel.11G144000/Podel.01G244200/Podel.02G224100/Podel.04G165000/Podel.07G017000/Podel.09G129700/Podel.03G056500/Podel.06G222300/Podel.14G131700/Podel.04G032100/Podel.01G473000/Podel.11G161700/Podel.01G384600/Podel.11G129800/Podel.14G071500/Podel.09G025600/Podel.07G055000/Podel.01G488300/Podel.05G165300/Podel.16G081600/Podel.14G012600/Podel.05G130100/Podel.02G116000/Podel.01G193600/Podel.11G030200…	54	4	Podel.09G129700.v2.1/Podel.07G013000.v2.1/Podel.T070000.v2.1/Podel.15G051200.v2.1	50	Podel.11G144000.v2.1/Podel.01G244200.v2.1/Podel.02G224100.v2.1/Podel.04G165000.v2.1/Podel.07G017000.v2.1/Podel.03G056500.v2.1/Podel.06G222300.v2.1/Podel.14G131700.v2.1/Podel.04G032100.v2.1/Podel.01G473000.v2.1/Podel.11G161700.v2.1/Podel.01G384600.v2.1/Podel.11G129800.v2.1/Podel.14G071500.v2.1/Podel.09G025600.v2.1/Podel.07G055000.v2.1/Podel.01G488300.v2.1/Podel.05G165300.v2.1/Podel.16G081600.v2.1/…
MF	GO:0015631	tubulin binding	61/4616	105/15706	8.00062e-10	7.16055e-08	Podel.11G144000.v2.1/Podel.01G244200.v2.1/Podel.02G224100.v2.1/Podel.04G165000.v2.1/Podel.07G017000.v2.1/Podel.09G129700.v2.1/Podel.03G056500.v2.1/Podel.06G222300.v2.1/Podel.06G039100.v2.1/Podel.14G131700.v2.1/Podel.04G032100.v2.1/Podel.01G473000.v2.1/Podel.12G072500.v2.1/Podel.05G155400.v2.1/Podel.10G103300.v2.1/Podel.11G161700.v2.1/Podel.01G384600.v2.1/Podel.11G129800.v2.1/Podel.14G071500.v2.1/…	Podel.11G144000/Podel.01G244200/Podel.02G224100/Podel.04G165000/Podel.07G017000/Podel.09G129700/Podel.03G056500/Podel.06G222300/Podel.06G039100/Podel.14G131700/Podel.04G032100/Podel.01G473000/Podel.12G072500/Podel.05G155400/Podel.10G103300/Podel.11G161700/Podel.01G384600/Podel.11G129800/Podel.14G071500/Podel.09G025600/Podel.07G055000/Podel.01G488300/Podel.05G165300/Podel.16G081600/Podel.14G012600…	61	4	Podel.09G129700.v2.1/Podel.07G013000.v2.1/Podel.T070000.v2.1/Podel.15G051200.v2.1	57	Podel.11G144000.v2.1/Podel.01G244200.v2.1/Podel.02G224100.v2.1/Podel.04G165000.v2.1/Podel.07G017000.v2.1/Podel.03G056500.v2.1/Podel.06G222300.v2.1/Podel.06G039100.v2.1/Podel.14G131700.v2.1/Podel.04G032100.v2.1/Podel.01G473000.v2.1/Podel.12G072500.v2.1/Podel.05G155400.v2.1/Podel.10G103300.v2.1/Podel.11G161700.v2.1/Podel.01G384600.v2.1/Podel.11G129800.v2.1/Podel.14G071500.v2.1/Podel.09G025600.v2.1/…
MF	GO:0003774	motor activity	59/4616	104/15706	5.2639e-09	3.76895e-07	Podel.11G144000.v2.1/Podel.01G244200.v2.1/Podel.02G224100.v2.1/Podel.04G165000.v2.1/Podel.07G017000.v2.1/Podel.09G024900.v2.1/Podel.09G129700.v2.1/Podel.03G056500.v2.1/Podel.06G222300.v2.1/Podel.14G131700.v2.1/Podel.01G211400.v2.1/Podel.04G032100.v2.1/Podel.01G473000.v2.1/Podel.11G161700.v2.1/Podel.01G384600.v2.1/Podel.11G129800.v2.1/Podel.14G071500.v2.1/Podel.09G025600.v2.1/Podel.07G055000.v2.1/…	Podel.11G144000/Podel.01G244200/Podel.02G224100/Podel.04G165000/Podel.07G017000/Podel.09G024900/Podel.09G129700/Podel.03G056500/Podel.06G222300/Podel.14G131700/Podel.01G211400/Podel.04G032100/Podel.01G473000/Podel.11G161700/Podel.01G384600/Podel.11G129800/Podel.14G071500/Podel.09G025600/Podel.07G055000/Podel.01G488300/Podel.05G165300/Podel.16G081600/Podel.14G012600/Podel.05G130100/Podel.02G116000…	59	6	Podel.09G129700.v2.1/Podel.01G211400.v2.1/Podel.07G013000.v2.1/Podel.T070000.v2.1/Podel.13G046600.v2.1/Podel.15G051200.v2.1	53	Podel.11G144000.v2.1/Podel.01G244200.v2.1/Podel.02G224100.v2.1/Podel.04G165000.v2.1/Podel.07G017000.v2.1/Podel.09G024900.v2.1/Podel.03G056500.v2.1/Podel.06G222300.v2.1/Podel.14G131700.v2.1/Podel.04G032100.v2.1/Podel.01G473000.v2.1/Podel.11G161700.v2.1/Podel.01G384600.v2.1/Podel.11G129800.v2.1/Podel.14G071500.v2.1/Podel.09G025600.v2.1/Podel.07G055000.v2.1/Podel.01G488300.v2.1/Podel.05G165300.v2.1/…
MF	GO:0016798	hydrolase activity, acting on glycosyl bonds	168/4616	392/15706	6.65924e-09	3.97335e-07	Podel.15G043500.v2.1/Podel.16G062000.v2.1/Podel.03G150900.v2.1/Podel.08G219200.v2.1/Podel.02G179100.v2.1/Podel.08G094600.v2.1/Podel.02G066100.v2.1/Podel.08G141000.v2.1/Podel.19G010200.v2.1/Podel.03G002500.v2.1/Podel.01G217400.v2.1/Podel.05G134500.v2.1/Podel.14G154700.v2.1/Podel.02G102400.v2.1/Podel.15G129300.v2.1/Podel.05G081500.v2.1/Podel.19G098600.v2.1/Podel.18G157800.v2.1/Podel.01G236000.v2.1/…	Podel.15G043500/Podel.16G062000/Podel.03G150900/Podel.08G219200/Podel.02G179100/Podel.08G094600/Podel.02G066100/Podel.08G141000/Podel.19G010200/Podel.03G002500/Podel.01G217400/Podel.05G134500/Podel.14G154700/Podel.02G102400/Podel.15G129300/Podel.05G081500/Podel.19G098600/Podel.18G157800/Podel.01G236000/Podel.19G098500/Podel.10G035500/Podel.18G116900/Podel.15G025400/Podel.19G124000/Podel.01G238600…	168	38	Podel.08G094600.v2.1/Podel.02G066100.v2.1/Podel.19G010200.v2.1/Podel.03G002500.v2.1/Podel.18G157800.v2.1/Podel.15G025400.v2.1/Podel.18G096200.v2.1/Podel.19G038100.v2.1/Podel.10G089900.v2.1/Podel.05G212200.v2.1/Podel.10G179400.v2.1/Podel.06G030200.v2.1/Podel.09G169900.v2.1/Podel.01G160500.v2.1/Podel.13G059000.v2.1/Podel.19G098300.v2.1/Podel.01G383600.v2.1/Podel.05G069000.v2.1/Podel.08G154400.v2.1/…	130	Podel.15G043500.v2.1/Podel.16G062000.v2.1/Podel.03G150900.v2.1/Podel.08G219200.v2.1/Podel.02G179100.v2.1/Podel.08G141000.v2.1/Podel.01G217400.v2.1/Podel.05G134500.v2.1/Podel.14G154700.v2.1/Podel.02G102400.v2.1/Podel.15G129300.v2.1/Podel.05G081500.v2.1/Podel.19G098600.v2.1/Podel.01G236000.v2.1/Podel.19G098500.v2.1/Podel.10G035500.v2.1/Podel.18G116900.v2.1/Podel.19G124000.v2.1/Podel.01G238600.v2.1/…
MF	GO:0004553	hydrolase activity, hydrolyzing O-glycosyl compounds	161/4616	374/15706	9.46628e-09	4.84133e-07	Podel.15G043500.v2.1/Podel.16G062000.v2.1/Podel.03G150900.v2.1/Podel.08G219200.v2.1/Podel.02G179100.v2.1/Podel.08G094600.v2.1/Podel.02G066100.v2.1/Podel.08G141000.v2.1/Podel.19G010200.v2.1/Podel.03G002500.v2.1/Podel.01G217400.v2.1/Podel.05G134500.v2.1/Podel.14G154700.v2.1/Podel.02G102400.v2.1/Podel.15G129300.v2.1/Podel.05G081500.v2.1/Podel.19G098600.v2.1/Podel.18G157800.v2.1/Podel.01G236000.v2.1/…	Podel.15G043500/Podel.16G062000/Podel.03G150900/Podel.08G219200/Podel.02G179100/Podel.08G094600/Podel.02G066100/Podel.08G141000/Podel.19G010200/Podel.03G002500/Podel.01G217400/Podel.05G134500/Podel.14G154700/Podel.02G102400/Podel.15G129300/Podel.05G081500/Podel.19G098600/Podel.18G157800/Podel.01G236000/Podel.19G098500/Podel.10G035500/Podel.18G116900/Podel.15G025400/Podel.19G124000/Podel.01G238600…	161	37	Podel.08G094600.v2.1/Podel.02G066100.v2.1/Podel.19G010200.v2.1/Podel.03G002500.v2.1/Podel.18G157800.v2.1/Podel.15G025400.v2.1/Podel.18G096200.v2.1/Podel.19G038100.v2.1/Podel.10G089900.v2.1/Podel.05G212200.v2.1/Podel.10G179400.v2.1/Podel.06G030200.v2.1/Podel.09G169900.v2.1/Podel.01G160500.v2.1/Podel.13G059000.v2.1/Podel.19G098300.v2.1/Podel.01G383600.v2.1/Podel.05G069000.v2.1/Podel.08G154400.v2.1/…	124	Podel.15G043500.v2.1/Podel.16G062000.v2.1/Podel.03G150900.v2.1/Podel.08G219200.v2.1/Podel.02G179100.v2.1/Podel.08G141000.v2.1/Podel.01G217400.v2.1/Podel.05G134500.v2.1/Podel.14G154700.v2.1/Podel.02G102400.v2.1/Podel.15G129300.v2.1/Podel.05G081500.v2.1/Podel.19G098600.v2.1/Podel.01G236000.v2.1/Podel.19G098500.v2.1/Podel.10G035500.v2.1/Podel.18G116900.v2.1/Podel.19G124000.v2.1/Podel.01G238600.v2.1/…
MF	GO:0005507	copper ion binding	43/4616	72/15706	8.1967e-08	3.66802e-06	Podel.08G088900.v2.1/Podel.02G015500.v2.1/Podel.15G043000.v2.1/Podel.05G087200.v2.1/Podel.05G263900.v2.1/Podel.01G125800.v2.1/Podel.01G229600.v2.1/Podel.05G262100.v2.1/Podel.02G013300.v2.1/Podel.07G045300.v2.1/Podel.10G195900.v2.1/Podel.01G127600.v2.1/Podel.03G119500.v2.1/Podel.10G113000.v2.1/Podel.10G186000.v2.1/Podel.07G096600.v2.1/Podel.15G042800.v2.1/Podel.02G250700.v2.1/Podel.19G092800.v2.1/…	Podel.08G088900/Podel.02G015500/Podel.15G043000/Podel.05G087200/Podel.05G263900/Podel.01G125800/Podel.01G229600/Podel.05G262100/Podel.02G013300/Podel.07G045300/Podel.10G195900/Podel.01G127600/Podel.03G119500/Podel.10G113000/Podel.10G186000/Podel.07G096600/Podel.15G042800/Podel.02G250700/Podel.19G092800/Podel.06G094400/Podel.T077800/Podel.12G133700/Podel.01G060000/Podel.05G211600/Podel.10G186100/P…	43	14	Podel.15G043000.v2.1/Podel.05G087200.v2.1/Podel.10G195900.v2.1/Podel.10G186000.v2.1/Podel.07G096600.v2.1/Podel.15G042800.v2.1/Podel.12G133700.v2.1/Podel.10G084600.v2.1/Podel.12G087900.v2.1/Podel.06G094000.v2.1/Podel.01G260000.v2.1/Podel.02G231800.v2.1/Podel.19G092900.v2.1/Podel.19G093000.v2.1	29	Podel.08G088900.v2.1/Podel.02G015500.v2.1/Podel.05G263900.v2.1/Podel.01G125800.v2.1/Podel.01G229600.v2.1/Podel.05G262100.v2.1/Podel.02G013300.v2.1/Podel.07G045300.v2.1/Podel.01G127600.v2.1/Podel.03G119500.v2.1/Podel.10G113000.v2.1/Podel.02G250700.v2.1/Podel.19G092800.v2.1/Podel.06G094400.v2.1/Podel.T077800.v2.1/Podel.01G060000.v2.1/Podel.05G211600.v2.1/Podel.10G186100.v2.1/Podel.15G129400.v2.1/Po…
MF	GO:0008092	cytoskeletal protein binding	72/4616	146/15706	2.92012e-07	1.16156e-05	Podel.06G035400.v2.1/Podel.11G144000.v2.1/Podel.01G244200.v2.1/Podel.02G224100.v2.1/Podel.04G165000.v2.1/Podel.07G017000.v2.1/Podel.09G129700.v2.1/Podel.16G036200.v2.1/Podel.03G056500.v2.1/Podel.06G222300.v2.1/Podel.06G039100.v2.1/Podel.14G131700.v2.1/Podel.04G032100.v2.1/Podel.01G473000.v2.1/Podel.12G072500.v2.1/Podel.05G155400.v2.1/Podel.19G065100.v2.1/Podel.10G103300.v2.1/Podel.11G161700.v2.1/…	Podel.06G035400/Podel.11G144000/Podel.01G244200/Podel.02G224100/Podel.04G165000/Podel.07G017000/Podel.09G129700/Podel.16G036200/Podel.03G056500/Podel.06G222300/Podel.06G039100/Podel.14G131700/Podel.04G032100/Podel.01G473000/Podel.12G072500/Podel.05G155400/Podel.19G065100/Podel.10G103300/Podel.11G161700/Podel.01G384600/Podel.11G129800/Podel.14G071500/Podel.09G025600/Podel.07G055000/Podel.04G158300…	72	6	Podel.09G129700.v2.1/Podel.07G013000.v2.1/Podel.01G097700.v2.1/Podel.03G148400.v2.1/Podel.T070000.v2.1/Podel.15G051200.v2.1	66	Podel.06G035400.v2.1/Podel.11G144000.v2.1/Podel.01G244200.v2.1/Podel.02G224100.v2.1/Podel.04G165000.v2.1/Podel.07G017000.v2.1/Podel.16G036200.v2.1/Podel.03G056500.v2.1/Podel.06G222300.v2.1/Podel.06G039100.v2.1/Podel.14G131700.v2.1/Podel.04G032100.v2.1/Podel.01G473000.v2.1/Podel.12G072500.v2.1/Podel.05G155400.v2.1/Podel.19G065100.v2.1/Podel.10G103300.v2.1/Podel.11G161700.v2.1/Podel.01G384600.v2.1/…
MF	GO:0030599	pectinesterase activity	33/4616	53/15706	6.80648e-07	2.43672e-05	Podel.01G174100.v2.1/Podel.15G013900.v2.1/Podel.18G051000.v2.1/Podel.12G018600.v2.1/Podel.06G148700.v2.1/Podel.02G225500.v2.1/Podel.07G114600.v2.1/Podel.01G174000.v2.1/Podel.03G002000.v2.1/Podel.13G014200.v2.1/Podel.02G225400.v2.1/Podel.11G132300.v2.1/Podel.07G114700.v2.1/Podel.17G091500.v2.1/Podel.06G144100.v2.1/Podel.T258800.v2.1/Podel.T148800.v2.1/Podel.14G121400.v2.1/Podel.10G107600.v2.1/Pode…	Podel.01G174100/Podel.15G013900/Podel.18G051000/Podel.12G018600/Podel.06G148700/Podel.02G225500/Podel.07G114600/Podel.01G174000/Podel.03G002000/Podel.13G014200/Podel.02G225400/Podel.11G132300/Podel.07G114700/Podel.17G091500/Podel.06G144100/Podel.T258800/Podel.T148800/Podel.14G121400/Podel.10G107600/Podel.T258900/Podel.06G148300/Podel.15G129800/Podel.07G017900/Podel.T198100/Podel.10G255100/Podel.0…	33	5	Podel.02G225500.v2.1/Podel.10G107600.v2.1/Podel.06G148300.v2.1/Podel.15G129800.v2.1/Podel.02G159700.v2.1	28	Podel.01G174100.v2.1/Podel.15G013900.v2.1/Podel.18G051000.v2.1/Podel.12G018600.v2.1/Podel.06G148700.v2.1/Podel.07G114600.v2.1/Podel.01G174000.v2.1/Podel.03G002000.v2.1/Podel.13G014200.v2.1/Podel.02G225400.v2.1/Podel.11G132300.v2.1/Podel.07G114700.v2.1/Podel.17G091500.v2.1/Podel.06G144100.v2.1/Podel.T258800.v2.1/Podel.T148800.v2.1/Podel.14G121400.v2.1/Podel.T258900.v2.1/Podel.07G017900.v2.1/Podel.…
MF	GO:0016705	oxidoreductase activity, acting on paired donors, with incorporation or reduction of molecular oxygen	152/4616	371/15706	9.73624e-07	3.1687e-05	Podel.03G069000.v2.1/Podel.06G155000.v2.1/Podel.18G050900.v2.1/Podel.01G265700.v2.1/Podel.02G044500.v2.1/Podel.09G033000.v2.1/Podel.T042700.v2.1/Podel.01G178800.v2.1/Podel.01G455100.v2.1/Podel.03G138200.v2.1/Podel.16G033900.v2.1/Podel.08G032700.v2.1/Podel.03G173700.v2.1/Podel.14G038600.v2.1/Podel.07G096400.v2.1/Podel.14G039000.v2.1/Podel.16G050100.v2.1/Podel.04G242000.v2.1/Podel.06G110500.v2.1/Po…	Podel.03G069000/Podel.06G155000/Podel.18G050900/Podel.01G265700/Podel.02G044500/Podel.09G033000/Podel.T042700/Podel.01G178800/Podel.01G455100/Podel.03G138200/Podel.16G033900/Podel.08G032700/Podel.03G173700/Podel.14G038600/Podel.07G096400/Podel.14G039000/Podel.16G050100/Podel.04G242000/Podel.06G110500/Podel.13G079600/Podel.08G235400/Podel.19G059800/Podel.13G136800/Podel.06G200900/Podel.14G019800/P…	152	48	Podel.16G033900.v2.1/Podel.14G038600.v2.1/Podel.07G096400.v2.1/Podel.14G039000.v2.1/Podel.04G242000.v2.1/Podel.13G079600.v2.1/Podel.08G235400.v2.1/Podel.19G059800.v2.1/Podel.05G233000.v2.1/Podel.07G018500.v2.1/Podel.08G214000.v2.1/Podel.06G060300.v2.1/Podel.08G214100.v2.1/Podel.19G074900.v2.1/Podel.14G020600.v2.1/Podel.15G090900.v2.1/Podel.09G067000.v2.1/Podel.02G009700.v2.1/Podel.18G139900.v2.1/…	104	Podel.03G069000.v2.1/Podel.06G155000.v2.1/Podel.18G050900.v2.1/Podel.01G265700.v2.1/Podel.02G044500.v2.1/Podel.09G033000.v2.1/Podel.T042700.v2.1/Podel.01G178800.v2.1/Podel.01G455100.v2.1/Podel.03G138200.v2.1/Podel.08G032700.v2.1/Podel.03G173700.v2.1/Podel.16G050100.v2.1/Podel.06G110500.v2.1/Podel.13G136800.v2.1/Podel.06G200900.v2.1/Podel.14G019800.v2.1/Podel.14G165800.v2.1/Podel.04G116600.v2.1/Po…
MF	GO:0046982	protein heterodimerization activity	54/4616	105/15706	1.67983e-06	5.01148e-05	Podel.05G027800.v2.1/Podel.06G088700.v2.1/Podel.08G036600.v2.1/Podel.05G248700.v2.1/Podel.10G237200.v2.1/Podel.02G048700.v2.1/Podel.10G236500.v2.1/Podel.02G028600.v2.1/Podel.13G018600.v2.1/Podel.04G031800.v2.1/Podel.05G229400.v2.1/Podel.18G094000.v2.1/Podel.15G102300.v2.1/Podel.06G178100.v2.1/Podel.13G029000.v2.1/Podel.18G093700.v2.1/Podel.07G015600.v2.1/Podel.02G029500.v2.1/Podel.08G058400.v2.1/…	Podel.05G027800/Podel.06G088700/Podel.08G036600/Podel.05G248700/Podel.10G237200/Podel.02G048700/Podel.10G236500/Podel.02G028600/Podel.13G018600/Podel.04G031800/Podel.05G229400/Podel.18G094000/Podel.15G102300/Podel.06G178100/Podel.13G029000/Podel.18G093700/Podel.07G015600/Podel.02G029500/Podel.08G058400/Podel.01G180600/Podel.05G044600/Podel.02G109600/Podel.17G132900/Podel.T280300/Podel.14G098700/P…	54	5	Podel.01G180600.v2.1/Podel.14G139000.v2.1/Podel.06G090300.v2.1/Podel.01G236600.v2.1/Podel.08G037000.v2.1	49	Podel.05G027800.v2.1/Podel.06G088700.v2.1/Podel.08G036600.v2.1/Podel.05G248700.v2.1/Podel.10G237200.v2.1/Podel.02G048700.v2.1/Podel.10G236500.v2.1/Podel.02G028600.v2.1/Podel.13G018600.v2.1/Podel.04G031800.v2.1/Podel.05G229400.v2.1/Podel.18G094000.v2.1/Podel.15G102300.v2.1/Podel.06G178100.v2.1/Podel.13G029000.v2.1/Podel.18G093700.v2.1/Podel.07G015600.v2.1/Podel.02G029500.v2.1/Podel.08G058400.v2.1/…
MF	GO:0046527	glucosyltransferase activity	49/4616	93/15706	2.03143e-06	5.59425e-05	Podel.19G051300.v2.1/Podel.02G066100.v2.1/Podel.19G124000.v2.1/Podel.01G240600.v2.1/Podel.10G069600.v2.1/Podel.18G096200.v2.1/Podel.05G205600.v2.1/Podel.03G171300.v2.1/Podel.01G074100.v2.1/Podel.02G225100.v2.1/Podel.16G059100.v2.1/Podel.05G029100.v2.1/Podel.03G153800.v2.1/Podel.03G233100.v2.1/Podel.06G054200.v2.1/Podel.05G212200.v2.1/Podel.01G013800.v2.1/Podel.13G140300.v2.1/Podel.01G336800.v2.1/…	Podel.19G051300/Podel.02G066100/Podel.19G124000/Podel.01G240600/Podel.10G069600/Podel.18G096200/Podel.05G205600/Podel.03G171300/Podel.01G074100/Podel.02G225100/Podel.16G059100/Podel.05G029100/Podel.03G153800/Podel.03G233100/Podel.06G054200/Podel.05G212200/Podel.01G013800/Podel.13G140300/Podel.01G336800/Podel.04G020800/Podel.18G062200/Podel.02G064200/Podel.18G108400/Podel.02G072100/Podel.T055300/P…	49	17	Podel.19G051300.v2.1/Podel.02G066100.v2.1/Podel.01G240600.v2.1/Podel.10G069600.v2.1/Podel.18G096200.v2.1/Podel.02G225100.v2.1/Podel.03G153800.v2.1/Podel.05G212200.v2.1/Podel.13G140300.v2.1/Podel.18G108400.v2.1/Podel.03G103100.v2.1/Podel.06G191200.v2.1/Podel.T129400.v2.1/Podel.02G250400.v2.1/Podel.18G096000.v2.1/Podel.03G102900.v2.1/Podel.T089000.v2.1	32	Podel.19G124000.v2.1/Podel.05G205600.v2.1/Podel.03G171300.v2.1/Podel.01G074100.v2.1/Podel.16G059100.v2.1/Podel.05G029100.v2.1/Podel.03G233100.v2.1/Podel.06G054200.v2.1/Podel.01G013800.v2.1/Podel.01G336800.v2.1/Podel.04G020800.v2.1/Podel.18G062200.v2.1/Podel.02G064200.v2.1/Podel.02G072100.v2.1/Podel.T055300.v2.1/Podel.06G004200.v2.1/Podel.T237500.v2.1/Podel.10G069500.v2.1/Podel.03G153900.v2.1/Pode…
MF	GO:0005506	iron ion binding	146/4616	362/15706	4.4515e-06	0.000113831	Podel.03G069000.v2.1/Podel.06G155000.v2.1/Podel.18G050900.v2.1/Podel.02G044500.v2.1/Podel.09G033000.v2.1/Podel.T042700.v2.1/Podel.01G178800.v2.1/Podel.01G455100.v2.1/Podel.03G138200.v2.1/Podel.08G087800.v2.1/Podel.16G033900.v2.1/Podel.08G032700.v2.1/Podel.03G173700.v2.1/Podel.14G038600.v2.1/Podel.16G130100.v2.1/Podel.18G102600.v2.1/Podel.07G096400.v2.1/Podel.14G039000.v2.1/Podel.18G068300.v2.1/Po…	Podel.03G069000/Podel.06G155000/Podel.18G050900/Podel.02G044500/Podel.09G033000/Podel.T042700/Podel.01G178800/Podel.01G455100/Podel.03G138200/Podel.08G087800/Podel.16G033900/Podel.08G032700/Podel.03G173700/Podel.14G038600/Podel.16G130100/Podel.18G102600/Podel.07G096400/Podel.14G039000/Podel.18G068300/Podel.01G482700/Podel.04G242000/Podel.13G079600/Podel.08G235400/Podel.19G059800/Podel.11G158500/P…	146	51	Podel.08G087800.v2.1/Podel.16G033900.v2.1/Podel.14G038600.v2.1/Podel.16G130100.v2.1/Podel.18G102600.v2.1/Podel.07G096400.v2.1/Podel.14G039000.v2.1/Podel.04G242000.v2.1/Podel.13G079600.v2.1/Podel.08G235400.v2.1/Podel.19G059800.v2.1/Podel.05G233000.v2.1/Podel.07G018500.v2.1/Podel.08G214000.v2.1/Podel.06G060300.v2.1/Podel.08G214100.v2.1/Podel.16G130200.v2.1/Podel.19G074900.v2.1/Podel.14G020600.v2.1/…	95	Podel.03G069000.v2.1/Podel.06G155000.v2.1/Podel.18G050900.v2.1/Podel.02G044500.v2.1/Podel.09G033000.v2.1/Podel.T042700.v2.1/Podel.01G178800.v2.1/Podel.01G455100.v2.1/Podel.03G138200.v2.1/Podel.08G032700.v2.1/Podel.03G173700.v2.1/Podel.18G068300.v2.1/Podel.01G482700.v2.1/Podel.11G158500.v2.1/Podel.14G019800.v2.1/Podel.03G122300.v2.1/Podel.01G123200.v2.1/Podel.14G165800.v2.1/Podel.04G116600.v2.1/Po…
MF	GO:0001871	pattern binding	46/4616	88/15706	5.47785e-06	0.000122567	Podel.04G196700.v2.1/Podel.17G008900.v2.1/Podel.02G082800.v2.1/Podel.T139000.v2.1/Podel.T126700.v2.1/Podel.T160900.v2.1/Podel.17G005800.v2.1/Podel.17G009000.v2.1/Podel.17G125600.v2.1/Podel.03G151200.v2.1/Podel.06G031900.v2.1/Podel.09G163400.v2.1/Podel.04G196800.v2.1/Podel.15G048400.v2.1/Podel.10G119900.v2.1/Podel.T054100.v2.1/Podel.09G161500.v2.1/Podel.01G042100.v2.1/Podel.15G082500.v2.1/Podel.09…	Podel.04G196700/Podel.17G008900/Podel.02G082800/Podel.T139000/Podel.T126700/Podel.T160900/Podel.17G005800/Podel.17G009000/Podel.17G125600/Podel.03G151200/Podel.06G031900/Podel.09G163400/Podel.04G196800/Podel.15G048400/Podel.10G119900/Podel.T054100/Podel.09G161500/Podel.01G042100/Podel.15G082500/Podel.09G160900/Podel.19G121400/Podel.19G121100/Podel.04G006700/Podel.15G125800/Podel.17G009100/Podel.1…	46	31	Podel.04G196700.v2.1/Podel.17G008900.v2.1/Podel.02G082800.v2.1/Podel.T139000.v2.1/Podel.T126700.v2.1/Podel.T160900.v2.1/Podel.17G005800.v2.1/Podel.17G009000.v2.1/Podel.17G125600.v2.1/Podel.03G151200.v2.1/Podel.09G163400.v2.1/Podel.15G048400.v2.1/Podel.10G119900.v2.1/Podel.T054100.v2.1/Podel.09G161500.v2.1/Podel.01G042100.v2.1/Podel.19G121400.v2.1/Podel.19G121100.v2.1/Podel.17G009100.v2.1/Podel.17…	15	Podel.06G031900.v2.1/Podel.04G196800.v2.1/Podel.15G082500.v2.1/Podel.09G160900.v2.1/Podel.04G006700.v2.1/Podel.15G125800.v2.1/Podel.04G006300.v2.1/Podel.11G009000.v2.1/Podel.13G190100.v2.1/Podel.10G033800.v2.1/Podel.08G104600.v2.1/Podel.09G161400.v2.1/Podel.10G159400.v2.1/Podel.10G154200.v2.1/Podel.03G200700.v2.1
MF	GO:0030247	polysaccharide binding	46/4616	88/15706	5.47785e-06	0.000122567	Podel.04G196700.v2.1/Podel.17G008900.v2.1/Podel.02G082800.v2.1/Podel.T139000.v2.1/Podel.T126700.v2.1/Podel.T160900.v2.1/Podel.17G005800.v2.1/Podel.17G009000.v2.1/Podel.17G125600.v2.1/Podel.03G151200.v2.1/Podel.06G031900.v2.1/Podel.09G163400.v2.1/Podel.04G196800.v2.1/Podel.15G048400.v2.1/Podel.10G119900.v2.1/Podel.T054100.v2.1/Podel.09G161500.v2.1/Podel.01G042100.v2.1/Podel.15G082500.v2.1/Podel.09…	Podel.04G196700/Podel.17G008900/Podel.02G082800/Podel.T139000/Podel.T126700/Podel.T160900/Podel.17G005800/Podel.17G009000/Podel.17G125600/Podel.03G151200/Podel.06G031900/Podel.09G163400/Podel.04G196800/Podel.15G048400/Podel.10G119900/Podel.T054100/Podel.09G161500/Podel.01G042100/Podel.15G082500/Podel.09G160900/Podel.19G121400/Podel.19G121100/Podel.04G006700/Podel.15G125800/Podel.17G009100/Podel.1…	46	31	Podel.04G196700.v2.1/Podel.17G008900.v2.1/Podel.02G082800.v2.1/Podel.T139000.v2.1/Podel.T126700.v2.1/Podel.T160900.v2.1/Podel.17G005800.v2.1/Podel.17G009000.v2.1/Podel.17G125600.v2.1/Podel.03G151200.v2.1/Podel.09G163400.v2.1/Podel.15G048400.v2.1/Podel.10G119900.v2.1/Podel.T054100.v2.1/Podel.09G161500.v2.1/Podel.01G042100.v2.1/Podel.19G121400.v2.1/Podel.19G121100.v2.1/Podel.17G009100.v2.1/Podel.17…	15	Podel.06G031900.v2.1/Podel.04G196800.v2.1/Podel.15G082500.v2.1/Podel.09G160900.v2.1/Podel.04G006700.v2.1/Podel.15G125800.v2.1/Podel.04G006300.v2.1/Podel.11G009000.v2.1/Podel.13G190100.v2.1/Podel.10G033800.v2.1/Podel.08G104600.v2.1/Podel.09G161400.v2.1/Podel.10G159400.v2.1/Podel.10G154200.v2.1/Podel.03G200700.v2.1
MF	GO:0020037	heme binding	168/4616	429/15706	7.05377e-06	0.000148544	Podel.03G069000.v2.1/Podel.06G155000.v2.1/Podel.07G132300.v2.1/Podel.18G050900.v2.1/Podel.04G013500.v2.1/Podel.05G121800.v2.1/Podel.02G044500.v2.1/Podel.04G146000.v2.1/Podel.09G033000.v2.1/Podel.T042700.v2.1/Podel.01G178800.v2.1/Podel.01G455100.v2.1/Podel.03G138200.v2.1/Podel.16G033900.v2.1/Podel.08G032700.v2.1/Podel.03G173700.v2.1/Podel.02G017400.v2.1/Podel.14G038600.v2.1/Podel.07G096400.v2.1/Po…	Podel.03G069000/Podel.06G155000/Podel.07G132300/Podel.18G050900/Podel.04G013500/Podel.05G121800/Podel.02G044500/Podel.04G146000/Podel.09G033000/Podel.T042700/Podel.01G178800/Podel.01G455100/Podel.03G138200/Podel.16G033900/Podel.08G032700/Podel.03G173700/Podel.02G017400/Podel.14G038600/Podel.07G096400/Podel.14G039000/Podel.03G233600/Podel.04G242000/Podel.05G171100/Podel.13G079600/Podel.08G235400/P…	168	55	Podel.04G146000.v2.1/Podel.16G033900.v2.1/Podel.14G038600.v2.1/Podel.07G096400.v2.1/Podel.14G039000.v2.1/Podel.04G242000.v2.1/Podel.13G079600.v2.1/Podel.08G235400.v2.1/Podel.19G059800.v2.1/Podel.05G233000.v2.1/Podel.07G018500.v2.1/Podel.08G214000.v2.1/Podel.06G060300.v2.1/Podel.08G214100.v2.1/Podel.19G074900.v2.1/Podel.14G020600.v2.1/Podel.15G090900.v2.1/Podel.09G067000.v2.1/Podel.02G009700.v2.1/…	113	Podel.03G069000.v2.1/Podel.06G155000.v2.1/Podel.07G132300.v2.1/Podel.18G050900.v2.1/Podel.04G013500.v2.1/Podel.05G121800.v2.1/Podel.02G044500.v2.1/Podel.09G033000.v2.1/Podel.T042700.v2.1/Podel.01G178800.v2.1/Podel.01G455100.v2.1/Podel.03G138200.v2.1/Podel.08G032700.v2.1/Podel.03G173700.v2.1/Podel.02G017400.v2.1/Podel.03G233600.v2.1/Podel.05G171100.v2.1/Podel.14G019800.v2.1/Podel.04G013900.v2.1/Po…
MF	GO:0046906	tetrapyrrole binding	169/4616	435/15706	1.13465e-05	0.000225669	Podel.03G069000.v2.1/Podel.06G155000.v2.1/Podel.07G132300.v2.1/Podel.18G050900.v2.1/Podel.04G013500.v2.1/Podel.05G121800.v2.1/Podel.02G044500.v2.1/Podel.04G146000.v2.1/Podel.09G033000.v2.1/Podel.T042700.v2.1/Podel.01G178800.v2.1/Podel.01G455100.v2.1/Podel.03G138200.v2.1/Podel.16G033900.v2.1/Podel.08G032700.v2.1/Podel.03G173700.v2.1/Podel.02G017400.v2.1/Podel.14G038600.v2.1/Podel.07G096400.v2.1/Po…	Podel.03G069000/Podel.06G155000/Podel.07G132300/Podel.18G050900/Podel.04G013500/Podel.05G121800/Podel.02G044500/Podel.04G146000/Podel.09G033000/Podel.T042700/Podel.01G178800/Podel.01G455100/Podel.03G138200/Podel.16G033900/Podel.08G032700/Podel.03G173700/Podel.02G017400/Podel.14G038600/Podel.07G096400/Podel.14G039000/Podel.03G233600/Podel.04G242000/Podel.05G171100/Podel.13G079600/Podel.08G235400/P…	169	55	Podel.04G146000.v2.1/Podel.16G033900.v2.1/Podel.14G038600.v2.1/Podel.07G096400.v2.1/Podel.14G039000.v2.1/Podel.04G242000.v2.1/Podel.13G079600.v2.1/Podel.08G235400.v2.1/Podel.19G059800.v2.1/Podel.05G233000.v2.1/Podel.07G018500.v2.1/Podel.08G214000.v2.1/Podel.06G060300.v2.1/Podel.08G214100.v2.1/Podel.19G074900.v2.1/Podel.14G020600.v2.1/Podel.15G090900.v2.1/Podel.09G067000.v2.1/Podel.02G009700.v2.1/…	114	Podel.03G069000.v2.1/Podel.06G155000.v2.1/Podel.07G132300.v2.1/Podel.18G050900.v2.1/Podel.04G013500.v2.1/Podel.05G121800.v2.1/Podel.02G044500.v2.1/Podel.09G033000.v2.1/Podel.T042700.v2.1/Podel.01G178800.v2.1/Podel.01G455100.v2.1/Podel.03G138200.v2.1/Podel.08G032700.v2.1/Podel.03G173700.v2.1/Podel.02G017400.v2.1/Podel.03G233600.v2.1/Podel.05G171100.v2.1/Podel.14G019800.v2.1/Podel.04G013900.v2.1/Po…
MF	GO:0035251	UDP-glucosyltransferase activity	33/4616	59/15706	1.83456e-05	0.00034567	Podel.19G051300.v2.1/Podel.01G240600.v2.1/Podel.10G069600.v2.1/Podel.05G205600.v2.1/Podel.02G225100.v2.1/Podel.16G059100.v2.1/Podel.05G029100.v2.1/Podel.03G153800.v2.1/Podel.03G233100.v2.1/Podel.06G054200.v2.1/Podel.01G013800.v2.1/Podel.13G140300.v2.1/Podel.01G336800.v2.1/Podel.18G062200.v2.1/Podel.02G064200.v2.1/Podel.18G108400.v2.1/Podel.02G072100.v2.1/Podel.T055300.v2.1/Podel.06G004200.v2.1/Po…	Podel.19G051300/Podel.01G240600/Podel.10G069600/Podel.05G205600/Podel.02G225100/Podel.16G059100/Podel.05G029100/Podel.03G153800/Podel.03G233100/Podel.06G054200/Podel.01G013800/Podel.13G140300/Podel.01G336800/Podel.18G062200/Podel.02G064200/Podel.18G108400/Podel.02G072100/Podel.T055300/Podel.06G004200/Podel.06G191200/Podel.T129400/Podel.10G069500/Podel.03G153900/Podel.12G039100/Podel.17G150800/Pod…	33	11	Podel.19G051300.v2.1/Podel.01G240600.v2.1/Podel.10G069600.v2.1/Podel.02G225100.v2.1/Podel.03G153800.v2.1/Podel.13G140300.v2.1/Podel.18G108400.v2.1/Podel.06G191200.v2.1/Podel.T129400.v2.1/Podel.02G250400.v2.1/Podel.03G102900.v2.1	22	Podel.05G205600.v2.1/Podel.16G059100.v2.1/Podel.05G029100.v2.1/Podel.03G233100.v2.1/Podel.06G054200.v2.1/Podel.01G013800.v2.1/Podel.01G336800.v2.1/Podel.18G062200.v2.1/Podel.02G064200.v2.1/Podel.02G072100.v2.1/Podel.T055300.v2.1/Podel.06G004200.v2.1/Podel.10G069500.v2.1/Podel.03G153900.v2.1/Podel.12G039100.v2.1/Podel.17G150800.v2.1/Podel.04G088100.v2.1/Podel.14G129800.v2.1/Podel.15G030900.v2.1/Po…
MF	GO:0030246	carbohydrate binding	90/4616	210/15706	2.03814e-05	0.000364828	Podel.03G150900.v2.1/Podel.03G044400.v2.1/Podel.08G141000.v2.1/Podel.04G196700.v2.1/Podel.17G008900.v2.1/Podel.02G082800.v2.1/Podel.T139000.v2.1/Podel.01G300400.v2.1/Podel.T126700.v2.1/Podel.T160900.v2.1/Podel.17G005800.v2.1/Podel.04G135700.v2.1/Podel.10G125200.v2.1/Podel.04G215300.v2.1/Podel.04G046100.v2.1/Podel.17G009000.v2.1/Podel.12G113700.v2.1/Podel.17G125600.v2.1/Podel.03G151200.v2.1/Podel.…	Podel.03G150900/Podel.03G044400/Podel.08G141000/Podel.04G196700/Podel.17G008900/Podel.02G082800/Podel.T139000/Podel.01G300400/Podel.T126700/Podel.T160900/Podel.17G005800/Podel.04G135700/Podel.10G125200/Podel.04G215300/Podel.04G046100/Podel.17G009000/Podel.12G113700/Podel.17G125600/Podel.03G151200/Podel.06G031900/Podel.17G084200/Podel.08G072500/Podel.09G163400/Podel.04G196800/Podel.16G128900/Podel…	90	50	Podel.04G196700.v2.1/Podel.17G008900.v2.1/Podel.02G082800.v2.1/Podel.T139000.v2.1/Podel.01G300400.v2.1/Podel.T126700.v2.1/Podel.T160900.v2.1/Podel.17G005800.v2.1/Podel.04G215300.v2.1/Podel.04G046100.v2.1/Podel.17G009000.v2.1/Podel.17G125600.v2.1/Podel.03G151200.v2.1/Podel.09G163400.v2.1/Podel.15G048400.v2.1/Podel.01G366500.v2.1/Podel.10G119900.v2.1/Podel.T054100.v2.1/Podel.03G214200.v2.1/Podel.09…	40	Podel.03G150900.v2.1/Podel.03G044400.v2.1/Podel.08G141000.v2.1/Podel.04G135700.v2.1/Podel.10G125200.v2.1/Podel.12G113700.v2.1/Podel.06G031900.v2.1/Podel.17G084200.v2.1/Podel.08G072500.v2.1/Podel.04G196800.v2.1/Podel.16G128900.v2.1/Podel.19G032000.v2.1/Podel.10G197300.v2.1/Podel.05G239800.v2.1/Podel.15G082500.v2.1/Podel.09G160900.v2.1/Podel.03G022100.v2.1/Podel.06G103500.v2.1/Podel.06G140800.v2.1/…
MF	GO:0004857	enzyme inhibitor activity	58/4616	123/15706	2.26122e-05	0.000385485	Podel.15G130300.v2.1/Podel.15G130500.v2.1/Podel.01G174100.v2.1/Podel.15G013900.v2.1/Podel.18G051000.v2.1/Podel.12G018600.v2.1/Podel.12G134800.v2.1/Podel.06G148700.v2.1/Podel.04G074100.v2.1/Podel.05G151100.v2.1/Podel.02G225500.v2.1/Podel.07G114600.v2.1/Podel.01G174000.v2.1/Podel.03G002000.v2.1/Podel.15G130200.v2.1/Podel.07G049300.v2.1/Podel.10G007300.v2.1/Podel.13G014200.v2.1/Podel.08G153800.v2.1/…	Podel.15G130300/Podel.15G130500/Podel.01G174100/Podel.15G013900/Podel.18G051000/Podel.12G018600/Podel.12G134800/Podel.06G148700/Podel.04G074100/Podel.05G151100/Podel.02G225500/Podel.07G114600/Podel.01G174000/Podel.03G002000/Podel.15G130200/Podel.07G049300/Podel.10G007300/Podel.13G014200/Podel.08G153800/Podel.02G225400/Podel.T029000/Podel.11G132300/Podel.07G114700/Podel.06G151600/Podel.06G144100/P…	58	7	Podel.02G225500.v2.1/Podel.10G107600.v2.1/Podel.06G148300.v2.1/Podel.15G129800.v2.1/Podel.01G330300.v2.1/Podel.02G159700.v2.1/Podel.T084700.v2.1	51	Podel.15G130300.v2.1/Podel.15G130500.v2.1/Podel.01G174100.v2.1/Podel.15G013900.v2.1/Podel.18G051000.v2.1/Podel.12G018600.v2.1/Podel.12G134800.v2.1/Podel.06G148700.v2.1/Podel.04G074100.v2.1/Podel.05G151100.v2.1/Podel.07G114600.v2.1/Podel.01G174000.v2.1/Podel.03G002000.v2.1/Podel.15G130200.v2.1/Podel.07G049300.v2.1/Podel.10G007300.v2.1/Podel.13G014200.v2.1/Podel.08G153800.v2.1/Podel.02G225400.v2.1/…
MF	GO:0016788	hydrolase activity, acting on ester bonds	145/4616	369/15706	2.38402e-05	0.000387945	Podel.06G176900.v2.1/Podel.19G025200.v2.1/Podel.01G174100.v2.1/Podel.15G013900.v2.1/Podel.01G202300.v2.1/Podel.18G051000.v2.1/Podel.12G018600.v2.1/Podel.15G094300.v2.1/Podel.02G280200.v2.1/Podel.12G106500.v2.1/Podel.14G170000.v2.1/Podel.08G078600.v2.1/Podel.01G292600.v2.1/Podel.05G203000.v2.1/Podel.18G090400.v2.1/Podel.06G148700.v2.1/Podel.17G065800.v2.1/Podel.01G263200.v2.1/Podel.02G225500.v2.1/…	Podel.06G176900/Podel.19G025200/Podel.01G174100/Podel.15G013900/Podel.01G202300/Podel.18G051000/Podel.12G018600/Podel.15G094300/Podel.02G280200/Podel.12G106500/Podel.14G170000/Podel.08G078600/Podel.01G292600/Podel.05G203000/Podel.18G090400/Podel.06G148700/Podel.17G065800/Podel.01G263200/Podel.02G225500/Podel.10G191500/Podel.04G058500/Podel.12G144800/Podel.17G147400/Podel.07G114600/Podel.07G144200…	145	35	Podel.01G263200.v2.1/Podel.02G225500.v2.1/Podel.17G147400.v2.1/Podel.04G057800.v2.1/Podel.02G200600.v2.1/Podel.10G077300.v2.1/Podel.06G044700.v2.1/Podel.10G159200.v2.1/Podel.08G102100.v2.1/Podel.15G001200.v2.1/Podel.13G115700.v2.1/Podel.10G159300.v2.1/Podel.T023700.v2.1/Podel.06G040300.v2.1/Podel.07G005100.v2.1/Podel.13G074700.v2.1/Podel.01G450800.v2.1/Podel.01G370500.v2.1/Podel.06G197600.v2.1/Po…	110	Podel.06G176900.v2.1/Podel.19G025200.v2.1/Podel.01G174100.v2.1/Podel.15G013900.v2.1/Podel.01G202300.v2.1/Podel.18G051000.v2.1/Podel.12G018600.v2.1/Podel.15G094300.v2.1/Podel.02G280200.v2.1/Podel.12G106500.v2.1/Podel.14G170000.v2.1/Podel.08G078600.v2.1/Podel.01G292600.v2.1/Podel.05G203000.v2.1/Podel.18G090400.v2.1/Podel.06G148700.v2.1/Podel.17G065800.v2.1/Podel.10G191500.v2.1/Podel.04G058500.v2.1/…
MF	GO:0017111	nucleoside-triphosphatase activity	153/4616	397/15706	4.68781e-05	0.000729668	Podel.01G331800.v2.1/Podel.01G005000.v2.1/Podel.12G073000.v2.1/Podel.01G199800.v2.1/Podel.09G087000.v2.1/Podel.02G021800.v2.1/Podel.01G052300.v2.1/Podel.16G036300.v2.1/Podel.18G071400.v2.1/Podel.11G144000.v2.1/Podel.01G244200.v2.1/Podel.17G084700.v2.1/Podel.01G289700.v2.1/Podel.12G072900.v2.1/Podel.09G068900.v2.1/Podel.02G224100.v2.1/Podel.09G039400.v2.1/Podel.04G165000.v2.1/Podel.03G135700.v2.1/…	Podel.01G331800/Podel.01G005000/Podel.12G073000/Podel.01G199800/Podel.09G087000/Podel.02G021800/Podel.01G052300/Podel.16G036300/Podel.18G071400/Podel.11G144000/Podel.01G244200/Podel.17G084700/Podel.01G289700/Podel.12G072900/Podel.09G068900/Podel.02G224100/Podel.09G039400/Podel.04G165000/Podel.03G135700/Podel.05G079300/Podel.12G071000/Podel.01G308100/Podel.06G035500/Podel.03G100200/Podel.16G070200…	153	43	Podel.01G331800.v2.1/Podel.12G073000.v2.1/Podel.01G199800.v2.1/Podel.01G052300.v2.1/Podel.12G072900.v2.1/Podel.12G071000.v2.1/Podel.01G052600.v2.1/Podel.14G117000.v2.1/Podel.01G150600.v2.1/Podel.09G112100.v2.1/Podel.09G129700.v2.1/Podel.03G089500.v2.1/Podel.17G039600.v2.1/Podel.17G099400.v2.1/Podel.01G211400.v2.1/Podel.01G159700.v2.1/Podel.08G001500.v2.1/Podel.06G092800.v2.1/Podel.05G217900.v2.1/…	110	Podel.01G005000.v2.1/Podel.09G087000.v2.1/Podel.02G021800.v2.1/Podel.16G036300.v2.1/Podel.18G071400.v2.1/Podel.11G144000.v2.1/Podel.01G244200.v2.1/Podel.17G084700.v2.1/Podel.01G289700.v2.1/Podel.09G068900.v2.1/Podel.02G224100.v2.1/Podel.09G039400.v2.1/Podel.04G165000.v2.1/Podel.03G135700.v2.1/Podel.05G079300.v2.1/Podel.01G308100.v2.1/Podel.06G035500.v2.1/Podel.03G100200.v2.1/Podel.16G070200.v2.1/…
MF	GO:0016462	pyrophosphatase activity	158/4616	413/15706	5.52782e-05	0.000824567	Podel.01G331800.v2.1/Podel.01G005000.v2.1/Podel.12G073000.v2.1/Podel.01G199800.v2.1/Podel.09G087000.v2.1/Podel.02G021800.v2.1/Podel.01G052300.v2.1/Podel.16G036300.v2.1/Podel.18G071400.v2.1/Podel.11G144000.v2.1/Podel.01G244200.v2.1/Podel.17G084700.v2.1/Podel.01G289700.v2.1/Podel.12G072900.v2.1/Podel.09G068900.v2.1/Podel.01G303400.v2.1/Podel.02G224100.v2.1/Podel.09G039400.v2.1/Podel.04G165000.v2.1/…	Podel.01G331800/Podel.01G005000/Podel.12G073000/Podel.01G199800/Podel.09G087000/Podel.02G021800/Podel.01G052300/Podel.16G036300/Podel.18G071400/Podel.11G144000/Podel.01G244200/Podel.17G084700/Podel.01G289700/Podel.12G072900/Podel.09G068900/Podel.01G303400/Podel.02G224100/Podel.09G039400/Podel.04G165000/Podel.03G135700/Podel.05G079300/Podel.12G071000/Podel.01G308100/Podel.06G035500/Podel.03G100200…	158	45	Podel.01G331800.v2.1/Podel.12G073000.v2.1/Podel.01G199800.v2.1/Podel.01G052300.v2.1/Podel.12G072900.v2.1/Podel.12G071000.v2.1/Podel.01G052600.v2.1/Podel.14G117000.v2.1/Podel.01G150600.v2.1/Podel.09G112100.v2.1/Podel.09G129700.v2.1/Podel.03G089500.v2.1/Podel.17G039600.v2.1/Podel.05G017500.v2.1/Podel.17G099400.v2.1/Podel.01G211400.v2.1/Podel.01G159700.v2.1/Podel.08G001500.v2.1/Podel.06G092800.v2.1/…	113	Podel.01G005000.v2.1/Podel.09G087000.v2.1/Podel.02G021800.v2.1/Podel.16G036300.v2.1/Podel.18G071400.v2.1/Podel.11G144000.v2.1/Podel.01G244200.v2.1/Podel.17G084700.v2.1/Podel.01G289700.v2.1/Podel.09G068900.v2.1/Podel.01G303400.v2.1/Podel.02G224100.v2.1/Podel.09G039400.v2.1/Podel.04G165000.v2.1/Podel.03G135700.v2.1/Podel.05G079300.v2.1/Podel.01G308100.v2.1/Podel.06G035500.v2.1/Podel.03G100200.v2.1/…
MF	GO:0016817	hydrolase activity, acting on acid anhydrides	161/4616	424/15706	7.38008e-05	0.00105683	Podel.01G331800.v2.1/Podel.01G005000.v2.1/Podel.12G073000.v2.1/Podel.01G199800.v2.1/Podel.09G087000.v2.1/Podel.02G021800.v2.1/Podel.01G052300.v2.1/Podel.16G036300.v2.1/Podel.18G071400.v2.1/Podel.11G144000.v2.1/Podel.01G244200.v2.1/Podel.17G084700.v2.1/Podel.01G289700.v2.1/Podel.12G072900.v2.1/Podel.09G068900.v2.1/Podel.01G303400.v2.1/Podel.02G224100.v2.1/Podel.09G039400.v2.1/Podel.04G165000.v2.1/…	Podel.01G331800/Podel.01G005000/Podel.12G073000/Podel.01G199800/Podel.09G087000/Podel.02G021800/Podel.01G052300/Podel.16G036300/Podel.18G071400/Podel.11G144000/Podel.01G244200/Podel.17G084700/Podel.01G289700/Podel.12G072900/Podel.09G068900/Podel.01G303400/Podel.02G224100/Podel.09G039400/Podel.04G165000/Podel.03G135700/Podel.05G079300/Podel.12G071000/Podel.01G308100/Podel.06G035500/Podel.03G100200…	161	46	Podel.01G331800.v2.1/Podel.12G073000.v2.1/Podel.01G199800.v2.1/Podel.01G052300.v2.1/Podel.12G072900.v2.1/Podel.12G071000.v2.1/Podel.01G052600.v2.1/Podel.14G117000.v2.1/Podel.01G150600.v2.1/Podel.09G112100.v2.1/Podel.09G129700.v2.1/Podel.03G089500.v2.1/Podel.17G039600.v2.1/Podel.05G017500.v2.1/Podel.17G099400.v2.1/Podel.01G211400.v2.1/Podel.01G159700.v2.1/Podel.08G001500.v2.1/Podel.06G092800.v2.1/…	115	Podel.01G005000.v2.1/Podel.09G087000.v2.1/Podel.02G021800.v2.1/Podel.16G036300.v2.1/Podel.18G071400.v2.1/Podel.11G144000.v2.1/Podel.01G244200.v2.1/Podel.17G084700.v2.1/Podel.01G289700.v2.1/Podel.09G068900.v2.1/Podel.01G303400.v2.1/Podel.02G224100.v2.1/Podel.09G039400.v2.1/Podel.04G165000.v2.1/Podel.03G135700.v2.1/Podel.05G079300.v2.1/Podel.01G308100.v2.1/Podel.06G035500.v2.1/Podel.03G100200.v2.1/…
MF	GO:0016818	hydrolase activity, acting on acid anhydrides, in phosphorus-containing anhydrides	159/4616	421/15706	0.000111468	0.00153483	Podel.01G331800.v2.1/Podel.01G005000.v2.1/Podel.12G073000.v2.1/Podel.01G199800.v2.1/Podel.09G087000.v2.1/Podel.02G021800.v2.1/Podel.01G052300.v2.1/Podel.16G036300.v2.1/Podel.18G071400.v2.1/Podel.11G144000.v2.1/Podel.01G244200.v2.1/Podel.17G084700.v2.1/Podel.01G289700.v2.1/Podel.12G072900.v2.1/Podel.09G068900.v2.1/Podel.01G303400.v2.1/Podel.02G224100.v2.1/Podel.09G039400.v2.1/Podel.04G165000.v2.1/…	Podel.01G331800/Podel.01G005000/Podel.12G073000/Podel.01G199800/Podel.09G087000/Podel.02G021800/Podel.01G052300/Podel.16G036300/Podel.18G071400/Podel.11G144000/Podel.01G244200/Podel.17G084700/Podel.01G289700/Podel.12G072900/Podel.09G068900/Podel.01G303400/Podel.02G224100/Podel.09G039400/Podel.04G165000/Podel.03G135700/Podel.05G079300/Podel.12G071000/Podel.01G308100/Podel.06G035500/Podel.03G100200…	159	45	Podel.01G331800.v2.1/Podel.12G073000.v2.1/Podel.01G199800.v2.1/Podel.01G052300.v2.1/Podel.12G072900.v2.1/Podel.12G071000.v2.1/Podel.01G052600.v2.1/Podel.14G117000.v2.1/Podel.01G150600.v2.1/Podel.09G112100.v2.1/Podel.09G129700.v2.1/Podel.03G089500.v2.1/Podel.17G039600.v2.1/Podel.05G017500.v2.1/Podel.17G099400.v2.1/Podel.01G211400.v2.1/Podel.01G159700.v2.1/Podel.08G001500.v2.1/Podel.06G092800.v2.1/…	114	Podel.01G005000.v2.1/Podel.09G087000.v2.1/Podel.02G021800.v2.1/Podel.16G036300.v2.1/Podel.18G071400.v2.1/Podel.11G144000.v2.1/Podel.01G244200.v2.1/Podel.17G084700.v2.1/Podel.01G289700.v2.1/Podel.09G068900.v2.1/Podel.01G303400.v2.1/Podel.02G224100.v2.1/Podel.09G039400.v2.1/Podel.04G165000.v2.1/Podel.03G135700.v2.1/Podel.05G079300.v2.1/Podel.01G308100.v2.1/Podel.06G035500.v2.1/Podel.03G100200.v2.1/…
MF	GO:0052689	carboxylic ester hydrolase activity	38/4616	78/15706	0.000243464	0.00322815	Podel.01G174100.v2.1/Podel.15G013900.v2.1/Podel.18G051000.v2.1/Podel.12G018600.v2.1/Podel.06G148700.v2.1/Podel.02G225500.v2.1/Podel.07G114600.v2.1/Podel.01G174000.v2.1/Podel.10G077300.v2.1/Podel.06G044700.v2.1/Podel.03G002000.v2.1/Podel.13G014200.v2.1/Podel.02G225400.v2.1/Podel.11G132300.v2.1/Podel.07G114700.v2.1/Podel.17G091500.v2.1/Podel.T023700.v2.1/Podel.07G005100.v2.1/Podel.06G144100.v2.1/Po…	Podel.01G174100/Podel.15G013900/Podel.18G051000/Podel.12G018600/Podel.06G148700/Podel.02G225500/Podel.07G114600/Podel.01G174000/Podel.10G077300/Podel.06G044700/Podel.03G002000/Podel.13G014200/Podel.02G225400/Podel.11G132300/Podel.07G114700/Podel.17G091500/Podel.T023700/Podel.07G005100/Podel.06G144100/Podel.T258800/Podel.T148800/Podel.14G121400/Podel.10G107600/Podel.T258900/Podel.06G148300/Podel.1…	38	10	Podel.02G225500.v2.1/Podel.10G077300.v2.1/Podel.06G044700.v2.1/Podel.T023700.v2.1/Podel.07G005100.v2.1/Podel.10G107600.v2.1/Podel.06G148300.v2.1/Podel.15G129800.v2.1/Podel.02G159700.v2.1/Podel.05G098100.v2.1	28	Podel.01G174100.v2.1/Podel.15G013900.v2.1/Podel.18G051000.v2.1/Podel.12G018600.v2.1/Podel.06G148700.v2.1/Podel.07G114600.v2.1/Podel.01G174000.v2.1/Podel.03G002000.v2.1/Podel.13G014200.v2.1/Podel.02G225400.v2.1/Podel.11G132300.v2.1/Podel.07G114700.v2.1/Podel.17G091500.v2.1/Podel.06G144100.v2.1/Podel.T258800.v2.1/Podel.T148800.v2.1/Podel.14G121400.v2.1/Podel.T258900.v2.1/Podel.07G017900.v2.1/Podel.…
MF	GO:0015116	sulfate transmembrane transporter activity	11/4616	16/15706	0.0012905	0.0159309	Podel.10G110000.v2.1/Podel.02G100500.v2.1/Podel.10G216400.v2.1/Podel.05G225500.v2.1/Podel.02G100300.v2.1/Podel.02G100400.v2.1/Podel.05G179700.v2.1/Podel.06G169200.v2.1/Podel.T124200.v2.1/Podel.08G151300.v2.1/Podel.03G058600.v2.1	Podel.10G110000/Podel.02G100500/Podel.10G216400/Podel.05G225500/Podel.02G100300/Podel.02G100400/Podel.05G179700/Podel.06G169200/Podel.T124200/Podel.08G151300/Podel.03G058600	11	3	Podel.10G216400.v2.1/Podel.06G169200.v2.1/Podel.T124200.v2.1	8	Podel.10G110000.v2.1/Podel.02G100500.v2.1/Podel.05G225500.v2.1/Podel.02G100300.v2.1/Podel.02G100400.v2.1/Podel.05G179700.v2.1/Podel.08G151300.v2.1/Podel.03G058600.v2.1
MF	GO:1901682	sulfur compound transmembrane transporter activity	11/4616	16/15706	0.0012905	0.0159309	Podel.10G110000.v2.1/Podel.02G100500.v2.1/Podel.10G216400.v2.1/Podel.05G225500.v2.1/Podel.02G100300.v2.1/Podel.02G100400.v2.1/Podel.05G179700.v2.1/Podel.06G169200.v2.1/Podel.T124200.v2.1/Podel.08G151300.v2.1/Podel.03G058600.v2.1	Podel.10G110000/Podel.02G100500/Podel.10G216400/Podel.05G225500/Podel.02G100300/Podel.02G100400/Podel.05G179700/Podel.06G169200/Podel.T124200/Podel.08G151300/Podel.03G058600	11	3	Podel.10G216400.v2.1/Podel.06G169200.v2.1/Podel.T124200.v2.1	8	Podel.10G110000.v2.1/Podel.02G100500.v2.1/Podel.05G225500.v2.1/Podel.02G100300.v2.1/Podel.02G100400.v2.1/Podel.05G179700.v2.1/Podel.08G151300.v2.1/Podel.03G058600.v2.1
MF	GO:0015103	inorganic anion transmembrane transporter activity	18/4616	32/15706	0.00135203	0.0161342	Podel.01G351800.v2.1/Podel.10G110000.v2.1/Podel.02G100500.v2.1/Podel.10G216400.v2.1/Podel.05G225500.v2.1/Podel.03G158000.v2.1/Podel.15G008100.v2.1/Podel.02G100300.v2.1/Podel.12G024600.v2.1/Podel.02G100400.v2.1/Podel.06G259600.v2.1/Podel.05G179700.v2.1/Podel.06G169200.v2.1/Podel.06G259500.v2.1/Podel.T124200.v2.1/Podel.08G151300.v2.1/Podel.03G001200.v2.1/Podel.03G058600.v2.1	Podel.01G351800/Podel.10G110000/Podel.02G100500/Podel.10G216400/Podel.05G225500/Podel.03G158000/Podel.15G008100/Podel.02G100300/Podel.12G024600/Podel.02G100400/Podel.06G259600/Podel.05G179700/Podel.06G169200/Podel.06G259500/Podel.T124200/Podel.08G151300/Podel.03G001200/Podel.03G058600	18	4	Podel.01G351800.v2.1/Podel.10G216400.v2.1/Podel.06G169200.v2.1/Podel.T124200.v2.1	14	Podel.10G110000.v2.1/Podel.02G100500.v2.1/Podel.05G225500.v2.1/Podel.03G158000.v2.1/Podel.15G008100.v2.1/Podel.02G100300.v2.1/Podel.12G024600.v2.1/Podel.02G100400.v2.1/Podel.06G259600.v2.1/Podel.05G179700.v2.1/Podel.06G259500.v2.1/Podel.08G151300.v2.1/Podel.03G001200.v2.1/Podel.03G058600.v2.1
MF	GO:0008236	serine-type peptidase activity	65/4616	162/15706	0.00214448	0.0239914	Podel.02G137200.v2.1/Podel.14G026600.v2.1/Podel.18G110100.v2.1/Podel.06G036400.v2.1/Podel.04G176300.v2.1/Podel.18G148700.v2.1/Podel.07G108600.v2.1/Podel.09G001300.v2.1/Podel.14G026400.v2.1/Podel.06G082500.v2.1/Podel.01G178300.v2.1/Podel.09G001600.v2.1/Podel.11G075000.v2.1/Podel.19G055900.v2.1/Podel.14G186300.v2.1/Podel.11G152500.v2.1/Podel.14G009400.v2.1/Podel.14G018200.v2.1/Podel.01G309800.v2.1/…	Podel.02G137200/Podel.14G026600/Podel.18G110100/Podel.06G036400/Podel.04G176300/Podel.18G148700/Podel.07G108600/Podel.09G001300/Podel.14G026400/Podel.06G082500/Podel.01G178300/Podel.09G001600/Podel.11G075000/Podel.19G055900/Podel.14G186300/Podel.11G152500/Podel.14G009400/Podel.14G018200/Podel.01G309800/Podel.11G148300/Podel.10G150700/Podel.07G108800/Podel.03G089500/Podel.12G112500/Podel.01G159700…	65	10	Podel.07G108600.v2.1/Podel.01G309800.v2.1/Podel.11G148300.v2.1/Podel.03G089500.v2.1/Podel.01G159700.v2.1/Podel.16G037700.v2.1/Podel.01G309400.v2.1/Podel.12G019000.v2.1/Podel.T004300.v2.1/Podel.05G263500.v2.1	55	Podel.02G137200.v2.1/Podel.14G026600.v2.1/Podel.18G110100.v2.1/Podel.06G036400.v2.1/Podel.04G176300.v2.1/Podel.18G148700.v2.1/Podel.09G001300.v2.1/Podel.14G026400.v2.1/Podel.06G082500.v2.1/Podel.01G178300.v2.1/Podel.09G001600.v2.1/Podel.11G075000.v2.1/Podel.19G055900.v2.1/Podel.14G186300.v2.1/Podel.11G152500.v2.1/Podel.14G009400.v2.1/Podel.14G018200.v2.1/Podel.10G150700.v2.1/Podel.07G108800.v2.1/…
MF	GO:0017171	serine hydrolase activity	65/4616	162/15706	0.00214448	0.0239914	Podel.02G137200.v2.1/Podel.14G026600.v2.1/Podel.18G110100.v2.1/Podel.06G036400.v2.1/Podel.04G176300.v2.1/Podel.18G148700.v2.1/Podel.07G108600.v2.1/Podel.09G001300.v2.1/Podel.14G026400.v2.1/Podel.06G082500.v2.1/Podel.01G178300.v2.1/Podel.09G001600.v2.1/Podel.11G075000.v2.1/Podel.19G055900.v2.1/Podel.14G186300.v2.1/Podel.11G152500.v2.1/Podel.14G009400.v2.1/Podel.14G018200.v2.1/Podel.01G309800.v2.1/…	Podel.02G137200/Podel.14G026600/Podel.18G110100/Podel.06G036400/Podel.04G176300/Podel.18G148700/Podel.07G108600/Podel.09G001300/Podel.14G026400/Podel.06G082500/Podel.01G178300/Podel.09G001600/Podel.11G075000/Podel.19G055900/Podel.14G186300/Podel.11G152500/Podel.14G009400/Podel.14G018200/Podel.01G309800/Podel.11G148300/Podel.10G150700/Podel.07G108800/Podel.03G089500/Podel.12G112500/Podel.01G159700…	65	10	Podel.07G108600.v2.1/Podel.01G309800.v2.1/Podel.11G148300.v2.1/Podel.03G089500.v2.1/Podel.01G159700.v2.1/Podel.16G037700.v2.1/Podel.01G309400.v2.1/Podel.12G019000.v2.1/Podel.T004300.v2.1/Podel.05G263500.v2.1	55	Podel.02G137200.v2.1/Podel.14G026600.v2.1/Podel.18G110100.v2.1/Podel.06G036400.v2.1/Podel.04G176300.v2.1/Podel.18G148700.v2.1/Podel.09G001300.v2.1/Podel.14G026400.v2.1/Podel.06G082500.v2.1/Podel.01G178300.v2.1/Podel.09G001600.v2.1/Podel.11G075000.v2.1/Podel.19G055900.v2.1/Podel.14G186300.v2.1/Podel.11G152500.v2.1/Podel.14G009400.v2.1/Podel.14G018200.v2.1/Podel.10G150700.v2.1/Podel.07G108800.v2.1/…
MF	GO:0071949	FAD binding	15/4616	26/15706	0.00241538	0.0262033	Podel.04G179700.v2.1/Podel.T235900.v2.1/Podel.19G005400.v2.1/Podel.04G179100.v2.1/Podel.19G005300.v2.1/Podel.T156300.v2.1/Podel.19G005500.v2.1/Podel.T236000.v2.1/Podel.05G152000.v2.1/Podel.T235800.v2.1/Podel.19G005600.v2.1/Podel.19G006100.v2.1/Podel.T156400.v2.1/Podel.19G005700.v2.1/Podel.19G005200.v2.1	Podel.04G179700/Podel.T235900/Podel.19G005400/Podel.04G179100/Podel.19G005300/Podel.T156300/Podel.19G005500/Podel.T236000/Podel.05G152000/Podel.T235800/Podel.19G005600/Podel.19G006100/Podel.T156400/Podel.19G005700/Podel.19G005200	15	13	Podel.04G179700.v2.1/Podel.T235900.v2.1/Podel.19G005400.v2.1/Podel.19G005300.v2.1/Podel.T156300.v2.1/Podel.19G005500.v2.1/Podel.T236000.v2.1/Podel.T235800.v2.1/Podel.19G005600.v2.1/Podel.19G006100.v2.1/Podel.T156400.v2.1/Podel.19G005700.v2.1/Podel.19G005200.v2.1	2	Podel.04G179100.v2.1/Podel.05G152000.v2.1
MF	GO:0016758	transferase activity, transferring hexosyl groups	146/4616	409/15706	0.00307652	0.032394	Podel.19G051300.v2.1/Podel.16G015100.v2.1/Podel.02G066100.v2.1/Podel.16G022700.v2.1/Podel.15G029700.v2.1/Podel.02G097500.v2.1/Podel.19G124000.v2.1/Podel.07G150700.v2.1/Podel.09G097700.v2.1/Podel.01G240600.v2.1/Podel.01G332600.v2.1/Podel.12G037900.v2.1/Podel.10G069600.v2.1/Podel.07G150600.v2.1/Podel.18G096200.v2.1/Podel.05G205600.v2.1/Podel.03G171300.v2.1/Podel.14G097500.v2.1/Podel.10G197900.v2.1/…	Podel.19G051300/Podel.16G015100/Podel.02G066100/Podel.16G022700/Podel.15G029700/Podel.02G097500/Podel.19G124000/Podel.07G150700/Podel.09G097700/Podel.01G240600/Podel.01G332600/Podel.12G037900/Podel.10G069600/Podel.07G150600/Podel.18G096200/Podel.05G205600/Podel.03G171300/Podel.14G097500/Podel.10G197900/Podel.01G074100/Podel.01G322500/Podel.06G031900/Podel.10G198300/Podel.02G225100/Podel.16G059100…	146	55	Podel.19G051300.v2.1/Podel.02G066100.v2.1/Podel.15G029700.v2.1/Podel.02G097500.v2.1/Podel.07G150700.v2.1/Podel.01G240600.v2.1/Podel.12G037900.v2.1/Podel.10G069600.v2.1/Podel.07G150600.v2.1/Podel.18G096200.v2.1/Podel.14G097500.v2.1/Podel.01G322500.v2.1/Podel.02G225100.v2.1/Podel.03G153800.v2.1/Podel.05G212200.v2.1/Podel.01G322300.v2.1/Podel.13G140300.v2.1/Podel.02G260900.v2.1/Podel.17G054600.v2.1/…	91	Podel.16G015100.v2.1/Podel.16G022700.v2.1/Podel.19G124000.v2.1/Podel.09G097700.v2.1/Podel.01G332600.v2.1/Podel.05G205600.v2.1/Podel.03G171300.v2.1/Podel.10G197900.v2.1/Podel.01G074100.v2.1/Podel.06G031900.v2.1/Podel.10G198300.v2.1/Podel.16G059100.v2.1/Podel.05G029100.v2.1/Podel.03G233100.v2.1/Podel.06G025600.v2.1/Podel.06G054200.v2.1/Podel.09G138600.v2.1/Podel.01G013800.v2.1/Podel.06G025400.v2.1/…
MF	GO:0016157	sucrose synthase activity	9/4616	13/15706	0.00343821	0.0351679	Podel.02G225100.v2.1/Podel.01G336800.v2.1/Podel.18G062200.v2.1/Podel.T055300.v2.1/Podel.12G039100.v2.1/Podel.17G150800.v2.1/Podel.04G088100.v2.1/Podel.15G030900.v2.1/Podel.13G102000.v2.1	Podel.02G225100/Podel.01G336800/Podel.18G062200/Podel.T055300/Podel.12G039100/Podel.17G150800/Podel.04G088100/Podel.15G030900/Podel.13G102000	9	1	Podel.02G225100.v2.1	8	Podel.01G336800.v2.1/Podel.18G062200.v2.1/Podel.T055300.v2.1/Podel.12G039100.v2.1/Podel.17G150800.v2.1/Podel.04G088100.v2.1/Podel.15G030900.v2.1/Podel.13G102000.v2.1
MF	GO:0046983	protein dimerization activity	139/4616	389/15706	0.00365106	0.0363077	Podel.03G099000.v2.1/Podel.01G287100.v2.1/Podel.15G110700.v2.1/Podel.05G027800.v2.1/Podel.07G028600.v2.1/Podel.06G088700.v2.1/Podel.04G160100.v2.1/Podel.09G122300.v2.1/Podel.08G036600.v2.1/Podel.05G248700.v2.1/Podel.10G237200.v2.1/Podel.02G048700.v2.1/Podel.19G114900.v2.1/Podel.10G236500.v2.1/Podel.01G109500.v2.1/Podel.13G136300.v2.1/Podel.02G028600.v2.1/Podel.09G145200.v2.1/Podel.05G135800.v2.1/…	Podel.03G099000/Podel.01G287100/Podel.15G110700/Podel.05G027800/Podel.07G028600/Podel.06G088700/Podel.04G160100/Podel.09G122300/Podel.08G036600/Podel.05G248700/Podel.10G237200/Podel.02G048700/Podel.19G114900/Podel.10G236500/Podel.01G109500/Podel.13G136300/Podel.02G028600/Podel.09G145200/Podel.05G135800/Podel.12G064600/Podel.13G132400/Podel.07G125600/Podel.13G018600/Podel.10G213500/Podel.13G132300…	139	39	Podel.01G287100.v2.1/Podel.15G110700.v2.1/Podel.19G114900.v2.1/Podel.01G109500.v2.1/Podel.13G136300.v2.1/Podel.12G064600.v2.1/Podel.13G132400.v2.1/Podel.07G125600.v2.1/Podel.10G213500.v2.1/Podel.13G132300.v2.1/Podel.15G103200.v2.1/Podel.12G006400.v2.1/Podel.18G147000.v2.1/novel.900/novel.871/Podel.01G180600.v2.1/novel.300/Podel.01G393600.v2.1/novel.1217/Podel.06G212500.v2.1/Podel.01G333900.v2.1/P…	100	Podel.03G099000.v2.1/Podel.05G027800.v2.1/Podel.07G028600.v2.1/Podel.06G088700.v2.1/Podel.04G160100.v2.1/Podel.09G122300.v2.1/Podel.08G036600.v2.1/Podel.05G248700.v2.1/Podel.10G237200.v2.1/Podel.02G048700.v2.1/Podel.10G236500.v2.1/Podel.02G028600.v2.1/Podel.09G145200.v2.1/Podel.05G135800.v2.1/Podel.13G018600.v2.1/Podel.04G031800.v2.1/Podel.05G229400.v2.1/Podel.02G199200.v2.1/Podel.18G094000.v2.1/…
MF	GO:0043565	sequence-specific DNA binding	103/4616	279/15706	0.00378949	0.0366659	Podel.04G006800.v2.1/Podel.13G193400.v2.1/Podel.14G105900.v2.1/Podel.04G165400.v2.1/Podel.19G122600.v2.1/Podel.01G048500.v2.1/Podel.06G114400.v2.1/Podel.06G278400.v2.1/Podel.07G050800.v2.1/Podel.10G090400.v2.1/Podel.18G029700.v2.1/Podel.04G168100.v2.1/Podel.05G093200.v2.1/Podel.13G063200.v2.1/Podel.16G134200.v2.1/Podel.19G130700.v2.1/Podel.11G008900.v2.1/Podel.09G125000.v2.1/Podel.01G399500.v2.1/…	Podel.04G006800/Podel.13G193400/Podel.14G105900/Podel.04G165400/Podel.19G122600/Podel.01G048500/Podel.06G114400/Podel.06G278400/Podel.07G050800/Podel.10G090400/Podel.18G029700/Podel.04G168100/Podel.05G093200/Podel.13G063200/Podel.16G134200/Podel.19G130700/Podel.11G008900/Podel.09G125000/Podel.01G399500/Podel.10G161100/Podel.06G239300/Podel.08G172900/Podel.06G050600/Podel.02G186400/Podel.02G215600…	103	51	Podel.04G006800.v2.1/Podel.13G193400.v2.1/Podel.14G105900.v2.1/Podel.04G165400.v2.1/Podel.19G122600.v2.1/Podel.01G048500.v2.1/Podel.06G114400.v2.1/Podel.06G278400.v2.1/Podel.07G050800.v2.1/Podel.18G029700.v2.1/Podel.05G093200.v2.1/Podel.16G134200.v2.1/Podel.11G008900.v2.1/Podel.10G161100.v2.1/Podel.06G050600.v2.1/Podel.02G186400.v2.1/Podel.02G215600.v2.1/Podel.14G173800.v2.1/Podel.04G065300.v2.1/…	52	Podel.10G090400.v2.1/Podel.04G168100.v2.1/Podel.13G063200.v2.1/Podel.19G130700.v2.1/Podel.09G125000.v2.1/Podel.01G399500.v2.1/Podel.06G239300.v2.1/Podel.08G172900.v2.1/Podel.05G060100.v2.1/Podel.07G088000.v2.1/Podel.06G291000.v2.1/Podel.13G096600.v2.1/Podel.02G135600.v2.1/Podel.19G031200.v2.1/Podel.14G129000.v2.1/Podel.06G241900.v2.1/Podel.14G124200.v2.1/Podel.01G199000.v2.1/Podel.01G166600.v2.1/…
MF	GO:0016759	cellulose synthase activity	19/4616	37/15706	0.00406884	0.0373498	Podel.19G051300.v2.1/Podel.10G069600.v2.1/Podel.05G205600.v2.1/Podel.16G059100.v2.1/Podel.05G029100.v2.1/Podel.03G153800.v2.1/Podel.06G054200.v2.1/Podel.18G108400.v2.1/Podel.02G072100.v2.1/Podel.06G004200.v2.1/Podel.06G191200.v2.1/Podel.T129400.v2.1/Podel.10G069500.v2.1/Podel.03G153900.v2.1/Podel.14G129800.v2.1/Podel.02G250400.v2.1/Podel.03G102900.v2.1/Podel.01G092000.v2.1/Podel.14G131100.v2.1	Podel.19G051300/Podel.10G069600/Podel.05G205600/Podel.16G059100/Podel.05G029100/Podel.03G153800/Podel.06G054200/Podel.18G108400/Podel.02G072100/Podel.06G004200/Podel.06G191200/Podel.T129400/Podel.10G069500/Podel.03G153900/Podel.14G129800/Podel.02G250400/Podel.03G102900/Podel.01G092000/Podel.14G131100	19	8	Podel.19G051300.v2.1/Podel.10G069600.v2.1/Podel.03G153800.v2.1/Podel.18G108400.v2.1/Podel.06G191200.v2.1/Podel.T129400.v2.1/Podel.02G250400.v2.1/Podel.03G102900.v2.1	11	Podel.05G205600.v2.1/Podel.16G059100.v2.1/Podel.05G029100.v2.1/Podel.06G054200.v2.1/Podel.02G072100.v2.1/Podel.06G004200.v2.1/Podel.10G069500.v2.1/Podel.03G153900.v2.1/Podel.14G129800.v2.1/Podel.01G092000.v2.1/Podel.14G131100.v2.1
MF	GO:0016760	cellulose synthase (UDP-forming) activity	19/4616	37/15706	0.00406884	0.0373498	Podel.19G051300.v2.1/Podel.10G069600.v2.1/Podel.05G205600.v2.1/Podel.16G059100.v2.1/Podel.05G029100.v2.1/Podel.03G153800.v2.1/Podel.06G054200.v2.1/Podel.18G108400.v2.1/Podel.02G072100.v2.1/Podel.06G004200.v2.1/Podel.06G191200.v2.1/Podel.T129400.v2.1/Podel.10G069500.v2.1/Podel.03G153900.v2.1/Podel.14G129800.v2.1/Podel.02G250400.v2.1/Podel.03G102900.v2.1/Podel.01G092000.v2.1/Podel.14G131100.v2.1	Podel.19G051300/Podel.10G069600/Podel.05G205600/Podel.16G059100/Podel.05G029100/Podel.03G153800/Podel.06G054200/Podel.18G108400/Podel.02G072100/Podel.06G004200/Podel.06G191200/Podel.T129400/Podel.10G069500/Podel.03G153900/Podel.14G129800/Podel.02G250400/Podel.03G102900/Podel.01G092000/Podel.14G131100	19	8	Podel.19G051300.v2.1/Podel.10G069600.v2.1/Podel.03G153800.v2.1/Podel.18G108400.v2.1/Podel.06G191200.v2.1/Podel.T129400.v2.1/Podel.02G250400.v2.1/Podel.03G102900.v2.1	11	Podel.05G205600.v2.1/Podel.16G059100.v2.1/Podel.05G029100.v2.1/Podel.06G054200.v2.1/Podel.02G072100.v2.1/Podel.06G004200.v2.1/Podel.10G069500.v2.1/Podel.03G153900.v2.1/Podel.14G129800.v2.1/Podel.01G092000.v2.1/Podel.14G131100.v2.1
MF	GO:0016682	oxidoreductase activity, acting on diphenols and related substances as donors, oxygen as acceptor	12/4616	20/15706	0.00424345	0.0379789	Podel.06G097000.v2.1/Podel.11G042000.v2.1/Podel.15G020000.v2.1/Podel.03G110100.v2.1/Podel.01G412400.v2.1/Podel.11G105800.v2.1/Podel.11G105700.v2.1/Podel.12G001600.v2.1/Podel.T149000.v2.1/Podel.06G096800.v2.1/Podel.T186700.v2.1/Podel.06G096700.v2.1	Podel.06G097000/Podel.11G042000/Podel.15G020000/Podel.03G110100/Podel.01G412400/Podel.11G105800/Podel.11G105700/Podel.12G001600/Podel.T149000/Podel.06G096800/Podel.T186700/Podel.06G096700	12	4	Podel.11G042000.v2.1/Podel.15G020000.v2.1/Podel.03G110100.v2.1/Podel.12G001600.v2.1	8	Podel.06G097000.v2.1/Podel.01G412400.v2.1/Podel.11G105800.v2.1/Podel.11G105700.v2.1/Podel.T149000.v2.1/Podel.06G096800.v2.1/Podel.T186700.v2.1/Podel.06G096700.v2.1
MF	GO:0098772	molecular function regulator	76/4616	199/15706	0.00451794	0.0394493	Podel.15G130300.v2.1/Podel.15G130500.v2.1/Podel.01G174100.v2.1/Podel.15G013900.v2.1/Podel.18G051000.v2.1/Podel.12G018600.v2.1/Podel.12G134800.v2.1/Podel.02G259200.v2.1/Podel.06G148700.v2.1/Podel.03G112400.v2.1/Podel.04G074100.v2.1/Podel.05G151100.v2.1/Podel.09G145500.v2.1/Podel.02G225500.v2.1/Podel.07G114600.v2.1/Podel.01G174000.v2.1/Podel.08G076300.v2.1/Podel.03G002000.v2.1/Podel.15G130200.v2.1/…	Podel.15G130300/Podel.15G130500/Podel.01G174100/Podel.15G013900/Podel.18G051000/Podel.12G018600/Podel.12G134800/Podel.02G259200/Podel.06G148700/Podel.03G112400/Podel.04G074100/Podel.05G151100/Podel.09G145500/Podel.02G225500/Podel.07G114600/Podel.01G174000/Podel.08G076300/Podel.03G002000/Podel.15G130200/Podel.07G049300/Podel.10G007300/Podel.T025800/Podel.13G014200/Podel.08G153800/Podel.02G225400/P…	76	8	Podel.02G225500.v2.1/Podel.10G107600.v2.1/Podel.06G148300.v2.1/Podel.15G129800.v2.1/Podel.01G330300.v2.1/Podel.02G159700.v2.1/Podel.01G298400.v2.1/Podel.T084700.v2.1	68	Podel.15G130300.v2.1/Podel.15G130500.v2.1/Podel.01G174100.v2.1/Podel.15G013900.v2.1/Podel.18G051000.v2.1/Podel.12G018600.v2.1/Podel.12G134800.v2.1/Podel.02G259200.v2.1/Podel.06G148700.v2.1/Podel.03G112400.v2.1/Podel.04G074100.v2.1/Podel.05G151100.v2.1/Podel.09G145500.v2.1/Podel.07G114600.v2.1/Podel.01G174000.v2.1/Podel.08G076300.v2.1/Podel.03G002000.v2.1/Podel.15G130200.v2.1/Podel.07G049300.v2.1/…
MF	GO:0050660	flavin adenine dinucleotide binding	59/4616	149/15706	0.0046982	0.0400466	Podel.08G100200.v2.1/Podel.01G481200.v2.1/Podel.01G481000.v2.1/Podel.01G117700.v2.1/Podel.11G155300.v2.1/Podel.09G160200.v2.1/Podel.01G491600.v2.1/Podel.08G120300.v2.1/Podel.10G171500.v2.1/Podel.01G477500.v2.1/Podel.10G007600.v2.1/Podel.02G230000.v2.1/Podel.05G246900.v2.1/Podel.16G018800.v2.1/Podel.T066900.v2.1/Podel.04G179700.v2.1/Podel.08G127700.v2.1/Podel.07G009700.v2.1/Podel.01G054000.v2.1/Po…	Podel.08G100200/Podel.01G481200/Podel.01G481000/Podel.01G117700/Podel.11G155300/Podel.09G160200/Podel.01G491600/Podel.08G120300/Podel.10G171500/Podel.01G477500/Podel.10G007600/Podel.02G230000/Podel.05G246900/Podel.16G018800/Podel.T066900/Podel.04G179700/Podel.08G127700/Podel.07G009700/Podel.01G054000/Podel.01G481600/Podel.03G044900/Podel.T235900/Podel.12G070200/Podel.09G150900/Podel.01G481700/Pod…	59	24	Podel.01G481000.v2.1/Podel.01G491600.v2.1/Podel.01G477500.v2.1/Podel.10G007600.v2.1/Podel.05G246900.v2.1/Podel.04G179700.v2.1/Podel.01G054000.v2.1/Podel.T235900.v2.1/Podel.09G150900.v2.1/Podel.19G005400.v2.1/Podel.10G063600.v2.1/Podel.19G005300.v2.1/Podel.04G241500.v2.1/Podel.T156300.v2.1/Podel.19G005500.v2.1/Podel.T236000.v2.1/Podel.T235800.v2.1/Podel.19G005600.v2.1/Podel.06G221700.v2.1/Podel.19…	35	Podel.08G100200.v2.1/Podel.01G481200.v2.1/Podel.01G117700.v2.1/Podel.11G155300.v2.1/Podel.09G160200.v2.1/Podel.08G120300.v2.1/Podel.10G171500.v2.1/Podel.02G230000.v2.1/Podel.16G018800.v2.1/Podel.T066900.v2.1/Podel.08G127700.v2.1/Podel.07G009700.v2.1/Podel.01G481600.v2.1/Podel.03G044900.v2.1/Podel.12G070200.v2.1/Podel.01G481700.v2.1/Podel.16G018600.v2.1/Podel.04G179100.v2.1/Podel.11G153100.v2.1/Po…
