# Supplementary material for: Transcriptome and metabolome analyses reveal molecular mechanisms of anthocyanin-related leaf color variation in poplar (Populus deltoides) cultivars
Source: Front Plant Sci. 2023 Feb 24;14:1103468. doi: 10.3389/fpls.2023.1103468 (PMC9998943; doi:10.3389/fpls.2023.1103468)
Supplement: Supplementary file 9 [file Table_8.xls]

## Sheet: F_PvsF_G_KEGGenrich
Supplementary Table 87 The KEGG pathways of DEGs from F_P vs. F_G.
KEGGID	Description	GeneRatio	BgRatio	pvalue	padj	geneID	geneName	keggID	Count	Up	Up_Gene_names	Down	Down_Gene_names
pop00940	Phenylpropanoid biosynthesis	78/1158	200/7063	6.18438e-15	7.4831e-13	Podel.04G013500.v2.1/Podel.13G197000.v2.1/Podel.08G046700.v2.1/Podel.15G043500.v2.1/Podel.16G033900.v2.1/Podel.16G094900.v2.1/Podel.15G003000.v2.1/Podel.03G198600.v2.1/Podel.18G072600.v2.1/Podel.19G131500.v2.1/Podel.05G121800.v2.1/Podel.07G060500.v2.1/Podel.13G198500.v2.1/Podel.16G138000.v2.1/Podel.09G101800.v2.1/Podel.09G160500.v2.1/Podel.05G078900.v2.1/Podel.01G481200.v2.1/Podel.16G130300.v2.1/…	Podel.04G013500/Podel.13G197000/Podel.08G046700/Podel.15G043500/Podel.16G033900/Podel.16G094900/Podel.15G003000/Podel.03G198600/Podel.18G072600/Podel.19G131500/Podel.05G121800/Podel.07G060500/Podel.13G198500/Podel.16G138000/Podel.09G101800/Podel.09G160500/Podel.05G078900/Podel.01G481200/Podel.16G130300/Podel.18G109900/Podel.01G468500/Podel.07G132300/Podel.07G021600/Podel.04G013900/Podel.06G179300…	pop:7458526/pop:7464730/pop:7479878/pop:7462477/pop:7458907/pop:7486485/pop:7464476/pop:7478310/pop:7458755/pop:7498118/pop:18099141/pop:18101129/pop:7464737/pop:7464930/pop:7490048/pop:7478601/pop:7455194/pop:7480403/pop:7488716/pop:112324975/pop:7491420/pop:7491786/pop:7495509/pop:7458526/pop:18100510/pop:18095192/pop:18095197/pop:18101285/pop:7482570/pop:7466794/pop:18100180/pop:18099024/pop:1…	78	24	Podel.08G046700.v2.1/Podel.16G033900.v2.1/Podel.16G094900.v2.1/Podel.15G003000.v2.1/Podel.03G198600.v2.1/Podel.18G072600.v2.1/Podel.19G131500.v2.1/Podel.13G198500.v2.1/Podel.09G101800.v2.1/Podel.05G078900.v2.1/Podel.18G109900.v2.1/Podel.01G468500.v2.1/Podel.06G179300.v2.1/Podel.01G322300.v2.1/Podel.01G322500.v2.1/Podel.06G136700.v2.1/Podel.18G131000.v2.1/Podel.19G001400.v2.1/Podel.07G035500.v2.1/…	54	Podel.04G013500.v2.1/Podel.13G197000.v2.1/Podel.15G043500.v2.1/Podel.05G121800.v2.1/Podel.07G060500.v2.1/Podel.16G138000.v2.1/Podel.09G160500.v2.1/Podel.01G481200.v2.1/Podel.16G130300.v2.1/Podel.07G132300.v2.1/Podel.07G021600.v2.1/Podel.04G013900.v2.1/Podel.08G018500.v2.1/Podel.16G138200.v2.1/Podel.07G102600.v2.1/Podel.05G081500.v2.1/Podel.04G141000.v2.1/Podel.03G233600.v2.1/Podel.18G095300.v2.1/…
pop00941	Flavonoid biosynthesis	33/1158	64/7063	7.88811e-11	4.77231e-09	Podel.14G153100.v2.1/Podel.13G027300.v2.1/Podel.04G031200.v2.1/Podel.13G079600.v2.1/Podel.02G036000.v2.1/Podel.16G033900.v2.1/Podel.03G198600.v2.1/Podel.05G127100.v2.1/Podel.10G129700.v2.1/Podel.19G131500.v2.1/Podel.08G137400.v2.1/Podel.13G198500.v2.1/Podel.04G144800.v2.1/Podel.01G119500.v2.1/Podel.18G109900.v2.1/Podel.05G243900.v2.1/Podel.14G155700.v2.1/Podel.03G127400.v2.1/Podel.15G053500.v2.1/…	Podel.14G153100/Podel.13G027300/Podel.04G031200/Podel.13G079600/Podel.02G036000/Podel.16G033900/Podel.03G198600/Podel.05G127100/Podel.10G129700/Podel.19G131500/Podel.08G137400/Podel.13G198500/Podel.04G144800/Podel.01G119500/Podel.18G109900/Podel.05G243900/Podel.14G155700/Podel.03G127400/Podel.15G053500/Podel.11G030700/Podel.14G152900/Podel.05G127000/Podel.19G001400/Podel.09G071100/Podel.18G109100…	pop:7466313/pop:7473876/pop:7490768/pop:7482418/pop:7471942/pop:7458907/pop:7478310/pop:18099194/pop:7466920/pop:7498118/pop:7483928/pop:7464737/pop:18097775/pop:7490928/pop:112324975/pop:7454367/pop:7466313/pop:7465826/pop:7475620/pop:7495295/pop:7466313/pop:18099194/pop:18107988/pop:7475030/pop:7489434/pop:18107990/pop:7462355/pop:18099191/pop:7457813/pop:7460046/pop:7493197/pop:112327551/pop:7…	33	14	Podel.14G153100.v2.1/Podel.13G027300.v2.1/Podel.13G079600.v2.1/Podel.16G033900.v2.1/Podel.03G198600.v2.1/Podel.19G131500.v2.1/Podel.13G198500.v2.1/Podel.04G144800.v2.1/Podel.18G109900.v2.1/Podel.14G155700.v2.1/Podel.14G152900.v2.1/Podel.19G001400.v2.1/Podel.18G109100.v2.1/Podel.T047800.v2.1	19	Podel.04G031200.v2.1/Podel.02G036000.v2.1/Podel.05G127100.v2.1/Podel.10G129700.v2.1/Podel.08G137400.v2.1/Podel.01G119500.v2.1/Podel.05G243900.v2.1/Podel.03G127400.v2.1/Podel.15G053500.v2.1/Podel.11G030700.v2.1/Podel.05G127000.v2.1/Podel.09G071100.v2.1/Podel.19G001700.v2.1/Podel.11G121500.v2.1/Podel.05G126800.v2.1/Podel.08G158100.v2.1/Podel.10G047700.v2.1/Podel.03G190000.v2.1/Podel.T170800.v2.1
pop00073	Cutin, suberine and wax biosynthesis	22/1158	42/7063	8.11676e-08	3.27376e-06	Podel.02G044500.v2.1/Podel.05G233000.v2.1/Podel.19G078000.v2.1/Podel.08G155000.v2.1/Podel.16G034400.v2.1/Podel.04G189400.v2.1/Podel.08G032700.v2.1/Podel.09G044400.v2.1/Podel.09G152500.v2.1/Podel.14G189500.v2.1/Podel.01G345800.v2.1/Podel.07G081200.v2.1/Podel.10G106400.v2.1/Podel.18G047100.v2.1/Podel.05G103100.v2.1/Podel.05G233200.v2.1/Podel.03G138200.v2.1/Podel.01G262300.v2.1/novel.1072/Podel.09G1…	Podel.02G044500/Podel.05G233000/Podel.19G078000/Podel.08G155000/Podel.16G034400/Podel.04G189400/Podel.08G032700/Podel.09G044400/Podel.09G152500/Podel.14G189500/Podel.01G345800/Podel.07G081200/Podel.10G106400/Podel.18G047100/Podel.05G103100/Podel.05G233200/Podel.03G138200/Podel.01G262300/-/Podel.09G152400/Podel.14G175800/Podel.18G047000	pop:7479985/pop:18099663/pop:18108459/pop:7482909/pop:7458908/pop:7479040/pop:7494899/pop:7481488/pop:7474947/pop:7463394/pop:7456253/pop:7457181/pop:7482909/pop:7458908/pop:7486378/pop:18099663/pop:7458180/pop:7468004/pop:18108459/pop:7474948/pop:7469323/pop:7458908	22	2	Podel.05G233000.v2.1/Podel.05G233200.v2.1	20	Podel.02G044500.v2.1/Podel.19G078000.v2.1/Podel.08G155000.v2.1/Podel.16G034400.v2.1/Podel.04G189400.v2.1/Podel.08G032700.v2.1/Podel.09G044400.v2.1/Podel.09G152500.v2.1/Podel.14G189500.v2.1/Podel.01G345800.v2.1/Podel.07G081200.v2.1/Podel.10G106400.v2.1/Podel.18G047100.v2.1/Podel.05G103100.v2.1/Podel.03G138200.v2.1/Podel.01G262300.v2.1/novel.1072/Podel.09G152400.v2.1/Podel.14G175800.v2.1/Podel.18G0…
pop00500	Starch and sucrose metabolism	61/1158	199/7063	2.97566e-07	9.00137e-06	Podel.15G043500.v2.1/Podel.06G150300.v2.1/Podel.18G100700.v2.1/Podel.10G089900.v2.1/Podel.03G164200.v2.1/Podel.03G150900.v2.1/Podel.01G160500.v2.1/Podel.11G098900.v2.1/Podel.03G100300.v2.1/Podel.09G160500.v2.1/Podel.01G407700.v2.1/Podel.12G133600.v2.1/Podel.02G225100.v2.1/Podel.15G129300.v2.1/Podel.05G254300.v2.1/Podel.12G140300.v2.1/Podel.17G030100.v2.1/Podel.05G244100.v2.1/Podel.08G018500.v2.1/…	Podel.15G043500/Podel.06G150300/Podel.18G100700/Podel.10G089900/Podel.03G164200/Podel.03G150900/Podel.01G160500/Podel.11G098900/Podel.03G100300/Podel.09G160500/Podel.01G407700/Podel.12G133600/Podel.02G225100/Podel.15G129300/Podel.05G254300/Podel.12G140300/Podel.17G030100/Podel.05G244100/Podel.08G018500/Podel.06G031900/Podel.05G081500/Podel.01G336800/Podel.12G039100/Podel.01G095700/Podel.05G177700…	pop:7462477/pop:18100284/pop:7493347/pop:18102525/pop:18097081/pop:7497843/pop:18096774/pop:7454402/pop:7491870/pop:7478601/pop:18095412/pop:7453982/pop:7478850/pop:7476741/pop:7493962/pop:7482157/pop:18106908/pop:7477625/pop:18101285/pop:7479637/pop:18099024/pop:7461652/pop:7454032/pop:7472710/pop:7463210/pop:7461280/pop:18111222/pop:18108417/pop:7482904/pop:18106633/pop:7491288/pop:18099024/pop…	61	12	Podel.18G100700.v2.1/Podel.10G089900.v2.1/Podel.01G160500.v2.1/Podel.02G225100.v2.1/Podel.12G140300.v2.1/Podel.08G154400.v2.1/Podel.09G123700.v2.1/Podel.18G000600.v2.1/Podel.03G156400.v2.1/Podel.15G077900.v2.1/Podel.11G148900.v2.1/Podel.06G174600.v2.1	49	Podel.15G043500.v2.1/Podel.06G150300.v2.1/Podel.03G164200.v2.1/Podel.03G150900.v2.1/Podel.11G098900.v2.1/Podel.03G100300.v2.1/Podel.09G160500.v2.1/Podel.01G407700.v2.1/Podel.12G133600.v2.1/Podel.15G129300.v2.1/Podel.05G254300.v2.1/Podel.17G030100.v2.1/Podel.05G244100.v2.1/Podel.08G018500.v2.1/Podel.06G031900.v2.1/Podel.05G081500.v2.1/Podel.01G336800.v2.1/Podel.12G039100.v2.1/Podel.01G095700.v2.1/…
pop04075	Plant hormone signal transduction	89/1158	335/7063	8.79656e-07	2.12877e-05	Podel.16G119400.v2.1/Podel.14G096900.v2.1/Podel.09G095400.v2.1/Podel.14G115200.v2.1/Podel.02G118200.v2.1/Podel.02G187400.v2.1/Podel.14G143100.v2.1/Podel.13G028900.v2.1/Podel.02G159500.v2.1/Podel.09G104000.v2.1/Podel.01G307000.v2.1/Podel.13G181700.v2.1/Podel.06G076600.v2.1/Podel.08G227500.v2.1/Podel.05G058600.v2.1/Podel.05G185400.v2.1/Podel.01G197000.v2.1/Podel.04G097100.v2.1/Podel.08G152800.v2.1/…	Podel.16G119400/Podel.14G096900/Podel.09G095400/Podel.14G115200/Podel.02G118200/Podel.02G187400/Podel.14G143100/Podel.13G028900/Podel.02G159500/Podel.09G104000/Podel.01G307000/Podel.13G181700/Podel.06G076600/Podel.08G227500/Podel.05G058600/Podel.05G185400/Podel.01G197000/Podel.04G097100/Podel.08G152800/Podel.03G179200/Podel.05G155100/Podel.05G089800/Podel.04G145800/Podel.10G022300/Podel.08G185700…	pop:7466059/pop:7494139/pop:7469610/pop:7486837/pop:7461832/pop:7497237/pop:7457976/pop:7473315/pop:7461707/pop:7490036/pop:7478680/pop:7497387/pop:7485485/pop:7473266/pop:18098973/pop:7460939/pop:7475084/pop:7493546/pop:7482891/pop:7481201/pop:7476401/pop:7486326/pop:18097783/pop:7498005/pop:7473446/pop:7494754/pop:7465052/pop:18098972/pop:7490981/pop:7474608/pop:7464660/pop:7490056/pop:7490334/…	89	19	Podel.14G096900.v2.1/Podel.14G115200.v2.1/Podel.02G187400.v2.1/Podel.14G143100.v2.1/Podel.13G028900.v2.1/Podel.09G104000.v2.1/Podel.01G307000.v2.1/Podel.08G152800.v2.1/Podel.05G089800.v2.1/Podel.04G145800.v2.1/Podel.08G185700.v2.1/Podel.14G027800.v2.1/Podel.18G095900.v2.1/Podel.10G066500.v2.1/Podel.02G134600.v2.1/Podel.10G241300.v2.1/Podel.06G243100.v2.1/Podel.14G144100.v2.1/Podel.01G153600.v2.1	70	Podel.16G119400.v2.1/Podel.09G095400.v2.1/Podel.02G118200.v2.1/Podel.02G159500.v2.1/Podel.13G181700.v2.1/Podel.06G076600.v2.1/Podel.08G227500.v2.1/Podel.05G058600.v2.1/Podel.05G185400.v2.1/Podel.01G197000.v2.1/Podel.04G097100.v2.1/Podel.03G179200.v2.1/Podel.05G155100.v2.1/Podel.10G022300.v2.1/Podel.08G196400.v2.1/Podel.01G317600.v2.1/Podel.05G058500.v2.1/Podel.01G189500.v2.1/Podel.13G044100.v2.1/…
pop00040	Pentose and glucuronate interconversions	37/1158	105/7063	1.78743e-06	3.60466e-05	Podel.01G174100.v2.1/Podel.04G126900.v2.1/Podel.18G097400.v2.1/Podel.15G092700.v2.1/Podel.06G148700.v2.1/Podel.11G019700.v2.1/Podel.10G234800.v2.1/Podel.08G112000.v2.1/Podel.03G002000.v2.1/Podel.02G225400.v2.1/Podel.18G051000.v2.1/Podel.01G174000.v2.1/Podel.08G210100.v2.1/Podel.06G148200.v2.1/Podel.13G014200.v2.1/Podel.16G106400.v2.1/Podel.03G189200.v2.1/Podel.11G132300.v2.1/Podel.T193400.v2.1/Po…	Podel.01G174100/Podel.04G126900/Podel.18G097400/Podel.15G092700/Podel.06G148700/Podel.11G019700/Podel.10G234800/Podel.08G112000/Podel.03G002000/Podel.02G225400/Podel.18G051000/Podel.01G174000/Podel.08G210100/Podel.06G148200/Podel.13G014200/Podel.16G106400/Podel.03G189200/Podel.11G132300/Podel.T193400/Podel.02G159700/Podel.12G097400/Podel.14G121400/Podel.T258900/Podel.06G131800/Podel.06G144100/Pod…	pop:18094669/pop:7461176/pop:7488994/pop:7453817/pop:18100268/pop:7485431/pop:7468445/pop:7460723/pop:18111120/pop:7487797/pop:7476660/pop:18110050/pop:7494805/pop:18100262/pop:7478925/pop:18106247/pop:7481246/pop:18103429/pop:18106247/pop:7453960/pop:112323533/pop:7455411/pop:18109254/pop:18100132/pop:18100268/pop:18111197/pop:18111197/pop:7460526/pop:18096599/pop:7460526/pop:18098638/pop:181062…	37	7	Podel.18G097400.v2.1/Podel.11G019700.v2.1/Podel.16G106400.v2.1/Podel.T193400.v2.1/Podel.02G159700.v2.1/Podel.T295000.v2.1/Podel.16G106200.v2.1	30	Podel.01G174100.v2.1/Podel.04G126900.v2.1/Podel.15G092700.v2.1/Podel.06G148700.v2.1/Podel.10G234800.v2.1/Podel.08G112000.v2.1/Podel.03G002000.v2.1/Podel.02G225400.v2.1/Podel.18G051000.v2.1/Podel.01G174000.v2.1/Podel.08G210100.v2.1/Podel.06G148200.v2.1/Podel.13G014200.v2.1/Podel.03G189200.v2.1/Podel.11G132300.v2.1/Podel.12G097400.v2.1/Podel.14G121400.v2.1/Podel.T258900.v2.1/Podel.06G131800.v2.1/Po…
pop00062	Fatty acid elongation	18/1158	42/7063	4.36883e-05	0.000755183	Podel.06G262900.v2.1/Podel.10G209400.v2.1/Podel.08G184600.v2.1/Podel.01G245000.v2.1/Podel.06G230300.v2.1/Podel.T147900.v2.1/Podel.05G229800.v2.1/Podel.09G026400.v2.1/Podel.02G197100.v2.1/Podel.08G141400.v2.1/Podel.08G209700.v2.1/Podel.13G129900.v2.1/Podel.09G121600.v2.1/Podel.08G209600.v2.1/Podel.10G046100.v2.1/Podel.10G046200.v2.1/Podel.08G069100.v2.1/Podel.18G156000.v2.1	Podel.06G262900/Podel.10G209400/Podel.08G184600/Podel.01G245000/Podel.06G230300/Podel.T147900/Podel.05G229800/Podel.09G026400/Podel.02G197100/Podel.08G141400/Podel.08G209700/Podel.13G129900/Podel.09G121600/Podel.08G209600/Podel.10G046100/Podel.10G046200/Podel.08G069100/Podel.18G156000	pop:7471569/pop:7458148/pop:7467517/pop:7485729/pop:7491974/pop:18104526/pop:7476875/pop:7489279/pop:7478795/pop:7488356/pop:7494803/pop:18104526/pop:7464027/pop:7494801/pop:7477062/pop:7477061/pop:7458148/pop:18099963	18	1	Podel.08G069100.v2.1	17	Podel.06G262900.v2.1/Podel.10G209400.v2.1/Podel.08G184600.v2.1/Podel.01G245000.v2.1/Podel.06G230300.v2.1/Podel.T147900.v2.1/Podel.05G229800.v2.1/Podel.09G026400.v2.1/Podel.02G197100.v2.1/Podel.08G141400.v2.1/Podel.08G209700.v2.1/Podel.13G129900.v2.1/Podel.09G121600.v2.1/Podel.08G209600.v2.1/Podel.10G046100.v2.1/Podel.10G046200.v2.1/Podel.18G156000.v2.1
pop00350	Tyrosine metabolism	23/1158	66/7063	0.00019279	0.00291595	Podel.10G084600.v2.1/Podel.14G197000.v2.1/Podel.12G087900.v2.1/Podel.02G013000.v2.1/Podel.16G132900.v2.1/Podel.01G399400.v2.1/Podel.11G111800.v2.1/Podel.06G097000.v2.1/Podel.17G013400.v2.1/Podel.02G062900.v2.1/Podel.06G254800.v2.1/Podel.07G116200.v2.1/Podel.18G148200.v2.1/Podel.06G113900.v2.1/Podel.T041300.v2.1/Podel.17G013100.v2.1/Podel.05G065500.v2.1/Podel.04G037400.v2.1/Podel.10G084700.v2.1/Po…	Podel.10G084600/Podel.14G197000/Podel.12G087900/Podel.02G013000/Podel.16G132900/Podel.01G399400/Podel.11G111800/Podel.06G097000/Podel.17G013400/Podel.02G062900/Podel.06G254800/Podel.07G116200/Podel.18G148200/Podel.06G113900/Podel.T041300/Podel.17G013100/Podel.05G065500/Podel.04G037400/Podel.10G084700/Podel.07G115900/Podel.10G084800/Podel.18G148100/Podel.07G127100	pop:7474212/pop:7461480/pop:7458050/pop:7496883/pop:7460405/pop:7485142/pop:7462312/pop:18095467/pop:18106790/pop:7480718/pop:7471542/pop:7486091/pop:7484069/pop:7487343/pop:7474727/pop:18106787/pop:18099028/pop:7490797/pop:7474213/pop:7485070/pop:7474214/pop:7484069/pop:7485070	23	7	Podel.10G084600.v2.1/Podel.14G197000.v2.1/Podel.02G013000.v2.1/Podel.01G399400.v2.1/Podel.11G111800.v2.1/Podel.02G062900.v2.1/Podel.06G254800.v2.1	16	Podel.12G087900.v2.1/Podel.16G132900.v2.1/Podel.06G097000.v2.1/Podel.17G013400.v2.1/Podel.07G116200.v2.1/Podel.18G148200.v2.1/Podel.06G113900.v2.1/Podel.T041300.v2.1/Podel.17G013100.v2.1/Podel.05G065500.v2.1/Podel.04G037400.v2.1/Podel.10G084700.v2.1/Podel.07G115900.v2.1/Podel.10G084800.v2.1/Podel.18G148100.v2.1/Podel.07G127100.v2.1
pop00100	Steroid biosynthesis	18/1158	49/7063	0.000452969	0.00608991	Podel.14G169700.v2.1/Podel.08G100200.v2.1/Podel.02G015800.v2.1/Podel.08G003200.v2.1/Podel.03G173700.v2.1/Podel.05G261800.v2.1/Podel.10G171500.v2.1/Podel.01G123200.v2.1/Podel.16G018600.v2.1/Podel.01G352300.v2.1/Podel.09G059600.v2.1/Podel.09G036600.v2.1/Podel.05G159000.v2.1/Podel.01G071600.v2.1/Podel.09G060100.v2.1/Podel.01G256200.v2.1/Podel.07G142700.v2.1/Podel.10G260900.v2.1	Podel.14G169700/Podel.08G100200/Podel.02G015800/Podel.08G003200/Podel.03G173700/Podel.05G261800/Podel.10G171500/Podel.01G123200/Podel.16G018600/Podel.01G352300/Podel.09G059600/Podel.09G036600/Podel.05G159000/Podel.01G071600/Podel.09G060100/Podel.01G256200/Podel.07G142700/Podel.10G260900	pop:7468533/pop:7460681/pop:7490620/pop:7490847/pop:7481174/pop:7494000/pop:7481591/pop:18094413/pop:7465918/pop:7467713/pop:7467341/pop:7481517/pop:18096264/pop:7482828/pop:7467341/pop:7485682/pop:18100844/pop:7490847	18	1	Podel.10G260900.v2.1	17	Podel.14G169700.v2.1/Podel.08G100200.v2.1/Podel.02G015800.v2.1/Podel.08G003200.v2.1/Podel.03G173700.v2.1/Podel.05G261800.v2.1/Podel.10G171500.v2.1/Podel.01G123200.v2.1/Podel.16G018600.v2.1/Podel.01G352300.v2.1/Podel.09G059600.v2.1/Podel.09G036600.v2.1/Podel.05G159000.v2.1/Podel.01G071600.v2.1/Podel.09G060100.v2.1/Podel.01G256200.v2.1/Podel.07G142700.v2.1
pop00460	Cyanoamino acid metabolism	18/1158	50/7063	0.000601043	0.00727262	Podel.15G043500.v2.1/Podel.14G022500.v2.1/Podel.05G090800.v2.1/Podel.14G088100.v2.1/Podel.09G160500.v2.1/Podel.08G018500.v2.1/Podel.05G081500.v2.1/Podel.02G177700.v2.1/Podel.05G064100.v2.1/Podel.02G135200.v2.1/Podel.12G052700.v2.1/Podel.12G051800.v2.1/Podel.05G064900.v2.1/Podel.08G111900.v2.1/Podel.12G052600.v2.1/Podel.05G064500.v2.1/Podel.01G353800.v2.1/Podel.10G160900.v2.1	Podel.15G043500/Podel.14G022500/Podel.05G090800/Podel.14G088100/Podel.09G160500/Podel.08G018500/Podel.05G081500/Podel.02G177700/Podel.05G064100/Podel.02G135200/Podel.12G052700/Podel.12G051800/Podel.05G064900/Podel.08G111900/Podel.12G052600/Podel.05G064500/Podel.01G353800/Podel.10G160900	pop:7462477/pop:7496928/pop:7477120/pop:7494093/pop:7478601/pop:18101285/pop:18099024/pop:7457347/pop:18099024/pop:7462862/pop:18103692/pop:18103692/pop:18099024/pop:7498208/pop:18103692/pop:18099024/pop:7467706/pop:7462841	18	1	Podel.14G088100.v2.1	17	Podel.15G043500.v2.1/Podel.14G022500.v2.1/Podel.05G090800.v2.1/Podel.09G160500.v2.1/Podel.08G018500.v2.1/Podel.05G081500.v2.1/Podel.02G177700.v2.1/Podel.05G064100.v2.1/Podel.02G135200.v2.1/Podel.12G052700.v2.1/Podel.12G051800.v2.1/Podel.05G064900.v2.1/Podel.08G111900.v2.1/Podel.12G052600.v2.1/Podel.05G064500.v2.1/Podel.01G353800.v2.1/Podel.10G160900.v2.1
pop00360	Phenylalanine metabolism	20/1158	59/7063	0.000745582	0.0082014	Podel.08G046700.v2.1/Podel.16G094900.v2.1/Podel.10G084600.v2.1/Podel.12G087900.v2.1/Podel.16G132900.v2.1/Podel.06G136700.v2.1/Podel.11G111800.v2.1/Podel.17G013400.v2.1/Podel.02G062900.v2.1/Podel.06G254800.v2.1/Podel.10G157900.v2.1/Podel.06G113900.v2.1/Podel.T041300.v2.1/Podel.17G013100.v2.1/Podel.10G147600.v2.1/Podel.09G135400.v2.1/Podel.04G037400.v2.1/Podel.10G084700.v2.1/Podel.10G084800.v2.1/Po…	Podel.08G046700/Podel.16G094900/Podel.10G084600/Podel.12G087900/Podel.16G132900/Podel.06G136700/Podel.11G111800/Podel.17G013400/Podel.02G062900/Podel.06G254800/Podel.10G157900/Podel.06G113900/Podel.T041300/Podel.17G013100/Podel.10G147600/Podel.09G135400/Podel.04G037400/Podel.10G084700/Podel.10G084800/Podel.04G167400	pop:7479878/pop:7486485/pop:7474212/pop:7458050/pop:7460405/pop:18100180/pop:7462312/pop:18106790/pop:7480718/pop:7471542/pop:7485829/pop:7487343/pop:7474727/pop:18106787/pop:7485829/pop:7472144/pop:7490797/pop:7474213/pop:7474214/pop:18109837	20	9	Podel.08G046700.v2.1/Podel.16G094900.v2.1/Podel.10G084600.v2.1/Podel.06G136700.v2.1/Podel.11G111800.v2.1/Podel.02G062900.v2.1/Podel.06G254800.v2.1/Podel.10G157900.v2.1/Podel.10G147600.v2.1	11	Podel.12G087900.v2.1/Podel.16G132900.v2.1/Podel.17G013400.v2.1/Podel.06G113900.v2.1/Podel.T041300.v2.1/Podel.17G013100.v2.1/Podel.09G135400.v2.1/Podel.04G037400.v2.1/Podel.10G084700.v2.1/Podel.10G084800.v2.1/Podel.04G167400.v2.1
pop00480	Glutathione metabolism	40/1158	151/7063	0.000986796	0.00933923	Podel.08G198800.v2.1/Podel.19G131300.v2.1/Podel.01G459300.v2.1/Podel.19G131100.v2.1/Podel.10G029000.v2.1/Podel.08G198700.v2.1/Podel.03G135000.v2.1/Podel.10G054700.v2.1/Podel.01G459200.v2.1/Podel.05G090800.v2.1/Podel.11G137700.v2.1/Podel.03G138600.v2.1/Podel.07G070700.v2.1/Podel.10G054500.v2.1/Podel.01G110400.v2.1/Podel.06G144600.v2.1/Podel.08G198900.v2.1/Podel.17G150400.v2.1/Podel.18G003800.v2.1/…	Podel.08G198800/Podel.19G131300/Podel.01G459300/Podel.19G131100/Podel.10G029000/Podel.08G198700/Podel.03G135000/Podel.10G054700/Podel.01G459200/Podel.05G090800/Podel.11G137700/Podel.03G138600/Podel.07G070700/Podel.10G054500/Podel.01G110400/Podel.06G144600/Podel.08G198900/Podel.17G150400/Podel.18G003800/Podel.10G091500/Podel.04G100400/Podel.T275000/Podel.10G054900/Podel.05G095300/Podel.05G125100/P…	pop:18108801/pop:112323232/pop:7459174/pop:112323232/pop:18102327/pop:7480906/pop:7465857/pop:7460016/pop:7491378/pop:7477120/pop:18109391/pop:7458184/pop:18096457/pop:7477018/pop:7472768/pop:18100253/pop:18101623/pop:18106555/pop:18107563/pop:7459055/pop:7493539/pop:7460016/pop:112328944/pop:7486350/pop:18099176/pop:18109264/pop:7458220/pop:7456235/pop:18100253/pop:7460016/pop:18106533/pop:11232…	40	28	Podel.08G198800.v2.1/Podel.19G131300.v2.1/Podel.01G459300.v2.1/Podel.19G131100.v2.1/Podel.10G029000.v2.1/Podel.08G198700.v2.1/Podel.03G135000.v2.1/Podel.10G054700.v2.1/Podel.01G459200.v2.1/Podel.11G137700.v2.1/Podel.03G138600.v2.1/Podel.10G054500.v2.1/Podel.01G110400.v2.1/Podel.06G144600.v2.1/Podel.08G198900.v2.1/Podel.17G150400.v2.1/Podel.04G100400.v2.1/Podel.T275000.v2.1/Podel.10G054900.v2.1/Po…	12	Podel.05G090800.v2.1/Podel.07G070700.v2.1/Podel.18G003800.v2.1/Podel.10G091500.v2.1/Podel.05G095300.v2.1/Podel.05G125100.v2.1/Podel.11G137400.v2.1/Podel.17G153400.v2.1/Podel.01G353800.v2.1/Podel.11G137600.v2.1/Podel.05G041700.v2.1/Podel.01G459000.v2.1
pop00945	Stilbenoid, diarylheptanoid and gingerol biosynthesis	14/1158	36/7063	0.00100339	0.00933923	Podel.16G033900.v2.1/Podel.03G198600.v2.1/Podel.19G131500.v2.1/Podel.13G198500.v2.1/Podel.18G109900.v2.1/Podel.13G132700.v2.1/Podel.19G001400.v2.1/Podel.18G109100.v2.1/Podel.19G001700.v2.1/Podel.11G121500.v2.1/Podel.08G158100.v2.1/Podel.10G047700.v2.1/Podel.T047800.v2.1/Podel.19G097500.v2.1	Podel.16G033900/Podel.03G198600/Podel.19G131500/Podel.13G198500/Podel.18G109900/Podel.13G132700/Podel.19G001400/Podel.18G109100/Podel.19G001700/Podel.11G121500/Podel.08G158100/Podel.10G047700/Podel.T047800/Podel.19G097500	pop:7458907/pop:7478310/pop:7498118/pop:7464737/pop:112324975/pop:18104551/pop:18107988/pop:7489434/pop:18107990/pop:7462355/pop:7457813/pop:7460046/pop:112327551/pop:18108496	14	8	Podel.16G033900.v2.1/Podel.03G198600.v2.1/Podel.19G131500.v2.1/Podel.13G198500.v2.1/Podel.18G109900.v2.1/Podel.19G001400.v2.1/Podel.18G109100.v2.1/Podel.T047800.v2.1	6	Podel.13G132700.v2.1/Podel.19G001700.v2.1/Podel.11G121500.v2.1/Podel.08G158100.v2.1/Podel.10G047700.v2.1/Podel.19G097500.v2.1
pop00520	Amino sugar and nucleotide sugar metabolism	48/1158	191/7063	0.00114491	0.00989526	Podel.04G126900.v2.1/Podel.19G098600.v2.1/Podel.06G246100.v2.1/Podel.01G338800.v2.1/Podel.10G212100.v2.1/Podel.17G061300.v2.1/Podel.13G042600.v2.1/Podel.06G030200.v2.1/Podel.01G247600.v2.1/Podel.08G112000.v2.1/Podel.08G074300.v2.1/Podel.05G254300.v2.1/Podel.01G217400.v2.1/Podel.12G140300.v2.1/Podel.12G035800.v2.1/Podel.08G094500.v2.1/Podel.17G030100.v2.1/Podel.05G244100.v2.1/Podel.19G098400.v2.1/…	Podel.04G126900/Podel.19G098600/Podel.06G246100/Podel.01G338800/Podel.10G212100/Podel.17G061300/Podel.13G042600/Podel.06G030200/Podel.01G247600/Podel.08G112000/Podel.08G074300/Podel.05G254300/Podel.01G217400/Podel.12G140300/Podel.12G035800/Podel.08G094500/Podel.17G030100/Podel.05G244100/Podel.19G098400/Podel.06G187000/Podel.03G128300/Podel.03G077600/Podel.19G098500/Podel.15G025100/Podel.11G058000…	pop:7461176/pop:18108499/pop:7470722/pop:7495839/pop:7458154/pop:18107096/pop:7487668/pop:7479632/pop:7485717/pop:7460723/pop:7487979/pop:7493962/pop:7473018/pop:7482157/pop:18103617/pop:7462126/pop:18106908/pop:7477625/pop:7467474/pop:7485273/pop:7465830/pop:7461967/pop:18108499/pop:112324307/pop:18107096/pop:7492260/pop:7494125/pop:7479547/pop:7479731/pop:7478085/pop:7456364/pop:7485481/pop:745…	48	6	Podel.06G030200.v2.1/Podel.12G140300.v2.1/Podel.09G123700.v2.1/Podel.T077100.v2.1/Podel.T152600.v2.1/Podel.06G174600.v2.1	42	Podel.04G126900.v2.1/Podel.19G098600.v2.1/Podel.06G246100.v2.1/Podel.01G338800.v2.1/Podel.10G212100.v2.1/Podel.17G061300.v2.1/Podel.13G042600.v2.1/Podel.01G247600.v2.1/Podel.08G112000.v2.1/Podel.08G074300.v2.1/Podel.05G254300.v2.1/Podel.01G217400.v2.1/Podel.12G035800.v2.1/Podel.08G094500.v2.1/Podel.17G030100.v2.1/Podel.05G244100.v2.1/Podel.19G098400.v2.1/Podel.06G187000.v2.1/Podel.03G128300.v2.1/…
pop00562	Inositol phosphate metabolism	29/1158	104/7063	0.00204697	0.0160545	Podel.08G083300.v2.1/Podel.16G123700.v2.1/Podel.12G106500.v2.1/Podel.01G263200.v2.1/Podel.01G265200.v2.1/Podel.01G292600.v2.1/Podel.13G125300.v2.1/Podel.07G097300.v2.1/Podel.02G122900.v2.1/Podel.08G149400.v2.1/Podel.01G265000.v2.1/Podel.09G072000.v2.1/Podel.13G124100.v2.1/Podel.01G230800.v2.1/Podel.15G102800.v2.1/Podel.09G047200.v2.1/Podel.02G095800.v2.1/Podel.03G024700.v2.1/Podel.19G091600.v2.1/…	Podel.08G083300/Podel.16G123700/Podel.12G106500/Podel.01G263200/Podel.01G265200/Podel.01G292600/Podel.13G125300/Podel.07G097300/Podel.02G122900/Podel.08G149400/Podel.01G265000/Podel.09G072000/Podel.13G124100/Podel.01G230800/Podel.15G102800/Podel.09G047200/Podel.02G095800/Podel.03G024700/Podel.19G091600/Podel.01G264300/Podel.07G056300/Podel.08G083200/Podel.05G184300/Podel.01G251000/Podel.01G432600…	pop:7494494/pop:7466082/pop:7484478/pop:7478536/pop:7467994/pop:7480121/pop:18104493/pop:7456922/pop:7489780/pop:7482879/pop:7478527/pop:7475026/pop:18104493/pop:7484083/pop:7463132/pop:7468557/pop:7495115/pop:18096626/pop:7467444/pop:7478531/pop:7462591/pop:7494493/pop:7469129/pop:7465110/pop:7493879/pop:7454372/pop:7484773/pop:7478527/pop:7480121	29	6	Podel.16G123700.v2.1/Podel.01G263200.v2.1/Podel.13G125300.v2.1/Podel.02G122900.v2.1/Podel.13G124100.v2.1/novel.1094	23	Podel.08G083300.v2.1/Podel.12G106500.v2.1/Podel.01G265200.v2.1/Podel.01G292600.v2.1/Podel.07G097300.v2.1/Podel.08G149400.v2.1/Podel.01G265000.v2.1/Podel.09G072000.v2.1/Podel.01G230800.v2.1/Podel.15G102800.v2.1/Podel.09G047200.v2.1/Podel.02G095800.v2.1/Podel.03G024700.v2.1/Podel.19G091600.v2.1/Podel.01G264300.v2.1/Podel.07G056300.v2.1/Podel.08G083200.v2.1/Podel.05G184300.v2.1/Podel.01G251000.v2.1/…
pop00910	Nitrogen metabolism	18/1158	55/7063	0.00212292	0.0160545	Podel.01G371500.v2.1/Podel.04G093000.v2.1/Podel.13G061800.v2.1/Podel.06G038400.v2.1/Podel.12G091000.v2.1/Podel.12G090900.v2.1/Podel.12G046000.v2.1/Podel.16G083200.v2.1/Podel.15G016400.v2.1/Podel.16G046500.v2.1/Podel.07G125000.v2.1/Podel.06G048700.v2.1/Podel.15G117500.v2.1/Podel.09G104600.v2.1/Podel.01G370900.v2.1/Podel.06G048800.v2.1/Podel.15G079600.v2.1/Podel.06G048500.v2.1	Podel.01G371500/Podel.04G093000/Podel.13G061800/Podel.06G038400/Podel.12G091000/Podel.12G090900/Podel.12G046000/Podel.16G083200/Podel.15G016400/Podel.16G046500/Podel.07G125000/Podel.06G048700/Podel.15G117500/Podel.09G104600/Podel.01G370900/Podel.06G048800/Podel.15G079600/Podel.06G048500	pop:7496826/pop:7493567/pop:7482352/pop:7458925/pop:7458066/pop:7458066/pop:7485167/pop:7465269/pop:7453835/pop:7468921/pop:7485034/pop:7473601/pop:7456680/pop:18097785/pop:7487860/pop:7473601/pop:7453765/pop:7473601	18	5	Podel.06G038400.v2.1/Podel.12G091000.v2.1/Podel.12G090900.v2.1/Podel.15G117500.v2.1/Podel.09G104600.v2.1	13	Podel.01G371500.v2.1/Podel.04G093000.v2.1/Podel.13G061800.v2.1/Podel.12G046000.v2.1/Podel.16G083200.v2.1/Podel.15G016400.v2.1/Podel.16G046500.v2.1/Podel.07G125000.v2.1/Podel.06G048700.v2.1/Podel.01G370900.v2.1/Podel.06G048800.v2.1/Podel.15G079600.v2.1/Podel.06G048500.v2.1
pop00071	Fatty acid degradation	22/1158	73/7063	0.00239399	0.0160929	Podel.T047300.v2.1/Podel.01G441300.v2.1/Podel.07G019300.v2.1/Podel.06G110800.v2.1/Podel.14G197000.v2.1/Podel.02G013000.v2.1/Podel.01G178100.v2.1/Podel.08G248900.v2.1/Podel.01G340800.v2.1/Podel.10G009200.v2.1/Podel.07G116200.v2.1/Podel.09G044400.v2.1/Podel.18G148200.v2.1/Podel.10G157900.v2.1/Podel.01G274900.v2.1/Podel.10G147600.v2.1/Podel.05G065500.v2.1/Podel.07G115900.v2.1/Podel.12G082000.v2.1/Po…	Podel.T047300/Podel.01G441300/Podel.07G019300/Podel.06G110800/Podel.14G197000/Podel.02G013000/Podel.01G178100/Podel.08G248900/Podel.01G340800/Podel.10G009200/Podel.07G116200/Podel.09G044400/Podel.18G148200/Podel.10G157900/Podel.01G274900/Podel.10G147600/Podel.05G065500/Podel.07G115900/Podel.12G082000/Podel.01G262300/Podel.18G148100/Podel.07G127100	pop:7481757/pop:18095692/pop:7480157/pop:7487328/pop:7461480/pop:7496883/pop:7475079/pop:18101815/pop:7495829/pop:7475903/pop:7486091/pop:7481488/pop:7484069/pop:7485829/pop:7480051/pop:7485829/pop:18099028/pop:7485070/pop:7483487/pop:7468004/pop:7484069/pop:7485070	22	10	Podel.T047300.v2.1/Podel.01G441300.v2.1/Podel.06G110800.v2.1/Podel.14G197000.v2.1/Podel.02G013000.v2.1/Podel.01G178100.v2.1/Podel.01G340800.v2.1/Podel.10G009200.v2.1/Podel.10G157900.v2.1/Podel.10G147600.v2.1	12	Podel.07G019300.v2.1/Podel.08G248900.v2.1/Podel.07G116200.v2.1/Podel.09G044400.v2.1/Podel.18G148200.v2.1/Podel.01G274900.v2.1/Podel.05G065500.v2.1/Podel.07G115900.v2.1/Podel.12G082000.v2.1/Podel.01G262300.v2.1/Podel.18G148100.v2.1/Podel.07G127100.v2.1
pop00410	beta-Alanine metabolism	22/1158	73/7063	0.00239399	0.0160929	Podel.01G441300.v2.1/Podel.10G084600.v2.1/Podel.15G078600.v2.1/Podel.07G019300.v2.1/Podel.06G164500.v2.1/Podel.06G110800.v2.1/Podel.12G087900.v2.1/Podel.04G081900.v2.1/Podel.01G178100.v2.1/Podel.09G059300.v2.1/Podel.12G082500.v2.1/Podel.17G157800.v2.1/Podel.10G157900.v2.1/Podel.01G274900.v2.1/Podel.10G147600.v2.1/Podel.10G084700.v2.1/Podel.12G082000.v2.1/Podel.10G084800.v2.1/Podel.17G156900.v2.1/…	Podel.01G441300/Podel.10G084600/Podel.15G078600/Podel.07G019300/Podel.06G164500/Podel.06G110800/Podel.12G087900/Podel.04G081900/Podel.01G178100/Podel.09G059300/Podel.12G082500/Podel.17G157800/Podel.10G157900/Podel.01G274900/Podel.10G147600/Podel.10G084700/Podel.12G082000/Podel.10G084800/Podel.17G156900/-/Podel.05G004100/Podel.01G487000	pop:18095692/pop:7474212/pop:7453763/pop:7480157/pop:7484673/pop:7487328/pop:7458050/pop:7494518/pop:7475079/pop:7463838/pop:7483490/pop:18106489/pop:7485829/pop:7480051/pop:7485829/pop:7474213/pop:7483487/pop:7474214/pop:18106497/pop:7468337/pop:7468334/pop:7471688	22	7	Podel.01G441300.v2.1/Podel.10G084600.v2.1/Podel.06G110800.v2.1/Podel.01G178100.v2.1/Podel.10G157900.v2.1/Podel.10G147600.v2.1/Podel.01G487000.v2.1	15	Podel.15G078600.v2.1/Podel.07G019300.v2.1/Podel.06G164500.v2.1/Podel.12G087900.v2.1/Podel.04G081900.v2.1/Podel.09G059300.v2.1/Podel.12G082500.v2.1/Podel.17G157800.v2.1/Podel.01G274900.v2.1/Podel.10G084700.v2.1/Podel.12G082000.v2.1/Podel.10G084800.v2.1/Podel.17G156900.v2.1/novel.987/Podel.05G004100.v2.1
pop00903	Limonene and pinene degradation	6/1158	11/7063	0.00420064	0.0260863	Podel.01G441300.v2.1/Podel.07G019300.v2.1/Podel.10G157900.v2.1/Podel.01G274900.v2.1/Podel.10G147600.v2.1/Podel.12G082000.v2.1	Podel.01G441300/Podel.07G019300/Podel.10G157900/Podel.01G274900/Podel.10G147600/Podel.12G082000	pop:18095692/pop:7480157/pop:7485829/pop:7480051/pop:7485829/pop:7483487	6	3	Podel.01G441300.v2.1/Podel.10G157900.v2.1/Podel.10G147600.v2.1	3	Podel.07G019300.v2.1/Podel.01G274900.v2.1/Podel.12G082000.v2.1
pop00565	Ether lipid metabolism	13/1158	37/7063	0.00431179	0.0260863	Podel.12G106500.v2.1/Podel.01G263200.v2.1/Podel.03G040800.v2.1/Podel.01G292600.v2.1/Podel.18G140300.v2.1/Podel.05G262000.v2.1/Podel.09G072000.v2.1/Podel.15G102800.v2.1/Podel.06G267600.v2.1/Podel.07G067900.v2.1/Podel.01G432600.v2.1/Podel.18G139400.v2.1/Podel.01G292900.v2.1	Podel.12G106500/Podel.01G263200/Podel.03G040800/Podel.01G292600/Podel.18G140300/Podel.05G262000/Podel.09G072000/Podel.15G102800/Podel.06G267600/Podel.07G067900/Podel.01G432600/Podel.18G139400/Podel.01G292900	pop:7484478/pop:7478536/pop:18096711/pop:7480121/pop:7470103/pop:7485622/pop:7475026/pop:7463132/pop:7468635/pop:7483104/pop:7493879/pop:7470100/pop:7480121	13	4	Podel.01G263200.v2.1/Podel.03G040800.v2.1/Podel.05G262000.v2.1/Podel.07G067900.v2.1	9	Podel.12G106500.v2.1/Podel.01G292600.v2.1/Podel.18G140300.v2.1/Podel.09G072000.v2.1/Podel.15G102800.v2.1/Podel.06G267600.v2.1/Podel.01G432600.v2.1/Podel.18G139400.v2.1/Podel.01G292900.v2.1
pop02010	ABC transporters	13/1158	38/7063	0.00559035	0.0322111	Podel.15G138400.v2.1/Podel.14G117000.v2.1/Podel.01G150700.v2.1/Podel.02G206900.v2.1/Podel.01G150600.v2.1/Podel.17G084800.v2.1/Podel.17G078200.v2.1/Podel.18G086000.v2.1/Podel.03G100200.v2.1/Podel.01G377900.v2.1/Podel.02G019200.v2.1/Podel.14G117200.v2.1/Podel.15G000300.v2.1	Podel.15G138400/Podel.14G117000/Podel.01G150700/Podel.02G206900/Podel.01G150600/Podel.17G084800/Podel.17G078200/Podel.18G086000/Podel.03G100200/Podel.01G377900/Podel.02G019200/Podel.14G117200/Podel.15G000300	pop:7454471/pop:7455392/pop:18094143/pop:7481442/pop:7455796/pop:7495965/pop:7482427/pop:7488940/pop:7491869/pop:18095272/pop:7496915/pop:18110028/pop:7464481	13	4	Podel.15G138400.v2.1/Podel.14G117000.v2.1/Podel.02G206900.v2.1/Podel.14G117200.v2.1	9	Podel.01G150700.v2.1/Podel.01G150600.v2.1/Podel.17G084800.v2.1/Podel.17G078200.v2.1/Podel.18G086000.v2.1/Podel.03G100200.v2.1/Podel.01G377900.v2.1/Podel.02G019200.v2.1/Podel.15G000300.v2.1
pop00531	Glycosaminoglycan degradation	9/1158	23/7063	0.00761797	0.0400772	Podel.05G025400.v2.1/Podel.06G066800.v2.1/Podel.03G170800.v2.1/Podel.05G026500.v2.1/Podel.08G094500.v2.1/Podel.18G122900.v2.1/Podel.15G052900.v2.1/Podel.09G141900.v2.1/Podel.01G074600.v2.1	Podel.05G025400/Podel.06G066800/Podel.03G170800/Podel.05G026500/Podel.08G094500/Podel.18G122900/Podel.15G052900/Podel.09G141900/Podel.01G074600	pop:18098668/pop:18099898/pop:7497568/pop:18098668/pop:7462126/pop:18111056/pop:7453857/pop:7472108/pop:7477767	9	0		9	Podel.05G025400.v2.1/Podel.06G066800.v2.1/Podel.03G170800.v2.1/Podel.05G026500.v2.1/Podel.08G094500.v2.1/Podel.18G122900.v2.1/Podel.15G052900.v2.1/Podel.09G141900.v2.1/Podel.01G074600.v2.1
pop04933	AGE-RAGE signaling pathway in diabetic complications	9/1158	23/7063	0.00761797	0.0400772	Podel.08G083300.v2.1/Podel.11G055600.v2.1/Podel.01G265200.v2.1/Podel.14G052800.v2.1/Podel.01G265000.v2.1/Podel.09G047200.v2.1/Podel.08G083200.v2.1/Podel.12G081100.v2.1/Podel.01G264900.v2.1	Podel.08G083300/Podel.11G055600/Podel.01G265200/Podel.14G052800/Podel.01G265000/Podel.09G047200/Podel.08G083200/Podel.12G081100/Podel.01G264900	pop:7494494/pop:18103099/pop:7467994/pop:18105098/pop:7478527/pop:7468557/pop:7494493/pop:18103773/pop:7478527	9	0		9	Podel.08G083300.v2.1/Podel.11G055600.v2.1/Podel.01G265200.v2.1/Podel.14G052800.v2.1/Podel.01G265000.v2.1/Podel.09G047200.v2.1/Podel.08G083200.v2.1/Podel.12G081100.v2.1/Podel.01G264900.v2.1
pop01212	Fatty acid metabolism	26/1158	100/7063	0.00920982	0.0464328	Podel.T047300.v2.1/Podel.02G100900.v2.1/Podel.06G110800.v2.1/Podel.14G082500.v2.1/Podel.05G179600.v2.1/Podel.17G096500.v2.1/Podel.08G248900.v2.1/Podel.10G209400.v2.1/Podel.01G340800.v2.1/Podel.10G009200.v2.1/Podel.10G157900.v2.1/Podel.13G062600.v2.1/Podel.06G104500.v2.1/Podel.10G181000.v2.1/Podel.19G031600.v2.1/Podel.10G147600.v2.1/Podel.05G199300.v2.1/Podel.08G093200.v2.1/Podel.08G209700.v2.1/Po…	Podel.T047300/Podel.02G100900/Podel.06G110800/Podel.14G082500/Podel.05G179600/Podel.17G096500/Podel.08G248900/Podel.10G209400/Podel.01G340800/Podel.10G009200/Podel.10G157900/Podel.13G062600/Podel.06G104500/Podel.10G181000/Podel.19G031600/Podel.10G147600/Podel.05G199300/Podel.08G093200/Podel.08G209700/Podel.16G049700/Podel.01G299700/Podel.08G209600/Podel.15G104500/Podel.10G046100/Podel.10G046200/P…	pop:7481757/pop:7495140/pop:7487328/pop:7464921/pop:7468912/pop:7484569/pop:18101815/pop:7458148/pop:7495829/pop:7475903/pop:7485829/pop:7489673/pop:7487293/pop:7474396/pop:18108234/pop:7485829/pop:7469201/pop:7472466/pop:7494803/pop:7483981/pop:7478782/pop:7494801/pop:7463140/pop:7477062/pop:7477061/pop:7458148	26	11	Podel.T047300.v2.1/Podel.02G100900.v2.1/Podel.06G110800.v2.1/Podel.14G082500.v2.1/Podel.01G340800.v2.1/Podel.10G009200.v2.1/Podel.10G157900.v2.1/Podel.13G062600.v2.1/Podel.19G031600.v2.1/Podel.10G147600.v2.1/Podel.08G069100.v2.1	15	Podel.05G179600.v2.1/Podel.17G096500.v2.1/Podel.08G248900.v2.1/Podel.10G209400.v2.1/Podel.06G104500.v2.1/Podel.10G181000.v2.1/Podel.05G199300.v2.1/Podel.08G093200.v2.1/Podel.08G209700.v2.1/Podel.16G049700.v2.1/Podel.01G299700.v2.1/Podel.08G209600.v2.1/Podel.15G104500.v2.1/Podel.10G046100.v2.1/Podel.10G046200.v2.1
pop00130	Ubiquinone and other terpenoid-quinone biosynthesis	17/1158	58/7063	0.00966487	0.046778	Podel.19G131500.v2.1/Podel.11G127000.v2.1/Podel.13G198500.v2.1/Podel.11G160700.v2.1/Podel.06G179300.v2.1/Podel.04G029600.v2.1/Podel.11G111800.v2.1/Podel.18G095300.v2.1/Podel.17G013400.v2.1/Podel.02G062900.v2.1/Podel.18G041700.v2.1/Podel.17G013100.v2.1/novel.1024/Podel.17G120200.v2.1/Podel.03G105300.v2.1/Podel.03G205800.v2.1/Podel.18G089500.v2.1	Podel.19G131500/Podel.11G127000/Podel.13G198500/Podel.11G160700/Podel.06G179300/Podel.04G029600/Podel.11G111800/Podel.18G095300/Podel.17G013400/Podel.02G062900/Podel.18G041700/Podel.17G013100/-/Podel.17G120200/Podel.03G105300/Podel.03G205800/Podel.18G089500	pop:7498118/pop:7470905/pop:7464737/pop:18103524/pop:18100510/pop:7494311/pop:7462312/pop:7488981/pop:18106790/pop:7480718/pop:18107478/pop:18106787/pop:7488957/pop:18107395/pop:7491889/pop:7462820/pop:7488949	17	11	Podel.19G131500.v2.1/Podel.11G127000.v2.1/Podel.13G198500.v2.1/Podel.11G160700.v2.1/Podel.06G179300.v2.1/Podel.11G111800.v2.1/Podel.02G062900.v2.1/Podel.18G041700.v2.1/Podel.17G120200.v2.1/Podel.03G205800.v2.1/Podel.18G089500.v2.1	6	Podel.04G029600.v2.1/Podel.18G095300.v2.1/Podel.17G013400.v2.1/Podel.17G013100.v2.1/novel.1024/Podel.03G105300.v2.1
pop00620	Pyruvate metabolism	32/1158	132/7063	0.0123481	0.0574664	Podel.01G441300.v2.1/Podel.08G128100.v2.1/Podel.02G100900.v2.1/Podel.08G135000.v2.1/Podel.07G019300.v2.1/Podel.16G069000.v2.1/Podel.14G082500.v2.1/Podel.05G179600.v2.1/Podel.16G068900.v2.1/Podel.17G096500.v2.1/Podel.01G178100.v2.1/Podel.11G108000.v2.1/Podel.02G239200.v2.1/Podel.01G129900.v2.1/Podel.17G027600.v2.1/Podel.08G127700.v2.1/Podel.06G104500.v2.1/Podel.04G083100.v2.1/Podel.01G274900.v2.1/…	Podel.01G441300/Podel.08G128100/Podel.02G100900/Podel.08G135000/Podel.07G019300/Podel.16G069000/Podel.14G082500/Podel.05G179600/Podel.16G068900/Podel.17G096500/Podel.01G178100/Podel.11G108000/Podel.02G239200/Podel.01G129900/Podel.17G027600/Podel.08G127700/Podel.06G104500/Podel.04G083100/Podel.01G274900/Podel.17G104500/Podel.19G030700/Podel.09G086700/Podel.14G132200/Podel.04G083600/Podel.05G004300…	pop:18095692/pop:7471118/pop:7495140/pop:7485946/pop:7480157/pop:7488058/pop:7464921/pop:7468912/pop:7488058/pop:7484569/pop:7475079/pop:7472353/pop:7458241/pop:18093976/pop:18106881/pop:7485915/pop:7487293/pop:7494515/pop:7480051/pop:18107367/pop:7469870/pop:7469653/pop:7487804/pop:7494513/pop:7494515/pop:7494515/pop:7476690/pop:7483487/pop:7468465/pop:7494056/pop:7462929/pop:7489681	32	14	Podel.01G441300.v2.1/Podel.08G128100.v2.1/Podel.02G100900.v2.1/Podel.08G135000.v2.1/Podel.16G069000.v2.1/Podel.14G082500.v2.1/Podel.16G068900.v2.1/Podel.01G178100.v2.1/Podel.02G239200.v2.1/Podel.04G083100.v2.1/Podel.17G104500.v2.1/Podel.04G083600.v2.1/Podel.05G004300.v2.1/Podel.04G083400.v2.1	18	Podel.07G019300.v2.1/Podel.05G179600.v2.1/Podel.17G096500.v2.1/Podel.11G108000.v2.1/Podel.01G129900.v2.1/Podel.17G027600.v2.1/Podel.08G127700.v2.1/Podel.06G104500.v2.1/Podel.01G274900.v2.1/Podel.19G030700.v2.1/Podel.09G086700.v2.1/Podel.14G132200.v2.1/Podel.18G045700.v2.1/Podel.12G082000.v2.1/Podel.10G239800.v2.1/Podel.02G172900.v2.1/novel.427/Podel.13G064000.v2.1
pop01040	Biosynthesis of unsaturated fatty acids	10/1158	29/7063	0.01359	0.0609034	Podel.06G110800.v2.1/Podel.10G209400.v2.1/Podel.10G181000.v2.1/Podel.05G199300.v2.1/Podel.08G093200.v2.1/Podel.08G209700.v2.1/Podel.08G209600.v2.1/Podel.10G046100.v2.1/Podel.10G046200.v2.1/Podel.08G069100.v2.1	Podel.06G110800/Podel.10G209400/Podel.10G181000/Podel.05G199300/Podel.08G093200/Podel.08G209700/Podel.08G209600/Podel.10G046100/Podel.10G046200/Podel.08G069100	pop:7487328/pop:7458148/pop:7474396/pop:7469201/pop:7472466/pop:7494803/pop:7494801/pop:7477062/pop:7477061/pop:7458148	10	2	Podel.06G110800.v2.1/Podel.08G069100.v2.1	8	Podel.10G209400.v2.1/Podel.10G181000.v2.1/Podel.05G199300.v2.1/Podel.08G093200.v2.1/Podel.08G209700.v2.1/Podel.08G209600.v2.1/Podel.10G046100.v2.1/Podel.10G046200.v2.1
pop00906	Carotenoid biosynthesis	15/1158	51/7063	0.0141274	0.0610507	Podel.09G160400.v2.1/Podel.19G097900.v2.1/Podel.09G033000.v2.1/Podel.11G109600.v2.1/Podel.01G417400.v2.1/Podel.02G138900.v2.1/Podel.05G229200.v2.1/Podel.09G104800.v2.1/Podel.14G028600.v2.1/Podel.06G208700.v2.1/Podel.09G160200.v2.1/novel.587/Podel.04G146100.v2.1/Podel.01G104200.v2.1/Podel.09G160000.v2.1	Podel.09G160400/Podel.19G097900/Podel.09G033000/Podel.11G109600/Podel.01G417400/Podel.02G138900/Podel.05G229200/Podel.09G104800/Podel.14G028600/Podel.06G208700/Podel.09G160200/-/Podel.04G146100/Podel.01G104200/Podel.09G160000	pop:7478602/pop:7494613/pop:7468629/pop:7472358/pop:18095516/pop:7462884/pop:112327644/pop:7457533/pop:18104892/pop:7479491/pop:7478602/pop:7478602/pop:18097786/pop:7479294/pop:7478602	15	7	Podel.09G160400.v2.1/Podel.05G229200.v2.1/Podel.09G104800.v2.1/Podel.06G208700.v2.1/Podel.09G160200.v2.1/novel.587/Podel.09G160000.v2.1	8	Podel.19G097900.v2.1/Podel.09G033000.v2.1/Podel.11G109600.v2.1/Podel.01G417400.v2.1/Podel.02G138900.v2.1/Podel.14G028600.v2.1/Podel.04G146100.v2.1/Podel.01G104200.v2.1
pop00010	Glycolysis / Gluconeogenesis	43/1158	193/7063	0.0189161	0.0789256	Podel.01G488600.v2.1/Podel.01G441300.v2.1/Podel.16G125500.v2.1/Podel.08G128100.v2.1/Podel.10G173100.v2.1/Podel.04G165900.v2.1/Podel.12G048200.v2.1/Podel.07G019300.v2.1/Podel.14G197000.v2.1/Podel.02G013000.v2.1/Podel.05G254300.v2.1/Podel.01G178100.v2.1/Podel.01G082600.v2.1/Podel.16G095800.v2.1/Podel.10G174000.v2.1/Podel.02G074600.v2.1/Podel.17G084200.v2.1/Podel.16G106400.v2.1/Podel.01G129900.v2.1/…	Podel.01G488600/Podel.01G441300/Podel.16G125500/Podel.08G128100/Podel.10G173100/Podel.04G165900/Podel.12G048200/Podel.07G019300/Podel.14G197000/Podel.02G013000/Podel.05G254300/Podel.01G178100/Podel.01G082600/Podel.16G095800/Podel.10G174000/Podel.02G074600/Podel.17G084200/Podel.16G106400/Podel.01G129900/Podel.16G114700/Podel.07G116200/Podel.T193400/Podel.07G017700/Podel.18G148200/Podel.08G127700/P…	pop:7457647/pop:18095692/pop:7460369/pop:7471118/pop:7481598/pop:7470027/pop:7486719/pop:7480157/pop:7461480/pop:7496883/pop:7493962/pop:7475079/pop:18097075/pop:7467630/pop:7481599/pop:7467822/pop:18107299/pop:18106247/pop:18093976/pop:7466033/pop:7486091/pop:18106247/pop:7495527/pop:7484069/pop:7485915/pop:7485379/pop:7470585/pop:7476801/pop:7480051/pop:7469870/pop:7469653/pop:18106247/pop:1809…	43	12	Podel.01G441300.v2.1/Podel.08G128100.v2.1/Podel.14G197000.v2.1/Podel.02G013000.v2.1/Podel.01G178100.v2.1/Podel.01G082600.v2.1/Podel.16G095800.v2.1/Podel.16G106400.v2.1/Podel.T193400.v2.1/Podel.T295000.v2.1/Podel.16G106200.v2.1/Podel.06G174600.v2.1	31	Podel.01G488600.v2.1/Podel.16G125500.v2.1/Podel.10G173100.v2.1/Podel.04G165900.v2.1/Podel.12G048200.v2.1/Podel.07G019300.v2.1/Podel.05G254300.v2.1/Podel.10G174000.v2.1/Podel.02G074600.v2.1/Podel.17G084200.v2.1/Podel.01G129900.v2.1/Podel.16G114700.v2.1/Podel.07G116200.v2.1/Podel.07G017700.v2.1/Podel.18G148200.v2.1/Podel.08G127700.v2.1/Podel.T151900.v2.1/Podel.01G200700.v2.1/Podel.01G041300.v2.1/Po…
pop00710	Carbon fixation in photosynthetic organisms	27/1158	112/7063	0.0218722	0.088218	Podel.04G110100.v2.1/Podel.01G144100.v2.1/Podel.01G488600.v2.1/Podel.10G173100.v2.1/Podel.04G165900.v2.1/Podel.08G135000.v2.1/Podel.08G148300.v2.1/Podel.17G122700.v2.1/Podel.16G095800.v2.1/Podel.10G174000.v2.1/Podel.11G108000.v2.1/Podel.02G074600.v2.1/Podel.02G239200.v2.1/Podel.10G114200.v2.1/Podel.06G254800.v2.1/Podel.16G114700.v2.1/Podel.07G017700.v2.1/Podel.17G104500.v2.1/Podel.13G172500.v2.1/…	Podel.04G110100/Podel.01G144100/Podel.01G488600/Podel.10G173100/Podel.04G165900/Podel.08G135000/Podel.08G148300/Podel.17G122700/Podel.16G095800/Podel.10G174000/Podel.11G108000/Podel.02G074600/Podel.02G239200/Podel.10G114200/Podel.06G254800/Podel.16G114700/Podel.07G017700/Podel.17G104500/Podel.13G172500/Podel.02G006800/Podel.08G216900/Podel.01G251000/Podel.18G045700/Podel.08G211900/Podel.02G172900…	pop:7477424/pop:18094096/pop:7457647/pop:7481598/pop:7470027/pop:7485946/pop:7482872/pop:18099496/pop:7467630/pop:7481599/pop:7472353/pop:7467822/pop:7458241/pop:7475541/pop:7471542/pop:7466033/pop:7495527/pop:18107367/pop:4929677/pop:7494712/pop:7469050/pop:7465110/pop:7476690/pop:7469050/pop:7494056/pop:7472990/pop:7469050	27	5	Podel.08G135000.v2.1/Podel.16G095800.v2.1/Podel.02G239200.v2.1/Podel.06G254800.v2.1/Podel.17G104500.v2.1	22	Podel.04G110100.v2.1/Podel.01G144100.v2.1/Podel.01G488600.v2.1/Podel.10G173100.v2.1/Podel.04G165900.v2.1/Podel.08G148300.v2.1/Podel.17G122700.v2.1/Podel.10G174000.v2.1/Podel.11G108000.v2.1/Podel.02G074600.v2.1/Podel.10G114200.v2.1/Podel.16G114700.v2.1/Podel.07G017700.v2.1/Podel.13G172500.v2.1/Podel.02G006800.v2.1/Podel.08G216900.v2.1/Podel.01G251000.v2.1/Podel.18G045700.v2.1/Podel.08G211900.v2.1/…
pop00053	Ascorbate and aldarate metabolism	15/1158	54/7063	0.0237991	0.0928931	Podel.04G126900.v2.1/Podel.01G441300.v2.1/Podel.13G042600.v2.1/Podel.06G124200.v2.1/Podel.07G019300.v2.1/Podel.08G112000.v2.1/Podel.09G165700.v2.1/Podel.01G178100.v2.1/Podel.01G229600.v2.1/Podel.09G083600.v2.1/Podel.05G125100.v2.1/Podel.02G197400.v2.1/Podel.18G040900.v2.1/Podel.01G274900.v2.1/Podel.12G082000.v2.1	Podel.04G126900/Podel.01G441300/Podel.13G042600/Podel.06G124200/Podel.07G019300/Podel.08G112000/Podel.09G165700/Podel.01G178100/Podel.01G229600/Podel.09G083600/Podel.05G125100/Podel.02G197400/Podel.18G040900/Podel.01G274900/Podel.12G082000	pop:7461176/pop:18095692/pop:7487668/pop:18100056/pop:7480157/pop:7460723/pop:7478578/pop:7475079/pop:7467963/pop:7469673/pop:18099176/pop:7487736/pop:7458969/pop:7480051/pop:7483487	15	3	Podel.01G441300.v2.1/Podel.06G124200.v2.1/Podel.01G178100.v2.1	12	Podel.04G126900.v2.1/Podel.13G042600.v2.1/Podel.07G019300.v2.1/Podel.08G112000.v2.1/Podel.09G165700.v2.1/Podel.01G229600.v2.1/Podel.09G083600.v2.1/Podel.05G125100.v2.1/Podel.02G197400.v2.1/Podel.18G040900.v2.1/Podel.01G274900.v2.1/Podel.12G082000.v2.1
pop00052	Galactose metabolism	20/1158	79/7063	0.0273396	0.103378	Podel.13G007400.v2.1/Podel.10G035300.v2.1/Podel.13G007500.v2.1/Podel.06G246100.v2.1/Podel.06G054400.v2.1/Podel.12G048200.v2.1/Podel.01G030100.v2.1/Podel.15G129300.v2.1/Podel.05G254300.v2.1/Podel.01G082600.v2.1/Podel.17G084200.v2.1/Podel.04G039400.v2.1/Podel.02G212200.v2.1/Podel.01G200700.v2.1/Podel.07G133600.v2.1/Podel.15G086100.v2.1/Podel.10G151600.v2.1/Podel.08G120400.v2.1/Podel.11G151400.v2.1/…	Podel.13G007400/Podel.10G035300/Podel.13G007500/Podel.06G246100/Podel.06G054400/Podel.12G048200/Podel.01G030100/Podel.15G129300/Podel.05G254300/Podel.01G082600/Podel.17G084200/Podel.04G039400/Podel.02G212200/Podel.01G200700/Podel.07G133600/Podel.15G086100/Podel.10G151600/Podel.08G120400/Podel.11G151400/Podel.06G174600	pop:7478885/pop:7492393/pop:7465228/pop:7470722/pop:7473630/pop:7486719/pop:7476845/pop:7476741/pop:7493962/pop:18097075/pop:18107299/pop:7490809/pop:7460481/pop:7470585/pop:7486034/pop:7457765/pop:7468122/pop:7471087/pop:7455046/pop:7461567	20	8	Podel.13G007400.v2.1/Podel.13G007500.v2.1/Podel.06G054400.v2.1/Podel.01G030100.v2.1/Podel.01G082600.v2.1/Podel.02G212200.v2.1/Podel.08G120400.v2.1/Podel.06G174600.v2.1	12	Podel.10G035300.v2.1/Podel.06G246100.v2.1/Podel.12G048200.v2.1/Podel.15G129300.v2.1/Podel.05G254300.v2.1/Podel.17G084200.v2.1/Podel.04G039400.v2.1/Podel.01G200700.v2.1/Podel.07G133600.v2.1/Podel.15G086100.v2.1/Podel.10G151600.v2.1/Podel.11G151400.v2.1
pop00905	Brassinosteroid biosynthesis	9/1158	28/7063	0.0299524	0.109825	Podel.07G031400.v2.1/Podel.06G155000.v2.1/Podel.01G178900.v2.1/Podel.03G069000.v2.1/Podel.01G212400.v2.1/Podel.05G138200.v2.1/Podel.03G069200.v2.1/Podel.07G020600.v2.1/Podel.03G069100.v2.1	Podel.07G031400/Podel.06G155000/Podel.01G178900/Podel.03G069000/Podel.01G212400/Podel.05G138200/Podel.03G069200/Podel.07G020600/Podel.03G069100	pop:18101214/pop:18100331/pop:18094719/pop:7478347/pop:7465155/pop:18099286/pop:7478346/pop:7495513/pop:7478346	9	1	Podel.07G031400.v2.1	8	Podel.06G155000.v2.1/Podel.01G178900.v2.1/Podel.03G069000.v2.1/Podel.01G212400.v2.1/Podel.05G138200.v2.1/Podel.03G069200.v2.1/Podel.07G020600.v2.1/Podel.03G069100.v2.1
pop00270	Cysteine and methionine metabolism	36/1158	163/7063	0.0336839	0.116495	Podel.01G087500.v2.1/Podel.04G002500.v2.1/Podel.03G202200.v2.1/Podel.01G103400.v2.1/Podel.19G039500.v2.1/novel.840/Podel.17G115600.v2.1/Podel.02G135000.v2.1/Podel.14G088100.v2.1/Podel.04G195800.v2.1/Podel.08G182200.v2.1/Podel.05G051400.v2.1/Podel.01G110400.v2.1/Podel.11G111800.v2.1/Podel.17G013400.v2.1/Podel.01G129900.v2.1/Podel.02G177700.v2.1/Podel.10G091500.v2.1/Podel.06G254800.v2.1/Podel.10G25…	Podel.01G087500/Podel.04G002500/Podel.03G202200/Podel.01G103400/Podel.19G039500/-/Podel.17G115600/Podel.02G135000/Podel.14G088100/Podel.04G195800/Podel.08G182200/Podel.05G051400/Podel.01G110400/Podel.11G111800/Podel.17G013400/Podel.01G129900/Podel.02G177700/Podel.10G091500/Podel.06G254800/Podel.10G257000/Podel.08G228700/Podel.11G014900/Podel.16G137600/Podel.03G202100/Podel.02G246900/Podel.10G1351…	pop:7477821/pop:18097294/pop:7462830/pop:7472745/pop:112323225/pop:7455251/pop:18107431/pop:7472681/pop:7494093/pop:18098013/pop:7473428/pop:18098921/pop:7472768/pop:7462312/pop:18106790/pop:18093976/pop:7457347/pop:7459055/pop:7471542/pop:7491573/pop:7469101/pop:7484327/pop:7460426/pop:7462830/pop:7489875/pop:7489389/pop:18107367/pop:7480020/pop:7482366/pop:18106787/pop:7483264/pop:7467861/pop:1…	36	12	Podel.01G087500.v2.1/Podel.03G202200.v2.1/Podel.19G039500.v2.1/novel.840/Podel.02G135000.v2.1/Podel.14G088100.v2.1/Podel.01G110400.v2.1/Podel.11G111800.v2.1/Podel.06G254800.v2.1/Podel.03G202100.v2.1/Podel.17G104500.v2.1/Podel.11G114600.v2.1	24	Podel.04G002500.v2.1/Podel.01G103400.v2.1/Podel.17G115600.v2.1/Podel.04G195800.v2.1/Podel.08G182200.v2.1/Podel.05G051400.v2.1/Podel.17G013400.v2.1/Podel.01G129900.v2.1/Podel.02G177700.v2.1/Podel.10G091500.v2.1/Podel.10G257000.v2.1/Podel.08G228700.v2.1/Podel.11G014900.v2.1/Podel.16G137600.v2.1/Podel.02G246900.v2.1/Podel.10G135100.v2.1/novel.139/Podel.13G066100.v2.1/Podel.17G013100.v2.1/Podel.01G01…
pop00561	Glycerolipid metabolism	25/1158	106/7063	0.0341935	0.116495	Podel.01G441300.v2.1/Podel.14G135700.v2.1/Podel.08G060000.v2.1/Podel.06G214000.v2.1/Podel.07G019300.v2.1/Podel.18G124800.v2.1/Podel.01G178100.v2.1/Podel.T155000.v2.1/Podel.02G146200.v2.1/Podel.08G145300.v2.1/Podel.16G106400.v2.1/Podel.16G118800.v2.1/Podel.T193400.v2.1/Podel.09G115200.v2.1/Podel.04G039400.v2.1/Podel.10G217200.v2.1/Podel.01G274900.v2.1/Podel.T295000.v2.1/Podel.08G072200.v2.1/Podel.…	Podel.01G441300/Podel.14G135700/Podel.08G060000/Podel.06G214000/Podel.07G019300/Podel.18G124800/Podel.01G178100/Podel.T155000/Podel.02G146200/Podel.08G145300/Podel.16G106400/Podel.16G118800/Podel.T193400/Podel.09G115200/Podel.04G039400/Podel.10G217200/Podel.01G274900/Podel.T295000/Podel.08G072200/Podel.16G106200/Podel.12G082000/Podel.02G215200/Podel.09G157600/Podel.18G065200/Podel.11G160800	pop:18095692/pop:18105288/pop:7469795/pop:7497644/pop:7480157/pop:18111074/pop:7475079/pop:18111074/pop:7483774/pop:7488376/pop:18106247/pop:112324466/pop:18106247/pop:7456394/pop:7490809/pop:7489601/pop:7480051/pop:18106247/pop:7487969/pop:18106247/pop:7483487/pop:7481417/pop:18098005/pop:18107695/pop:7457642	25	13	Podel.01G441300.v2.1/Podel.14G135700.v2.1/Podel.06G214000.v2.1/Podel.18G124800.v2.1/Podel.01G178100.v2.1/Podel.T155000.v2.1/Podel.08G145300.v2.1/Podel.16G106400.v2.1/Podel.T193400.v2.1/Podel.10G217200.v2.1/Podel.T295000.v2.1/Podel.16G106200.v2.1/Podel.11G160800.v2.1	12	Podel.08G060000.v2.1/Podel.07G019300.v2.1/Podel.02G146200.v2.1/Podel.16G118800.v2.1/Podel.09G115200.v2.1/Podel.04G039400.v2.1/Podel.01G274900.v2.1/Podel.08G072200.v2.1/Podel.12G082000.v2.1/Podel.02G215200.v2.1/Podel.09G157600.v2.1/Podel.18G065200.v2.1
pop00400	Phenylalanine, tyrosine and tryptophan biosynthesis	18/1158	71/7063	0.0346596	0.116495	Podel.05G045400.v2.1/Podel.02G108600.v2.1/Podel.01G162200.v2.1/Podel.01G448300.v2.1/Podel.11G111800.v2.1/Podel.17G013400.v2.1/Podel.06G254800.v2.1/Podel.10G163300.v2.1/Podel.05G045300.v2.1/Podel.08G089700.v2.1/Podel.10G193300.v2.1/Podel.17G013100.v2.1/Podel.T036300.v2.1/Podel.13G030100.v2.1/Podel.14G068800.v2.1/Podel.04G010000.v2.1/Podel.02G051900.v2.1/Podel.11G004200.v2.1	Podel.05G045400/Podel.02G108600/Podel.01G162200/Podel.01G448300/Podel.11G111800/Podel.17G013400/Podel.06G254800/Podel.10G163300/Podel.05G045300/Podel.08G089700/Podel.10G193300/Podel.17G013100/Podel.T036300/Podel.13G030100/Podel.14G068800/Podel.04G010000/Podel.02G051900/Podel.11G004200	pop:18098873/pop:7461786/pop:18094547/pop:18095932/pop:7462312/pop:18106790/pop:7471542/pop:7492903/pop:7473892/pop:7472451/pop:7490333/pop:18106787/pop:18111236/pop:7473893/pop:18105206/pop:7479045/pop:7472004/pop:18111236	18	9	Podel.05G045400.v2.1/Podel.01G162200.v2.1/Podel.01G448300.v2.1/Podel.11G111800.v2.1/Podel.06G254800.v2.1/Podel.05G045300.v2.1/Podel.08G089700.v2.1/Podel.14G068800.v2.1/Podel.02G051900.v2.1	9	Podel.02G108600.v2.1/Podel.17G013400.v2.1/Podel.10G163300.v2.1/Podel.10G193300.v2.1/Podel.17G013100.v2.1/Podel.T036300.v2.1/Podel.13G030100.v2.1/Podel.04G010000.v2.1/Podel.11G004200.v2.1
pop00592	alpha-Linolenic acid metabolism	21/1158	87/7063	0.0393797	0.128782	Podel.03G069800.v2.1/Podel.01G413700.v2.1/Podel.01G016800.v2.1/Podel.02G143700.v2.1/Podel.06G110800.v2.1/Podel.04G218200.v2.1/Podel.18G140300.v2.1/Podel.01G469900.v2.1/Podel.08G248900.v2.1/Podel.10G009200.v2.1/Podel.05G244500.v2.1/Podel.07G116200.v2.1/Podel.04G218100.v2.1/Podel.14G186000.v2.1/Podel.05G065500.v2.1/Podel.13G107300.v2.1/Podel.07G115900.v2.1/Podel.13G107900.v2.1/Podel.01G278000.v2.1/…	Podel.03G069800/Podel.01G413700/Podel.01G016800/Podel.02G143700/Podel.06G110800/Podel.04G218200/Podel.18G140300/Podel.01G469900/Podel.08G248900/Podel.10G009200/Podel.05G244500/Podel.07G116200/Podel.04G218100/Podel.14G186000/Podel.05G065500/Podel.13G107300/Podel.07G115900/Podel.13G107900/Podel.01G278000/Podel.01G016700/Podel.07G127100	pop:7475684/pop:18095489/pop:7496048/pop:7462912/pop:7487328/pop:18098208/pop:7470103/pop:7490723/pop:18101815/pop:7475903/pop:7454371/pop:7486091/pop:18098208/pop:7497340/pop:18099028/pop:18104319/pop:7485070/pop:18104317/pop:18104319/pop:7496049/pop:7485070	21	8	Podel.01G413700.v2.1/Podel.06G110800.v2.1/Podel.04G218200.v2.1/Podel.01G469900.v2.1/Podel.10G009200.v2.1/Podel.04G218100.v2.1/Podel.13G107900.v2.1/Podel.01G278000.v2.1	13	Podel.03G069800.v2.1/Podel.01G016800.v2.1/Podel.02G143700.v2.1/Podel.18G140300.v2.1/Podel.08G248900.v2.1/Podel.05G244500.v2.1/Podel.07G116200.v2.1/Podel.14G186000.v2.1/Podel.05G065500.v2.1/Podel.13G107300.v2.1/Podel.07G115900.v2.1/Podel.01G016700.v2.1/Podel.07G127100.v2.1
pop00430	Taurine and hypotaurine metabolism	5/1158	13/7063	0.0479223	0.152595	Podel.05G090800.v2.1/Podel.04G081900.v2.1/Podel.17G157800.v2.1/Podel.01G353800.v2.1/novel.987	Podel.05G090800/Podel.04G081900/Podel.17G157800/Podel.01G353800/-	pop:7477120/pop:7494518/pop:18106489/pop:7467706/pop:7468337	5	0		5	Podel.05G090800.v2.1/Podel.04G081900.v2.1/Podel.17G157800.v2.1/Podel.01G353800.v2.1/novel.987
pop00950	Isoquinoline alkaloid biosynthesis	10/1158	36/7063	0.0589345	0.182848	Podel.10G084600.v2.1/Podel.12G087900.v2.1/Podel.11G111800.v2.1/Podel.06G097000.v2.1/Podel.17G013400.v2.1/Podel.06G254800.v2.1/Podel.17G013100.v2.1/Podel.04G037400.v2.1/Podel.10G084700.v2.1/Podel.10G084800.v2.1	Podel.10G084600/Podel.12G087900/Podel.11G111800/Podel.06G097000/Podel.17G013400/Podel.06G254800/Podel.17G013100/Podel.04G037400/Podel.10G084700/Podel.10G084800	pop:7474212/pop:7458050/pop:7462312/pop:18095467/pop:18106790/pop:7471542/pop:18106787/pop:7490797/pop:7474213/pop:7474214	10	3	Podel.10G084600.v2.1/Podel.11G111800.v2.1/Podel.06G254800.v2.1	7	Podel.12G087900.v2.1/Podel.06G097000.v2.1/Podel.17G013400.v2.1/Podel.17G013100.v2.1/Podel.04G037400.v2.1/Podel.10G084700.v2.1/Podel.10G084800.v2.1
pop04626	Plant-pathogen interaction	60/1158	303/7063	0.0621238	0.187925	Podel.16G134200.v2.1/Podel.02G001400.v2.1/Podel.04G131200.v2.1/Podel.17G088500.v2.1/Podel.07G038100.v2.1/Podel.01G438000.v2.1/Podel.01G307000.v2.1/Podel.01G145100.v2.1/Podel.01G288700.v2.1/Podel.12G118900.v2.1/Podel.01G144500.v2.1/Podel.17G094000.v2.1/Podel.08G183900.v2.1/Podel.06G121800.v2.1/Podel.05G276300.v2.1/Podel.17G093800.v2.1/Podel.06G262900.v2.1/Podel.16G147600.v2.1/Podel.T024400.v2.1/Po…	Podel.16G134200/Podel.02G001400/Podel.04G131200/Podel.17G088500/Podel.07G038100/Podel.01G438000/Podel.01G307000/Podel.01G145100/Podel.01G288700/Podel.12G118900/Podel.01G144500/Podel.17G094000/Podel.08G183900/Podel.06G121800/Podel.05G276300/Podel.17G093800/Podel.06G262900/Podel.16G147600/Podel.T024400/Podel.15G116300/Podel.06G151100/Podel.01G353000/Podel.17G031200/Podel.08G184600/Podel.18G010500/P…	pop:7460408/pop:7474533/pop:7463042/pop:7482481/pop:7478001/pop:18095658/pop:7478680/pop:112324349/pop:7480100/pop:7484354/pop:18094269/pop:7484556/pop:7467514/pop:18100033/pop:7479123/pop:18107312/pop:7471569/pop:7472498/pop:18110364/pop:7456670/pop:18100289/pop:112325860/pop:18106917/pop:7467517/pop:7458723/pop:7485729/pop:7470182/pop:7492012/pop:7483121/pop:7467855/pop:7491149/pop:7462361/pop:…	60	12	Podel.01G438000.v2.1/Podel.01G307000.v2.1/Podel.01G145100.v2.1/Podel.01G288700.v2.1/Podel.01G144500.v2.1/Podel.T024400.v2.1/Podel.04G071600.v2.1/Podel.09G011200.v2.1/Podel.01G436300.v2.1/Podel.03G130300.v2.1/Podel.01G144400.v2.1/Podel.08G008200.v2.1	48	Podel.16G134200.v2.1/Podel.02G001400.v2.1/Podel.04G131200.v2.1/Podel.17G088500.v2.1/Podel.07G038100.v2.1/Podel.12G118900.v2.1/Podel.17G094000.v2.1/Podel.08G183900.v2.1/Podel.06G121800.v2.1/Podel.05G276300.v2.1/Podel.17G093800.v2.1/Podel.06G262900.v2.1/Podel.16G147600.v2.1/Podel.15G116300.v2.1/Podel.06G151100.v2.1/Podel.01G353000.v2.1/Podel.17G031200.v2.1/Podel.08G184600.v2.1/Podel.18G010500.v2.1/…
pop00380	Tryptophan metabolism	15/1158	61/7063	0.0643221	0.189829	Podel.01G441300.v2.1/Podel.07G019300.v2.1/Podel.01G178100.v2.1/Podel.12G087100.v2.1/Podel.08G127700.v2.1/Podel.10G157900.v2.1/Podel.01G274900.v2.1/Podel.10G147600.v2.1/Podel.09G135400.v2.1/Podel.04G037400.v2.1/Podel.06G256700.v2.1/Podel.12G082000.v2.1/Podel.04G167400.v2.1/Podel.15G086300.v2.1/Podel.08G217200.v2.1	Podel.01G441300/Podel.07G019300/Podel.01G178100/Podel.12G087100/Podel.08G127700/Podel.10G157900/Podel.01G274900/Podel.10G147600/Podel.09G135400/Podel.04G037400/Podel.06G256700/Podel.12G082000/Podel.04G167400/Podel.15G086300/Podel.08G217200	pop:18095692/pop:7480157/pop:7475079/pop:7456901/pop:7485915/pop:7485829/pop:7480051/pop:7485829/pop:7472144/pop:7490797/pop:7495723/pop:7483487/pop:18109837/pop:112324299/pop:112328448	15	4	Podel.01G441300.v2.1/Podel.01G178100.v2.1/Podel.10G157900.v2.1/Podel.10G147600.v2.1	11	Podel.07G019300.v2.1/Podel.12G087100.v2.1/Podel.08G127700.v2.1/Podel.01G274900.v2.1/Podel.09G135400.v2.1/Podel.04G037400.v2.1/Podel.06G256700.v2.1/Podel.12G082000.v2.1/Podel.04G167400.v2.1/Podel.15G086300.v2.1/Podel.08G217200.v2.1
pop04070	Phosphatidylinositol signaling system	21/1158	92/7063	0.066679	0.192099	Podel.04G131200.v2.1/Podel.17G088500.v2.1/Podel.08G083300.v2.1/Podel.16G123700.v2.1/Podel.01G265200.v2.1/Podel.13G125300.v2.1/Podel.02G122900.v2.1/Podel.08G149400.v2.1/Podel.01G265000.v2.1/Podel.13G124100.v2.1/Podel.01G230800.v2.1/Podel.09G047200.v2.1/Podel.02G095800.v2.1/Podel.03G024700.v2.1/Podel.19G091600.v2.1/Podel.07G056300.v2.1/Podel.08G083200.v2.1/Podel.05G184300.v2.1/Podel.05G244600.v2.1/…	Podel.04G131200/Podel.17G088500/Podel.08G083300/Podel.16G123700/Podel.01G265200/Podel.13G125300/Podel.02G122900/Podel.08G149400/Podel.01G265000/Podel.13G124100/Podel.01G230800/Podel.09G047200/Podel.02G095800/Podel.03G024700/Podel.19G091600/Podel.07G056300/Podel.08G083200/Podel.05G184300/Podel.05G244600/-/Podel.01G264900	pop:7463042/pop:7482481/pop:7494494/pop:7466082/pop:7467994/pop:18104493/pop:7489780/pop:7482879/pop:7478527/pop:18104493/pop:7484083/pop:7468557/pop:7495115/pop:18096626/pop:7467444/pop:7462591/pop:7494493/pop:7469129/pop:7454372/pop:7484773/pop:7478527	21	5	Podel.16G123700.v2.1/Podel.13G125300.v2.1/Podel.02G122900.v2.1/Podel.13G124100.v2.1/novel.1094	16	Podel.04G131200.v2.1/Podel.17G088500.v2.1/Podel.08G083300.v2.1/Podel.01G265200.v2.1/Podel.08G149400.v2.1/Podel.01G265000.v2.1/Podel.01G230800.v2.1/Podel.09G047200.v2.1/Podel.02G095800.v2.1/Podel.03G024700.v2.1/Podel.19G091600.v2.1/Podel.07G056300.v2.1/Podel.08G083200.v2.1/Podel.05G184300.v2.1/Podel.05G244600.v2.1/Podel.01G264900.v2.1
pop04145	Phagosome	28/1158	130/7063	0.0730659	0.205604	Podel.02G122200.v2.1/Podel.16G036300.v2.1/Podel.09G069000.v2.1/Podel.01G289700.v2.1/Podel.02G021800.v2.1/Podel.01G308100.v2.1/Podel.09G087000.v2.1/Podel.01G289800.v2.1/Podel.11G055600.v2.1/Podel.09G068900.v2.1/Podel.01G005000.v2.1/Podel.06G035500.v2.1/Podel.13G125300.v2.1/Podel.14G052800.v2.1/Podel.17G084700.v2.1/Podel.08G149400.v2.1/Podel.13G124100.v2.1/Podel.09G039400.v2.1/Podel.03G134300.v2.1/…	Podel.02G122200/Podel.16G036300/Podel.09G069000/Podel.01G289700/Podel.02G021800/Podel.01G308100/Podel.09G087000/Podel.01G289800/Podel.11G055600/Podel.09G068900/Podel.01G005000/Podel.06G035500/Podel.13G125300/Podel.14G052800/Podel.17G084700/Podel.08G149400/Podel.13G124100/Podel.09G039400/Podel.03G134300/Podel.19G091600/Podel.01G112000/Podel.16G145500/Podel.02G028800/Podel.12G081100/Podel.01G110500…	pop:7467233/pop:7464075/pop:18108966/pop:18095120/pop:7479116/pop:7478676/pop:7478755/pop:7480106/pop:18103099/pop:7454884/pop:7457696/pop:7479658/pop:18104493/pop:18105098/pop:7482463/pop:7482879/pop:18104493/pop:7481503/pop:7465852/pop:7467444/pop:7478050/pop:7482609/pop:7490678/pop:18103773/pop:7472769/pop:7484384/pop:7484773/pop:7465861	28	3	Podel.13G125300.v2.1/Podel.13G124100.v2.1/novel.1094	25	Podel.02G122200.v2.1/Podel.16G036300.v2.1/Podel.09G069000.v2.1/Podel.01G289700.v2.1/Podel.02G021800.v2.1/Podel.01G308100.v2.1/Podel.09G087000.v2.1/Podel.01G289800.v2.1/Podel.11G055600.v2.1/Podel.09G068900.v2.1/Podel.01G005000.v2.1/Podel.06G035500.v2.1/Podel.14G052800.v2.1/Podel.17G084700.v2.1/Podel.08G149400.v2.1/Podel.09G039400.v2.1/Podel.03G134300.v2.1/Podel.19G091600.v2.1/Podel.01G112000.v2.1/…
pop00061	Fatty acid biosynthesis	15/1158	63/7063	0.0814477	0.223981	Podel.T047300.v2.1/Podel.02G100900.v2.1/Podel.14G082500.v2.1/Podel.05G179600.v2.1/Podel.17G096500.v2.1/Podel.01G340800.v2.1/Podel.13G062600.v2.1/Podel.06G104500.v2.1/Podel.10G181000.v2.1/Podel.19G031600.v2.1/Podel.05G199300.v2.1/Podel.08G093200.v2.1/Podel.16G049700.v2.1/Podel.01G299700.v2.1/Podel.15G104500.v2.1	Podel.T047300/Podel.02G100900/Podel.14G082500/Podel.05G179600/Podel.17G096500/Podel.01G340800/Podel.13G062600/Podel.06G104500/Podel.10G181000/Podel.19G031600/Podel.05G199300/Podel.08G093200/Podel.16G049700/Podel.01G299700/Podel.15G104500	pop:7481757/pop:7495140/pop:7464921/pop:7468912/pop:7484569/pop:7495829/pop:7489673/pop:7487293/pop:7474396/pop:18108234/pop:7469201/pop:7472466/pop:7483981/pop:7478782/pop:7463140	15	6	Podel.T047300.v2.1/Podel.02G100900.v2.1/Podel.14G082500.v2.1/Podel.01G340800.v2.1/Podel.13G062600.v2.1/Podel.19G031600.v2.1	9	Podel.05G179600.v2.1/Podel.17G096500.v2.1/Podel.06G104500.v2.1/Podel.10G181000.v2.1/Podel.05G199300.v2.1/Podel.08G093200.v2.1/Podel.16G049700.v2.1/Podel.01G299700.v2.1/Podel.15G104500.v2.1
pop00960	Tropane, piperidine and pyridine alkaloid biosynthesis	10/1158	39/7063	0.0936285	0.251757	Podel.10G084600.v2.1/Podel.12G087900.v2.1/Podel.11G111800.v2.1/Podel.17G013400.v2.1/Podel.05G042800.v2.1/Podel.06G254800.v2.1/Podel.17G013100.v2.1/Podel.10G084700.v2.1/Podel.10G084800.v2.1/Podel.06G098200.v2.1	Podel.10G084600/Podel.12G087900/Podel.11G111800/Podel.17G013400/Podel.05G042800/Podel.06G254800/Podel.17G013100/Podel.10G084700/Podel.10G084800/Podel.06G098200	pop:7474212/pop:7458050/pop:7462312/pop:18106790/pop:18098836/pop:7471542/pop:18106787/pop:7474213/pop:7474214/pop:7487272	10	4	Podel.10G084600.v2.1/Podel.11G111800.v2.1/Podel.05G042800.v2.1/Podel.06G254800.v2.1	6	Podel.12G087900.v2.1/Podel.17G013400.v2.1/Podel.17G013100.v2.1/Podel.10G084700.v2.1/Podel.10G084800.v2.1/Podel.06G098200.v2.1
pop00260	Glycine, serine and threonine metabolism	23/1158	107/7063	0.0988805	0.260099	Podel.11G007900.v2.1/Podel.04G178100.v2.1/Podel.10G084600.v2.1/novel.840/Podel.01G266300.v2.1/Podel.02G135000.v2.1/Podel.19G019400.v2.1/Podel.06G286300.v2.1/Podel.12G087900.v2.1/Podel.01G178100.v2.1/Podel.01G448300.v2.1/Podel.03G093300.v2.1/Podel.10G257000.v2.1/Podel.08G127700.v2.1/Podel.16G137600.v2.1/Podel.10G084700.v2.1/Podel.08G216900.v2.1/Podel.13G049800.v2.1/Podel.03G095200.v2.1/Podel.10G08…	Podel.11G007900/Podel.04G178100/Podel.10G084600/-/Podel.01G266300/Podel.02G135000/Podel.19G019400/Podel.06G286300/Podel.12G087900/Podel.01G178100/Podel.01G448300/Podel.03G093300/Podel.10G257000/Podel.08G127700/Podel.16G137600/Podel.10G084700/Podel.08G216900/Podel.13G049800/Podel.03G095200/Podel.10G084800/Podel.02G051900/Podel.08G211900/Podel.T029200	pop:18111215/pop:7453649/pop:7474212/pop:7455251/pop:7467988/pop:7472681/pop:7487180/pop:18100732/pop:7458050/pop:7475079/pop:18095932/pop:18096946/pop:7491573/pop:7485915/pop:7460426/pop:7474213/pop:7469050/pop:7487703/pop:18096946/pop:7474214/pop:7472004/pop:7469050/pop:7469050	23	8	Podel.10G084600.v2.1/novel.840/Podel.02G135000.v2.1/Podel.06G286300.v2.1/Podel.01G178100.v2.1/Podel.01G448300.v2.1/Podel.13G049800.v2.1/Podel.02G051900.v2.1	15	Podel.11G007900.v2.1/Podel.04G178100.v2.1/Podel.01G266300.v2.1/Podel.19G019400.v2.1/Podel.12G087900.v2.1/Podel.03G093300.v2.1/Podel.10G257000.v2.1/Podel.08G127700.v2.1/Podel.16G137600.v2.1/Podel.10G084700.v2.1/Podel.08G216900.v2.1/Podel.03G095200.v2.1/Podel.10G084800.v2.1/Podel.08G211900.v2.1/Podel.T029200.v2.1
pop00330	Arginine and proline metabolism	19/1158	86/7063	0.10158	0.261515	Podel.01G441300.v2.1/Podel.17G115600.v2.1/Podel.15G078600.v2.1/Podel.07G019300.v2.1/Podel.06G164500.v2.1/Podel.01G178100.v2.1/Podel.09G059300.v2.1/Podel.12G082500.v2.1/Podel.10G091500.v2.1/Podel.06G254800.v2.1/Podel.08G228700.v2.1/Podel.10G135100.v2.1/Podel.01G274900.v2.1/Podel.09G135400.v2.1/Podel.12G082000.v2.1/Podel.17G156900.v2.1/Podel.04G167400.v2.1/Podel.05G004100.v2.1/Podel.10G023600.v2.1	Podel.01G441300/Podel.17G115600/Podel.15G078600/Podel.07G019300/Podel.06G164500/Podel.01G178100/Podel.09G059300/Podel.12G082500/Podel.10G091500/Podel.06G254800/Podel.08G228700/Podel.10G135100/Podel.01G274900/Podel.09G135400/Podel.12G082000/Podel.17G156900/Podel.04G167400/Podel.05G004100/Podel.10G023600	pop:18095692/pop:18107431/pop:7453763/pop:7480157/pop:7484673/pop:7475079/pop:7463838/pop:7483490/pop:7459055/pop:7471542/pop:7469101/pop:7489389/pop:7480051/pop:7472144/pop:7483487/pop:18106497/pop:18109837/pop:7468334/pop:7497993	19	3	Podel.01G441300.v2.1/Podel.01G178100.v2.1/Podel.06G254800.v2.1	16	Podel.17G115600.v2.1/Podel.15G078600.v2.1/Podel.07G019300.v2.1/Podel.06G164500.v2.1/Podel.09G059300.v2.1/Podel.12G082500.v2.1/Podel.10G091500.v2.1/Podel.08G228700.v2.1/Podel.10G135100.v2.1/Podel.01G274900.v2.1/Podel.09G135400.v2.1/Podel.12G082000.v2.1/Podel.17G156900.v2.1/Podel.04G167400.v2.1/Podel.05G004100.v2.1/Podel.10G023600.v2.1
pop00630	Glyoxylate and dicarboxylate metabolism	22/1158	105/7063	0.128888	0.324906	Podel.04G110100.v2.1/Podel.04G093000.v2.1/Podel.11G007900.v2.1/Podel.04G178100.v2.1/Podel.06G038400.v2.1/Podel.08G128100.v2.1/Podel.01G418100.v2.1/Podel.04G071400.v2.1/Podel.01G266300.v2.1/Podel.14G149400.v2.1/Podel.12G046000.v2.1/Podel.17G122700.v2.1/Podel.15G147000.v2.1/Podel.03G093300.v2.1/Podel.03G071700.v2.1/Podel.08G127700.v2.1/Podel.17G104500.v2.1/Podel.13G172500.v2.1/Podel.08G216900.v2.1/…	Podel.04G110100/Podel.04G093000/Podel.11G007900/Podel.04G178100/Podel.06G038400/Podel.08G128100/Podel.01G418100/Podel.04G071400/Podel.01G266300/Podel.14G149400/Podel.12G046000/Podel.17G122700/Podel.15G147000/Podel.03G093300/Podel.03G071700/Podel.08G127700/Podel.17G104500/Podel.13G172500/Podel.08G216900/Podel.03G095200/Podel.08G211900/Podel.T029200	pop:7477424/pop:7493567/pop:18111215/pop:7453649/pop:7458925/pop:7471118/pop:18095522/pop:7490834/pop:7467988/pop:7466294/pop:7485167/pop:18099496/pop:7474048/pop:18096946/pop:7483558/pop:7485915/pop:18107367/pop:4929677/pop:7469050/pop:18096946/pop:7469050/pop:7469050	22	6	Podel.06G038400.v2.1/Podel.08G128100.v2.1/Podel.04G071400.v2.1/Podel.14G149400.v2.1/Podel.15G147000.v2.1/Podel.17G104500.v2.1	16	Podel.04G110100.v2.1/Podel.04G093000.v2.1/Podel.11G007900.v2.1/Podel.04G178100.v2.1/Podel.01G418100.v2.1/Podel.01G266300.v2.1/Podel.12G046000.v2.1/Podel.17G122700.v2.1/Podel.03G093300.v2.1/Podel.03G071700.v2.1/Podel.08G127700.v2.1/Podel.13G172500.v2.1/Podel.08G216900.v2.1/Podel.03G095200.v2.1/Podel.08G211900.v2.1/Podel.T029200.v2.1
pop00904	Diterpenoid biosynthesis	7/1158	27/7063	0.140795	0.341473	Podel.01G188600.v2.1/Podel.04G116600.v2.1/Podel.08G097500.v2.1/Podel.03G059900.v2.1/Podel.13G134900.v2.1/Podel.04G071200.v2.1/Podel.06G261300.v2.1	Podel.01G188600/Podel.04G116600/Podel.08G097500/Podel.03G059900/Podel.13G134900/Podel.04G071200/Podel.06G261300	pop:7486634/pop:7494570/pop:18101433/pop:7475736/pop:18104574/pop:7490835/pop:18100678	7	0		7	Podel.01G188600.v2.1/Podel.04G116600.v2.1/Podel.08G097500.v2.1/Podel.03G059900.v2.1/Podel.13G134900.v2.1/Podel.04G071200.v2.1/Podel.06G261300.v2.1
pop00591	Linoleic acid metabolism	8/1158	32/7063	0.141105	0.341473	Podel.03G069800.v2.1/Podel.01G016800.v2.1/Podel.05G037500.v2.1/Podel.05G037400.v2.1/Podel.18G140300.v2.1/Podel.13G022200.v2.1/Podel.14G186000.v2.1/Podel.01G016700.v2.1	Podel.03G069800/Podel.01G016800/Podel.05G037500/Podel.05G037400/Podel.18G140300/Podel.13G022200/Podel.14G186000/Podel.01G016700	pop:7475684/pop:7496048/pop:18098782/pop:18098782/pop:7470103/pop:7473289/pop:7497340/pop:7496049	8	0		8	Podel.03G069800.v2.1/Podel.01G016800.v2.1/Podel.05G037500.v2.1/Podel.05G037400.v2.1/Podel.18G140300.v2.1/Podel.13G022200.v2.1/Podel.14G186000.v2.1/Podel.01G016700.v2.1
pop03030	DNA replication	15/1158	69/7063	0.149001	0.353513	Podel.17G013700.v2.1/Podel.18G117900.v2.1/Podel.01G073600.v2.1/Podel.04G137900.v2.1/Podel.15G059900.v2.1/Podel.01G259200.v2.1/Podel.18G092700.v2.1/Podel.14G125300.v2.1/Podel.01G077100.v2.1/Podel.10G034400.v2.1/Podel.06G197500.v2.1/Podel.10G049800.v2.1/Podel.09G147700.v2.1/Podel.06G288800.v2.1/Podel.07G053700.v2.1	Podel.17G013700/Podel.18G117900/Podel.01G073600/Podel.04G137900/Podel.15G059900/Podel.01G259200/Podel.18G092700/Podel.14G125300/Podel.01G077100/Podel.10G034400/Podel.06G197500/Podel.10G049800/Podel.09G147700/Podel.06G288800/Podel.07G053700	pop:18106793/pop:7489472/pop:18094485/pop:7472571/pop:18105740/pop:7478554/pop:7488964/pop:7491255/pop:7491459/pop:7492398/pop:7455664/pop:18102432/pop:7456349/pop:18100764/pop:7483107	15	0		15	Podel.17G013700.v2.1/Podel.18G117900.v2.1/Podel.01G073600.v2.1/Podel.04G137900.v2.1/Podel.15G059900.v2.1/Podel.01G259200.v2.1/Podel.18G092700.v2.1/Podel.14G125300.v2.1/Podel.01G077100.v2.1/Podel.10G034400.v2.1/Podel.06G197500.v2.1/Podel.10G049800.v2.1/Podel.09G147700.v2.1/Podel.06G288800.v2.1/Podel.07G053700.v2.1
pop00310	Lysine degradation	10/1158	43/7063	0.155212	0.361166	Podel.01G441300.v2.1/Podel.07G019300.v2.1/Podel.06G286300.v2.1/Podel.01G178100.v2.1/Podel.08G127700.v2.1/Podel.10G157900.v2.1/Podel.01G274900.v2.1/Podel.10G147600.v2.1/Podel.14G151700.v2.1/Podel.12G082000.v2.1	Podel.01G441300/Podel.07G019300/Podel.06G286300/Podel.01G178100/Podel.08G127700/Podel.10G157900/Podel.01G274900/Podel.10G147600/Podel.14G151700/Podel.12G082000	pop:18095692/pop:7480157/pop:18100732/pop:7475079/pop:7485915/pop:7485829/pop:7480051/pop:7485829/pop:7458012/pop:7483487	10	6	Podel.01G441300.v2.1/Podel.06G286300.v2.1/Podel.01G178100.v2.1/Podel.10G157900.v2.1/Podel.10G147600.v2.1/Podel.14G151700.v2.1	4	Podel.07G019300.v2.1/Podel.08G127700.v2.1/Podel.01G274900.v2.1/Podel.12G082000.v2.1
pop04712	Circadian rhythm - plant	13/1158	59/7063	0.158526	0.361919	Podel.14G153100.v2.1/Podel.18G029700.v2.1/Podel.14G115200.v2.1/Podel.08G156700.v2.1/Podel.06G246600.v2.1/Podel.04G002000.v2.1/Podel.10G065800.v2.1/Podel.06G265700.v2.1/Podel.14G155700.v2.1/Podel.10G004200.v2.1/Podel.14G152900.v2.1/Podel.03G190000.v2.1/Podel.12G148800.v2.1	Podel.14G153100/Podel.18G029700/Podel.14G115200/Podel.08G156700/Podel.06G246600/Podel.04G002000/Podel.10G065800/Podel.06G265700/Podel.14G155700/Podel.10G004200/Podel.14G152900/Podel.03G190000/Podel.12G148800	pop:7466313/pop:7459020/pop:7486837/pop:7482913/pop:7470724/pop:18097291/pop:18102473/pop:7471583/pop:7466313/pop:7477210/pop:7466313/pop:7493197/pop:7484386	13	12	Podel.14G153100.v2.1/Podel.18G029700.v2.1/Podel.14G115200.v2.1/Podel.08G156700.v2.1/Podel.06G246600.v2.1/Podel.04G002000.v2.1/Podel.10G065800.v2.1/Podel.06G265700.v2.1/Podel.14G155700.v2.1/Podel.10G004200.v2.1/Podel.14G152900.v2.1/Podel.12G148800.v2.1	1	Podel.03G190000.v2.1
pop00450	Selenocompound metabolism	7/1158	28/7063	0.162729	0.364437	Podel.01G087500.v2.1/Podel.03G202200.v2.1/Podel.19G039500.v2.1/Podel.04G195800.v2.1/Podel.05G253100.v2.1/Podel.03G202100.v2.1/Podel.13G066100.v2.1	Podel.01G087500/Podel.03G202200/Podel.19G039500/Podel.04G195800/Podel.05G253100/Podel.03G202100/Podel.13G066100	pop:7477821/pop:7462830/pop:112323225/pop:18098013/pop:7493954/pop:7462830/pop:7482366	7	4	Podel.01G087500.v2.1/Podel.03G202200.v2.1/Podel.19G039500.v2.1/Podel.03G202100.v2.1	3	Podel.04G195800.v2.1/Podel.05G253100.v2.1/Podel.13G066100.v2.1
pop00051	Fructose and mannose metabolism	21/1158	103/7063	0.165653	0.364437	Podel.01G488600.v2.1/Podel.18G097400.v2.1/Podel.04G165900.v2.1/Podel.05G134500.v2.1/Podel.08G074300.v2.1/Podel.05G254300.v2.1/Podel.12G140300.v2.1/Podel.17G030100.v2.1/Podel.01G082600.v2.1/Podel.02G074600.v2.1/Podel.06G119400.v2.1/Podel.16G143000.v2.1/Podel.16G114700.v2.1/Podel.13G139400.v2.1/Podel.07G017700.v2.1/Podel.T151900.v2.1/Podel.01G200700.v2.1/Podel.07G025600.v2.1/Podel.01G251000.v2.1/Po…	Podel.01G488600/Podel.18G097400/Podel.04G165900/Podel.05G134500/Podel.08G074300/Podel.05G254300/Podel.12G140300/Podel.17G030100/Podel.01G082600/Podel.02G074600/Podel.06G119400/Podel.16G143000/Podel.16G114700/Podel.13G139400/Podel.07G017700/Podel.T151900/Podel.01G200700/Podel.07G025600/Podel.01G251000/Podel.08G004700/Podel.06G174600	pop:7457647/pop:7488994/pop:7470027/pop:18099255/pop:7487979/pop:7493962/pop:7482157/pop:18106908/pop:18097075/pop:7467822/pop:7482604/pop:7482604/pop:7466033/pop:18104624/pop:7495527/pop:7485379/pop:7470585/pop:7495490/pop:7465110/pop:7497784/pop:7461567	21	4	Podel.18G097400.v2.1/Podel.12G140300.v2.1/Podel.01G082600.v2.1/Podel.06G174600.v2.1	17	Podel.01G488600.v2.1/Podel.04G165900.v2.1/Podel.05G134500.v2.1/Podel.08G074300.v2.1/Podel.05G254300.v2.1/Podel.17G030100.v2.1/Podel.02G074600.v2.1/Podel.06G119400.v2.1/Podel.16G143000.v2.1/Podel.16G114700.v2.1/Podel.13G139400.v2.1/Podel.07G017700.v2.1/Podel.T151900.v2.1/Podel.01G200700.v2.1/Podel.07G025600.v2.1/Podel.01G251000.v2.1/Podel.08G004700.v2.1
pop00590	Arachidonic acid metabolism	6/1158	24/7063	0.188734	0.4078	Podel.03G135000.v2.1/Podel.05G258500.v2.1/Podel.05G090800.v2.1/Podel.18G140300.v2.1/Podel.13G137200.v2.1/Podel.01G353800.v2.1	Podel.03G135000/Podel.05G258500/Podel.05G090800/Podel.18G140300/Podel.13G137200/Podel.01G353800	pop:7465857/pop:7493986/pop:7477120/pop:7470103/pop:18104597/pop:7467706	6	2	Podel.03G135000.v2.1/Podel.05G258500.v2.1	4	Podel.05G090800.v2.1/Podel.18G140300.v2.1/Podel.13G137200.v2.1/Podel.01G353800.v2.1
pop00250	Alanine, aspartate and glutamate metabolism	17/1158	84/7063	0.205991	0.43211	Podel.04G093000.v2.1/Podel.13G061800.v2.1/Podel.14G022500.v2.1/Podel.01G266300.v2.1/Podel.12G046000.v2.1/Podel.15G016400.v2.1/Podel.04G081900.v2.1/Podel.06G254800.v2.1/Podel.15G117500.v2.1/Podel.17G157800.v2.1/Podel.16G137600.v2.1/Podel.02G135200.v2.1/Podel.09G074700.v2.1/Podel.08G216900.v2.1/Podel.08G211900.v2.1/novel.987/Podel.T029200.v2.1	Podel.04G093000/Podel.13G061800/Podel.14G022500/Podel.01G266300/Podel.12G046000/Podel.15G016400/Podel.04G081900/Podel.06G254800/Podel.15G117500/Podel.17G157800/Podel.16G137600/Podel.02G135200/Podel.09G074700/Podel.08G216900/Podel.08G211900/-/Podel.T029200	pop:7493567/pop:7482352/pop:7496928/pop:7467988/pop:7485167/pop:7453835/pop:7494518/pop:7471542/pop:7456680/pop:18106489/pop:7460426/pop:7462862/pop:7454859/pop:7469050/pop:7469050/pop:7468337/pop:7469050	17	2	Podel.06G254800.v2.1/Podel.15G117500.v2.1	15	Podel.04G093000.v2.1/Podel.13G061800.v2.1/Podel.14G022500.v2.1/Podel.01G266300.v2.1/Podel.12G046000.v2.1/Podel.15G016400.v2.1/Podel.04G081900.v2.1/Podel.17G157800.v2.1/Podel.16G137600.v2.1/Podel.02G135200.v2.1/Podel.09G074700.v2.1/Podel.08G216900.v2.1/Podel.08G211900.v2.1/novel.987/Podel.T029200.v2.1
pop04016	MAPK signaling pathway - plant	39/1158	209/7063	0.208908	0.43211	Podel.16G134200.v2.1/Podel.04G131200.v2.1/Podel.17G088500.v2.1/Podel.01G103400.v2.1/Podel.01G020800.v2.1/Podel.01G307000.v2.1/Podel.01G288700.v2.1/Podel.12G118900.v2.1/Podel.02G275900.v2.1/Podel.15G116300.v2.1/Podel.06G151100.v2.1/Podel.07G022200.v2.1/Podel.06G232600.v2.1/Podel.04G071600.v2.1/Podel.06G232800.v2.1/Podel.11G138000.v2.1/Podel.16G077900.v2.1/Podel.18G053500.v2.1/Podel.10G066500.v2.1/…	Podel.16G134200/Podel.04G131200/Podel.17G088500/Podel.01G103400/Podel.01G020800/Podel.01G307000/Podel.01G288700/Podel.12G118900/Podel.02G275900/Podel.15G116300/Podel.06G151100/Podel.07G022200/Podel.06G232600/Podel.04G071600/Podel.06G232800/Podel.11G138000/Podel.16G077900/Podel.18G053500/Podel.10G066500/Podel.12G137500/Podel.05G027400/Podel.09G085200/Podel.10G241300/Podel.T077100/Podel.11G008600/P…	pop:7460408/pop:7463042/pop:7482481/pop:7472745/pop:7487032/pop:7478680/pop:7480100/pop:7484354/pop:7471178/pop:7456670/pop:18100289/pop:7480142/pop:18100640/pop:7470182/pop:7492290/pop:7472292/pop:7465873/pop:7476648/pop:7492415/pop:7482132/pop:18098678/pop:18102076/pop:7491639/pop:7474965/pop:18111208/pop:18095154/pop:7470707/pop:7465854/pop:7474965/pop:18100640/pop:7471970/pop:7476769/pop:7481…	39	11	Podel.01G307000.v2.1/Podel.01G288700.v2.1/Podel.04G071600.v2.1/Podel.06G232800.v2.1/Podel.16G077900.v2.1/Podel.10G066500.v2.1/Podel.10G241300.v2.1/Podel.T077100.v2.1/Podel.06G243100.v2.1/Podel.T152600.v2.1/Podel.01G153600.v2.1	28	Podel.16G134200.v2.1/Podel.04G131200.v2.1/Podel.17G088500.v2.1/Podel.01G103400.v2.1/Podel.01G020800.v2.1/Podel.12G118900.v2.1/Podel.02G275900.v2.1/Podel.15G116300.v2.1/Podel.06G151100.v2.1/Podel.07G022200.v2.1/Podel.06G232600.v2.1/Podel.11G138000.v2.1/Podel.18G053500.v2.1/Podel.12G137500.v2.1/Podel.05G027400.v2.1/Podel.09G085200.v2.1/Podel.11G008600.v2.1/Podel.01G306800.v2.1/Podel.03G134600.v2.1/…
pop00511	Other glycan degradation	7/1158	30/7063	0.210698	0.43211	Podel.03G002500.v2.1/Podel.01G030100.v2.1/Podel.08G094500.v2.1/Podel.12G138500.v2.1/Podel.07G063700.v2.1/Podel.T200400.v2.1/Podel.09G096400.v2.1	Podel.03G002500/Podel.01G030100/Podel.08G094500/Podel.12G138500/Podel.07G063700/Podel.T200400/Podel.09G096400	pop:18111124/pop:7476845/pop:7462126/pop:7482167/pop:18101098/pop:7482167/pop:7490074	7	3	Podel.03G002500.v2.1/Podel.01G030100.v2.1/Podel.07G063700.v2.1	4	Podel.08G094500.v2.1/Podel.12G138500.v2.1/Podel.T200400.v2.1/Podel.09G096400.v2.1
pop00564	Glycerophospholipid metabolism	26/1158	138/7063	0.24785	0.499831	Podel.12G106500.v2.1/Podel.01G263200.v2.1/Podel.12G049800.v2.1/Podel.03G040800.v2.1/Podel.01G292600.v2.1/Podel.18G140300.v2.1/Podel.02G146200.v2.1/Podel.08G145300.v2.1/Podel.05G262000.v2.1/Podel.01G184400.v2.1/Podel.16G118800.v2.1/Podel.09G115200.v2.1/Podel.09G072000.v2.1/Podel.17G065800.v2.1/Podel.15G102800.v2.1/Podel.06G267600.v2.1/Podel.07G067900.v2.1/Podel.18G030400.v2.1/Podel.16G046100.v2.1/…	Podel.12G106500/Podel.01G263200/Podel.12G049800/Podel.03G040800/Podel.01G292600/Podel.18G140300/Podel.02G146200/Podel.08G145300/Podel.05G262000/Podel.01G184400/Podel.16G118800/Podel.09G115200/Podel.09G072000/Podel.17G065800/Podel.15G102800/Podel.06G267600/Podel.07G067900/Podel.18G030400/Podel.16G046100/Podel.08G072200/Podel.03G063000/Podel.01G432600/Podel.02G215200/Podel.18G139400/Podel.01G292900…	pop:7484478/pop:7478536/pop:7486728/pop:18096711/pop:7480121/pop:7470103/pop:7483774/pop:7488376/pop:7485622/pop:7478121/pop:112324466/pop:7456394/pop:7475026/pop:18107142/pop:7463132/pop:7468635/pop:7483104/pop:7459016/pop:7468920/pop:7487969/pop:7478369/pop:7493879/pop:7481417/pop:7470100/pop:7480121/pop:7460574	26	5	Podel.01G263200.v2.1/Podel.03G040800.v2.1/Podel.08G145300.v2.1/Podel.05G262000.v2.1/Podel.07G067900.v2.1	21	Podel.12G106500.v2.1/Podel.12G049800.v2.1/Podel.01G292600.v2.1/Podel.18G140300.v2.1/Podel.02G146200.v2.1/Podel.01G184400.v2.1/Podel.16G118800.v2.1/Podel.09G115200.v2.1/Podel.09G072000.v2.1/Podel.17G065800.v2.1/Podel.15G102800.v2.1/Podel.06G267600.v2.1/Podel.18G030400.v2.1/Podel.16G046100.v2.1/Podel.08G072200.v2.1/Podel.03G063000.v2.1/Podel.01G432600.v2.1/Podel.02G215200.v2.1/Podel.18G139400.v2.1/…
pop00640	Propanoate metabolism	11/1158	54/7063	0.263358	0.522398	Podel.02G100900.v2.1/Podel.06G110800.v2.1/Podel.14G082500.v2.1/Podel.05G179600.v2.1/Podel.17G096500.v2.1/Podel.01G129900.v2.1/Podel.08G127700.v2.1/Podel.10G157900.v2.1/Podel.06G104500.v2.1/Podel.10G147600.v2.1/Podel.01G487000.v2.1	Podel.02G100900/Podel.06G110800/Podel.14G082500/Podel.05G179600/Podel.17G096500/Podel.01G129900/Podel.08G127700/Podel.10G157900/Podel.06G104500/Podel.10G147600/Podel.01G487000	pop:7495140/pop:7487328/pop:7464921/pop:7468912/pop:7484569/pop:18093976/pop:7485915/pop:7485829/pop:7487293/pop:7485829/pop:7471688	11	6	Podel.02G100900.v2.1/Podel.06G110800.v2.1/Podel.14G082500.v2.1/Podel.10G157900.v2.1/Podel.10G147600.v2.1/Podel.01G487000.v2.1	5	Podel.05G179600.v2.1/Podel.17G096500.v2.1/Podel.01G129900.v2.1/Podel.08G127700.v2.1/Podel.06G104500.v2.1
pop00750	Vitamin B6 metabolism	4/1158	17/7063	0.300031	0.585544	Podel.03G042700.v2.1/Podel.16G121900.v2.1/Podel.18G054300.v2.1/novel.720	Podel.03G042700/Podel.16G121900/Podel.18G054300/-	pop:18096733/pop:7487474/pop:7476647/pop:7464517	4	2	Podel.16G121900.v2.1/novel.720	2	Podel.03G042700.v2.1/Podel.18G054300.v2.1
pop01200	Carbon metabolism	69/1158	401/7063	0.346687	0.665859	Podel.04G110100.v2.1/Podel.01G144100.v2.1/Podel.07G031300.v2.1/Podel.01G488600.v2.1/Podel.13G061800.v2.1/Podel.11G007900.v2.1/Podel.04G178100.v2.1/Podel.08G128100.v2.1/Podel.10G173100.v2.1/Podel.01G418100.v2.1/Podel.04G071400.v2.1/Podel.04G165900.v2.1/Podel.01G266300.v2.1/Podel.02G135000.v2.1/Podel.14G088100.v2.1/Podel.08G135000.v2.1/Podel.14G149400.v2.1/Podel.06G110800.v2.1/Podel.08G148300.v2.1/…	Podel.04G110100/Podel.01G144100/Podel.07G031300/Podel.01G488600/Podel.13G061800/Podel.11G007900/Podel.04G178100/Podel.08G128100/Podel.10G173100/Podel.01G418100/Podel.04G071400/Podel.04G165900/Podel.01G266300/Podel.02G135000/Podel.14G088100/Podel.08G135000/Podel.14G149400/Podel.06G110800/Podel.08G148300/Podel.14G082500/Podel.14G197000/Podel.02G013000/Podel.05G254300/Podel.17G096500/Podel.15G007300…	pop:7477424/pop:18094096/pop:7473170/pop:7457647/pop:7482352/pop:18111215/pop:7453649/pop:7471118/pop:7481598/pop:18095522/pop:7490834/pop:7470027/pop:7467988/pop:7472681/pop:7494093/pop:7485946/pop:7466294/pop:7487328/pop:7482872/pop:7464921/pop:7461480/pop:7496883/pop:7493962/pop:7484569/pop:7475156/pop:18098921/pop:18099496/pop:18097075/pop:18096946/pop:7467630/pop:7481599/pop:7472353/pop:7467…	69	21	Podel.07G031300.v2.1/Podel.08G128100.v2.1/Podel.04G071400.v2.1/Podel.02G135000.v2.1/Podel.14G088100.v2.1/Podel.08G135000.v2.1/Podel.14G149400.v2.1/Podel.06G110800.v2.1/Podel.14G082500.v2.1/Podel.14G197000.v2.1/Podel.02G013000.v2.1/Podel.01G082600.v2.1/Podel.16G095800.v2.1/Podel.02G239200.v2.1/Podel.06G254800.v2.1/Podel.15G117500.v2.1/Podel.03G146500.v2.1/Podel.17G104500.v2.1/Podel.01G012500.v2.1/…	48	Podel.04G110100.v2.1/Podel.01G144100.v2.1/Podel.01G488600.v2.1/Podel.13G061800.v2.1/Podel.11G007900.v2.1/Podel.04G178100.v2.1/Podel.10G173100.v2.1/Podel.01G418100.v2.1/Podel.04G165900.v2.1/Podel.01G266300.v2.1/Podel.08G148300.v2.1/Podel.05G254300.v2.1/Podel.17G096500.v2.1/Podel.15G007300.v2.1/Podel.05G051400.v2.1/Podel.17G122700.v2.1/Podel.03G093300.v2.1/Podel.10G174000.v2.1/Podel.11G108000.v2.1/…
pop00603	Glycosphingolipid biosynthesis - globo and isoglobo series	3/1158	13/7063	0.361469	0.683403	Podel.08G094500.v2.1/Podel.04G039400.v2.1/Podel.11G042500.v2.1	Podel.08G094500/Podel.04G039400/Podel.11G042500	pop:7462126/pop:7490809/pop:7485449	3	0		3	Podel.08G094500.v2.1/Podel.04G039400.v2.1/Podel.11G042500.v2.1
pop00909	Sesquiterpenoid and triterpenoid biosynthesis	6/1158	30/7063	0.367843	0.684754	Podel.16G018600.v2.1/Podel.05G159000.v2.1/Podel.04G030900.v2.1/Podel.05G106700.v2.1/Podel.04G030700.v2.1/Podel.11G030800.v2.1	Podel.16G018600/Podel.05G159000/Podel.04G030900/Podel.05G106700/Podel.04G030700/Podel.11G030800	pop:7465918/pop:18096264/pop:7490762/pop:7480434/pop:7490762/pop:7495294	6	0		6	Podel.16G018600.v2.1/Podel.05G159000.v2.1/Podel.04G030900.v2.1/Podel.05G106700.v2.1/Podel.04G030700.v2.1/Podel.11G030800.v2.1
pop00340	Histidine metabolism	6/1158	32/7063	0.430822	0.78984	Podel.01G441300.v2.1/Podel.07G019300.v2.1/Podel.01G178100.v2.1/Podel.01G274900.v2.1/Podel.12G082000.v2.1/Podel.09G063500.v2.1	Podel.01G441300/Podel.07G019300/Podel.01G178100/Podel.01G274900/Podel.12G082000/Podel.09G063500	pop:18095692/pop:7480157/pop:7475079/pop:7480051/pop:7483487/pop:7482280	6	2	Podel.01G441300.v2.1/Podel.01G178100.v2.1	4	Podel.07G019300.v2.1/Podel.01G274900.v2.1/Podel.12G082000.v2.1/Podel.09G063500.v2.1
pop00860	Porphyrin and chlorophyll metabolism	14/1158	80/7063	0.440604	0.795718	Podel.06G052600.v2.1/Podel.16G059900.v2.1/Podel.04G222600.v2.1/Podel.03G128000.v2.1/Podel.09G082800.v2.1/Podel.18G139900.v2.1/Podel.01G119000.v2.1/Podel.05G226100.v2.1/Podel.11G119800.v2.1/Podel.02G082500.v2.1/Podel.05G196300.v2.1/Podel.10G055500.v2.1/Podel.09G002600.v2.1/Podel.04G199300.v2.1	Podel.06G052600/Podel.16G059900/Podel.04G222600/Podel.03G128000/Podel.09G082800/Podel.18G139900/Podel.01G119000/Podel.05G226100/Podel.11G119800/Podel.02G082500/Podel.05G196300/Podel.10G055500/Podel.09G002600/Podel.04G199300	pop:7496135/pop:7496135/pop:18098257/pop:7465829/pop:7469677/pop:7459895/pop:7478087/pop:7464854/pop:7460837/pop:7466435/pop:18099608/pop:7477016/pop:18098257/pop:18098056	14	10	Podel.06G052600.v2.1/Podel.16G059900.v2.1/Podel.04G222600.v2.1/Podel.03G128000.v2.1/Podel.18G139900.v2.1/Podel.01G119000.v2.1/Podel.11G119800.v2.1/Podel.10G055500.v2.1/Podel.09G002600.v2.1/Podel.04G199300.v2.1	4	Podel.09G082800.v2.1/Podel.05G226100.v2.1/Podel.02G082500.v2.1/Podel.05G196300.v2.1
pop00780	Biotin metabolism	5/1158	27/7063	0.461202	0.820668	Podel.13G062600.v2.1/Podel.19G031600.v2.1/Podel.01G135400.v2.1/Podel.16G049700.v2.1/novel.1025	Podel.13G062600/Podel.19G031600/Podel.01G135400/Podel.16G049700/-	pop:7489673/pop:18108234/pop:18094027/pop:7483981/pop:18100519	5	4	Podel.13G062600.v2.1/Podel.19G031600.v2.1/Podel.01G135400.v2.1/novel.1025	1	Podel.16G049700.v2.1
pop00514	Other types of O-glycan biosynthesis	4/1158	22/7063	0.497937	0.873194	Podel.03G076100.v2.1/Podel.03G213100.v2.1/Podel.01G030800.v2.1/Podel.08G110300.v2.1	Podel.03G076100/Podel.03G213100/Podel.01G030800/Podel.08G110300	pop:7461959/pop:7462799/pop:7486998/pop:7498200	4	1	Podel.08G110300.v2.1	3	Podel.03G076100.v2.1/Podel.03G213100.v2.1/Podel.01G030800.v2.1
pop00908	Zeatin biosynthesis	3/1158	17/7063	0.544623	0.916991	Podel.08G231900.v2.1/Podel.10G025500.v2.1/Podel.01G023300.v2.1	Podel.08G231900/Podel.10G025500/Podel.01G023300	pop:7481630/pop:7497975/pop:18094319	3	1	Podel.01G023300.v2.1	2	Podel.08G231900.v2.1/Podel.10G025500.v2.1
pop00600	Sphingolipid metabolism	7/1158	42/7063	0.545648	0.916991	Podel.03G002500.v2.1/Podel.01G030100.v2.1/Podel.04G039400.v2.1/Podel.16G113100.v2.1/Podel.01G336600.v2.1/Podel.11G046200.v2.1/Podel.16G116100.v2.1	Podel.03G002500/Podel.01G030100/Podel.04G039400/Podel.16G113100/Podel.01G336600/Podel.11G046200/Podel.16G116100	pop:18111124/pop:7476845/pop:7490809/pop:7487445/pop:7495849/pop:18103006/pop:7487445	7	2	Podel.03G002500.v2.1/Podel.01G030100.v2.1	5	Podel.04G039400.v2.1/Podel.16G113100.v2.1/Podel.01G336600.v2.1/Podel.11G046200.v2.1/Podel.16G116100.v2.1
pop00650	Butanoate metabolism	7/1158	42/7063	0.545648	0.916991	Podel.08G128100.v2.1/Podel.04G081900.v2.1/Podel.17G157800.v2.1/Podel.07G151700.v2.1/Podel.10G157900.v2.1/Podel.10G147600.v2.1/novel.987	Podel.08G128100/Podel.04G081900/Podel.17G157800/Podel.07G151700/Podel.10G157900/Podel.10G147600/-	pop:7471118/pop:7494518/pop:18106489/pop:7459934/pop:7485829/pop:7485829/pop:7468337	7	4	Podel.08G128100.v2.1/Podel.07G151700.v2.1/Podel.10G157900.v2.1/Podel.10G147600.v2.1	3	Podel.04G081900.v2.1/Podel.17G157800.v2.1/novel.987
pop00196	Photosynthesis - antenna proteins	5/1158	30/7063	0.560211	0.928568	Podel.01G062400.v2.1/Podel.08G050100.v2.1/Podel.01G437500.v2.1/Podel.05G274900.v2.1/Podel.02G209300.v2.1	Podel.01G062400/Podel.08G050100/Podel.01G437500/Podel.05G274900/Podel.02G209300	pop:112326034/pop:7457873/pop:18095653/pop:7457192/pop:7481433	5	1	Podel.05G274900.v2.1	4	Podel.01G062400.v2.1/Podel.08G050100.v2.1/Podel.01G437500.v2.1/Podel.02G209300.v2.1
pop00280	Valine, leucine and isoleucine degradation	10/1158	66/7063	0.659211	1	Podel.01G441300.v2.1/Podel.07G019300.v2.1/Podel.01G178100.v2.1/Podel.08G127700.v2.1/Podel.10G157900.v2.1/Podel.16G137600.v2.1/Podel.01G274900.v2.1/Podel.10G147600.v2.1/Podel.12G082000.v2.1/Podel.01G487000.v2.1	Podel.01G441300/Podel.07G019300/Podel.01G178100/Podel.08G127700/Podel.10G157900/Podel.16G137600/Podel.01G274900/Podel.10G147600/Podel.12G082000/Podel.01G487000	pop:18095692/pop:7480157/pop:7475079/pop:7485915/pop:7485829/pop:7460426/pop:7480051/pop:7485829/pop:7483487/pop:7471688	10	5	Podel.01G441300.v2.1/Podel.01G178100.v2.1/Podel.10G157900.v2.1/Podel.10G147600.v2.1/Podel.01G487000.v2.1	5	Podel.07G019300.v2.1/Podel.08G127700.v2.1/Podel.16G137600.v2.1/Podel.01G274900.v2.1/Podel.12G082000.v2.1
pop00220	Arginine biosynthesis	9/1158	60/7063	0.668815	1	Podel.04G093000.v2.1/Podel.13G061800.v2.1/Podel.12G046000.v2.1/Podel.02G093100.v2.1/Podel.06G254800.v2.1/Podel.15G117500.v2.1/Podel.08G216900.v2.1/Podel.08G211900.v2.1/Podel.T029200.v2.1	Podel.04G093000/Podel.13G061800/Podel.12G046000/Podel.02G093100/Podel.06G254800/Podel.15G117500/Podel.08G216900/Podel.08G211900/Podel.T029200	pop:7493567/pop:7482352/pop:7485167/pop:7463166/pop:7471542/pop:7456680/pop:7469050/pop:7469050/pop:7469050	9	3	Podel.02G093100.v2.1/Podel.06G254800.v2.1/Podel.15G117500.v2.1	6	Podel.04G093000.v2.1/Podel.13G061800.v2.1/Podel.12G046000.v2.1/Podel.08G216900.v2.1/Podel.08G211900.v2.1/Podel.T029200.v2.1
pop03410	Base excision repair	9/1158	60/7063	0.668815	1	Podel.08G096100.v2.1/Podel.03G168000.v2.1/Podel.10G138700.v2.1/Podel.01G077900.v2.1/Podel.14G042900.v2.1/Podel.10G177100.v2.1/Podel.08G133100.v2.1/Podel.02G147100.v2.1/Podel.01G259200.v2.1	Podel.08G096100/Podel.03G168000/Podel.10G138700/Podel.01G077900/Podel.14G042900/Podel.10G177100/Podel.08G133100/Podel.02G147100/Podel.01G259200	pop:7462135/pop:7497551/pop:7482240/pop:7491462/pop:18105009/pop:7481612/pop:18101485/pop:7453901/pop:7478554	9	0		9	Podel.08G096100.v2.1/Podel.03G168000.v2.1/Podel.10G138700.v2.1/Podel.01G077900.v2.1/Podel.14G042900.v2.1/Podel.10G177100.v2.1/Podel.08G133100.v2.1/Podel.02G147100.v2.1/Podel.01G259200.v2.1
pop00920	Sulfur metabolism	7/1158	48/7063	0.692537	1	Podel.14G088100.v2.1/Podel.05G051400.v2.1/Podel.02G177700.v2.1/Podel.01G312700.v2.1/Podel.05G253100.v2.1/Podel.13G061500.v2.1/Podel.17G062700.v2.1	Podel.14G088100/Podel.05G051400/Podel.02G177700/Podel.01G312700/Podel.05G253100/Podel.13G061500/Podel.17G062700	pop:7494093/pop:18098921/pop:7457347/pop:7465080/pop:7493954/pop:7474815/pop:18107105	7	1	Podel.14G088100.v2.1	6	Podel.05G051400.v2.1/Podel.02G177700.v2.1/Podel.01G312700.v2.1/Podel.05G253100.v2.1/Podel.13G061500.v2.1/Podel.17G062700.v2.1
pop03430	Mismatch repair	7/1158	48/7063	0.692537	1	Podel.17G013700.v2.1/Podel.15G059900.v2.1/Podel.01G259200.v2.1/Podel.18G092700.v2.1/Podel.10G034400.v2.1/Podel.06G288800.v2.1/Podel.11G075300.v2.1	Podel.17G013700/Podel.15G059900/Podel.01G259200/Podel.18G092700/Podel.10G034400/Podel.06G288800/Podel.11G075300	pop:18106793/pop:18105740/pop:7478554/pop:7488964/pop:7492398/pop:18100764/pop:7483599	7	0		7	Podel.17G013700.v2.1/Podel.15G059900.v2.1/Podel.01G259200.v2.1/Podel.18G092700.v2.1/Podel.10G034400.v2.1/Podel.06G288800.v2.1/Podel.11G075300.v2.1
pop04146	Peroxisome	22/1158	147/7063	0.715411	1	Podel.T047300.v2.1/Podel.01G418100.v2.1/Podel.04G071400.v2.1/Podel.11G016400.v2.1/Podel.01G266300.v2.1/Podel.19G109200.v2.1/Podel.06G110800.v2.1/Podel.06G286300.v2.1/Podel.19G078000.v2.1/Podel.16G034400.v2.1/Podel.01G340800.v2.1/Podel.03G071700.v2.1/Podel.04G189400.v2.1/Podel.08G079600.v2.1/Podel.09G152500.v2.1/Podel.18G047100.v2.1/Podel.01G495200.v2.1/novel.1072/Podel.04G007500.v2.1/novel.863/Po…	Podel.T047300/Podel.01G418100/Podel.04G071400/Podel.11G016400/Podel.01G266300/Podel.19G109200/Podel.06G110800/Podel.06G286300/Podel.19G078000/Podel.16G034400/Podel.01G340800/Podel.03G071700/Podel.04G189400/Podel.08G079600/Podel.09G152500/Podel.18G047100/Podel.01G495200/-/Podel.04G007500/-/Podel.09G152400/Podel.18G047000	pop:7481757/pop:18095522/pop:7490834/pop:7484330/pop:7467988/pop:18108584/pop:7487328/pop:18100732/pop:18108459/pop:7458908/pop:7495829/pop:7483558/pop:7479040/pop:7474454/pop:7474947/pop:7458908/pop:7471722/pop:18108459/pop:18111211/pop:7482193/pop:7474948/pop:7458908	22	8	Podel.T047300.v2.1/Podel.04G071400.v2.1/Podel.19G109200.v2.1/Podel.06G110800.v2.1/Podel.06G286300.v2.1/Podel.01G340800.v2.1/Podel.08G079600.v2.1/Podel.01G495200.v2.1	14	Podel.01G418100.v2.1/Podel.11G016400.v2.1/Podel.01G266300.v2.1/Podel.19G078000.v2.1/Podel.16G034400.v2.1/Podel.03G071700.v2.1/Podel.04G189400.v2.1/Podel.09G152500.v2.1/Podel.18G047100.v2.1/novel.1072/Podel.04G007500.v2.1/novel.863/Podel.09G152400.v2.1/Podel.18G047000.v2.1
pop00670	One carbon pool by folate	4/1158	29/7063	0.723573	1	Podel.11G007900.v2.1/Podel.T062800.v2.1/Podel.01G012500.v2.1/Podel.09G124300.v2.1	Podel.11G007900/Podel.T062800/Podel.01G012500/Podel.09G124300	pop:18111215/pop:7465595/pop:7455752/pop:7456362	4	1	Podel.01G012500.v2.1	3	Podel.11G007900.v2.1/Podel.T062800.v2.1/Podel.09G124300.v2.1
pop00030	Pentose phosphate pathway	14/1158	96/7063	0.72653	1	Podel.01G488600.v2.1/Podel.04G165900.v2.1/Podel.08G148300.v2.1/Podel.15G007300.v2.1/Podel.01G082600.v2.1/Podel.02G074600.v2.1/Podel.10G114200.v2.1/Podel.16G114700.v2.1/Podel.07G017700.v2.1/Podel.T151900.v2.1/Podel.03G146500.v2.1/Podel.06G195800.v2.1/Podel.11G110600.v2.1/Podel.01G237000.v2.1	Podel.01G488600/Podel.04G165900/Podel.08G148300/Podel.15G007300/Podel.01G082600/Podel.02G074600/Podel.10G114200/Podel.16G114700/Podel.07G017700/Podel.T151900/Podel.03G146500/Podel.06G195800/Podel.11G110600/Podel.01G237000	pop:7457647/pop:7470027/pop:7482872/pop:7475156/pop:18097075/pop:7467822/pop:7475541/pop:7466033/pop:7495527/pop:7485379/pop:7458220/pop:7485231/pop:7462306/pop:7472990	14	2	Podel.01G082600.v2.1/Podel.03G146500.v2.1	12	Podel.01G488600.v2.1/Podel.04G165900.v2.1/Podel.08G148300.v2.1/Podel.15G007300.v2.1/Podel.02G074600.v2.1/Podel.10G114200.v2.1/Podel.16G114700.v2.1/Podel.07G017700.v2.1/Podel.T151900.v2.1/Podel.06G195800.v2.1/Podel.11G110600.v2.1/Podel.01G237000.v2.1
pop03440	Homologous recombination	10/1158	71/7063	0.748677	1	Podel.08G150300.v2.1/Podel.17G013700.v2.1/Podel.15G059900.v2.1/Podel.18G092700.v2.1/Podel.10G034400.v2.1/Podel.06G288800.v2.1/Podel.02G286200.v2.1/Podel.01G381000.v2.1/Podel.06G148800.v2.1/Podel.04G146700.v2.1	Podel.08G150300/Podel.17G013700/Podel.15G059900/Podel.18G092700/Podel.10G034400/Podel.06G288800/Podel.02G286200/Podel.01G381000/Podel.06G148800/Podel.04G146700	pop:7475530/pop:18106793/pop:18105740/pop:7488964/pop:7492398/pop:18100764/pop:7474513/pop:7470812/pop:18100270/pop:18097791	10	1	Podel.08G150300.v2.1	9	Podel.17G013700.v2.1/Podel.15G059900.v2.1/Podel.18G092700.v2.1/Podel.10G034400.v2.1/Podel.06G288800.v2.1/Podel.02G286200.v2.1/Podel.01G381000.v2.1/Podel.06G148800.v2.1/Podel.04G146700.v2.1
pop00240	Pyrimidine metabolism	13/1158	92/7063	0.763499	1	Podel.14G044400.v2.1/Podel.06G090100.v2.1/Podel.05G095300.v2.1/Podel.08G130900.v2.1/Podel.17G075400.v2.1/Podel.01G349400.v2.1/Podel.02G243300.v2.1/Podel.09G124300.v2.1/Podel.15G101200.v2.1/Podel.08G020500.v2.1/Podel.T244800.v2.1/Podel.17G066100.v2.1/Podel.08G099700.v2.1	Podel.14G044400/Podel.06G090100/Podel.05G095300/Podel.08G130900/Podel.17G075400/Podel.01G349400/Podel.02G243300/Podel.09G124300/Podel.15G101200/Podel.08G020500/Podel.T244800/Podel.17G066100/Podel.08G099700	pop:18105025/pop:7454915/pop:7486350/pop:7485928/pop:7461316/pop:7456235/pop:7458262/pop:7456362/pop:7463128/pop:7491597/pop:7481587/pop:18107206/pop:7460661	13	7	Podel.06G090100.v2.1/Podel.17G075400.v2.1/Podel.01G349400.v2.1/Podel.08G020500.v2.1/Podel.T244800.v2.1/Podel.17G066100.v2.1/Podel.08G099700.v2.1	6	Podel.14G044400.v2.1/Podel.05G095300.v2.1/Podel.08G130900.v2.1/Podel.02G243300.v2.1/Podel.09G124300.v2.1/Podel.15G101200.v2.1
pop03420	Nucleotide excision repair	11/1158	79/7063	0.768623	1	Podel.11G126700.v2.1/Podel.01G442200.v2.1/Podel.17G013700.v2.1/Podel.01G263600.v2.1/Podel.06G189300.v2.1/Podel.15G059900.v2.1/Podel.01G259200.v2.1/Podel.18G092700.v2.1/Podel.05G240600.v2.1/Podel.10G034400.v2.1/Podel.06G288800.v2.1	Podel.11G126700/Podel.01G442200/Podel.17G013700/Podel.01G263600/Podel.06G189300/Podel.15G059900/Podel.01G259200/Podel.18G092700/Podel.05G240600/Podel.10G034400/Podel.06G288800	pop:7454390/pop:18095702/pop:18106793/pop:7478534/pop:7485263/pop:18105740/pop:7478554/pop:7488964/pop:7476928/pop:7492398/pop:18100764	11	2	Podel.01G263600.v2.1/Podel.05G240600.v2.1	9	Podel.11G126700.v2.1/Podel.01G442200.v2.1/Podel.17G013700.v2.1/Podel.06G189300.v2.1/Podel.15G059900.v2.1/Podel.01G259200.v2.1/Podel.18G092700.v2.1/Podel.10G034400.v2.1/Podel.06G288800.v2.1
pop00261	Monobactam biosynthesis	2/1158	17/7063	0.793912	1	novel.840/Podel.05G253100.v2.1	-/Podel.05G253100	pop:7455251/pop:7493954	2	1	novel.840	1	Podel.05G253100.v2.1
pop01230	Biosynthesis of amino acids	52/1158	349/7063	0.800673	1	Podel.05G045400.v2.1/Podel.04G093000.v2.1/Podel.01G488600.v2.1/Podel.19G039500.v2.1/Podel.02G108600.v2.1/Podel.10G173100.v2.1/novel.840/Podel.01G162200.v2.1/Podel.04G165900.v2.1/Podel.02G135000.v2.1/Podel.14G088100.v2.1/Podel.14G149400.v2.1/Podel.12G046000.v2.1/Podel.19G019400.v2.1/Podel.04G195800.v2.1/Podel.15G016400.v2.1/Podel.08G148300.v2.1/Podel.05G051400.v2.1/Podel.02G093100.v2.1/Podel.01G44…	Podel.05G045400/Podel.04G093000/Podel.01G488600/Podel.19G039500/Podel.02G108600/Podel.10G173100/-/Podel.01G162200/Podel.04G165900/Podel.02G135000/Podel.14G088100/Podel.14G149400/Podel.12G046000/Podel.19G019400/Podel.04G195800/Podel.15G016400/Podel.08G148300/Podel.05G051400/Podel.02G093100/Podel.01G448300/Podel.01G082600/Podel.16G095800/Podel.10G174000/Podel.02G177700/Podel.10G114200/Podel.06G2548…	pop:18098873/pop:7493567/pop:7457647/pop:112323225/pop:7461786/pop:7481598/pop:7455251/pop:18094547/pop:7470027/pop:7472681/pop:7494093/pop:7466294/pop:7485167/pop:7487180/pop:18098013/pop:7453835/pop:7482872/pop:18098921/pop:7463166/pop:18095932/pop:18097075/pop:7467630/pop:7481599/pop:7457347/pop:7475541/pop:7471542/pop:7492903/pop:7495527/pop:7491573/pop:7459934/pop:7473892/pop:7472451/pop:749…	52	18	Podel.05G045400.v2.1/Podel.19G039500.v2.1/novel.840/Podel.01G162200.v2.1/Podel.02G135000.v2.1/Podel.14G088100.v2.1/Podel.14G149400.v2.1/Podel.02G093100.v2.1/Podel.01G448300.v2.1/Podel.01G082600.v2.1/Podel.16G095800.v2.1/Podel.06G254800.v2.1/Podel.07G151700.v2.1/Podel.05G045300.v2.1/Podel.08G089700.v2.1/Podel.13G049800.v2.1/Podel.14G068800.v2.1/Podel.02G051900.v2.1	34	Podel.04G093000.v2.1/Podel.01G488600.v2.1/Podel.02G108600.v2.1/Podel.10G173100.v2.1/Podel.04G165900.v2.1/Podel.12G046000.v2.1/Podel.19G019400.v2.1/Podel.04G195800.v2.1/Podel.15G016400.v2.1/Podel.08G148300.v2.1/Podel.05G051400.v2.1/Podel.10G174000.v2.1/Podel.02G177700.v2.1/Podel.10G114200.v2.1/Podel.10G163300.v2.1/Podel.07G017700.v2.1/Podel.10G257000.v2.1/Podel.10G193300.v2.1/Podel.19G030700.v2.1/…
pop00790	Folate biosynthesis	6/1158	49/7063	0.836821	1	Podel.01G245700.v2.1/Podel.10G200400.v2.1/Podel.11G105000.v2.1/Podel.13G137200.v2.1/Podel.08G173800.v2.1/Podel.09G124300.v2.1	Podel.01G245700/Podel.10G200400/Podel.11G105000/Podel.13G137200/Podel.08G173800/Podel.09G124300	pop:7465134/pop:7490368/pop:18103357/pop:18104597/pop:7484350/pop:7456362	6	3	Podel.01G245700.v2.1/Podel.10G200400.v2.1/Podel.08G173800.v2.1	3	Podel.11G105000.v2.1/Podel.13G137200.v2.1/Podel.09G124300.v2.1
pop00730	Thiamine metabolism	5/1158	43/7063	0.856003	1	Podel.04G020300.v2.1/Podel.10G014300.v2.1/Podel.07G001400.v2.1/Podel.08G126100.v2.1/Podel.08G126700.v2.1	Podel.04G020300/Podel.10G014300/Podel.07G001400/Podel.08G126100/Podel.08G126700	pop:7479083/pop:18102278/pop:7465591/pop:7471111/pop:7471111	5	4	Podel.10G014300.v2.1/Podel.07G001400.v2.1/Podel.08G126100.v2.1/Podel.08G126700.v2.1	1	Podel.04G020300.v2.1
pop03450	Non-homologous end-joining	1/1158	11/7063	0.860725	1	Podel.18G147300.v2.1	Podel.18G147300	pop:7484065	1	1	Podel.18G147300.v2.1	0
pop00195	Photosynthesis	17/1158	128/7063	0.861423	1	Podel.06G269400.v2.1/Podel.13G173800.v2.1/Podel.10G083000.v2.1/Podel.13G173700.v2.1/Podel.13G162700.v2.1/Podel.13G154600.v2.1/Podel.13G174900.v2.1/Podel.13G173400.v2.1/Podel.13G153900.v2.1/Podel.13G177300.v2.1/Podel.01G492200.v2.1/Podel.13G153800.v2.1/Podel.13G172300.v2.1/Podel.T091800.v2.1/Podel.08G057200.v2.1/Podel.14G006800.v2.1/Podel.13G162900.v2.1	Podel.06G269400/Podel.13G173800/Podel.10G083000/Podel.13G173700/Podel.13G162700/Podel.13G154600/Podel.13G174900/Podel.13G173400/Podel.13G153900/Podel.13G177300/Podel.01G492200/Podel.13G153800/Podel.13G172300/Podel.T091800/Podel.08G057200/Podel.14G006800/Podel.13G162900	pop:7471598/pop:4929654/pop:7474207/pop:4929655/pop:4929629/pop:4929629/pop:4929640/pop:4929663/pop:4929639/pop:4929629/pop:7471708/pop:4929638/pop:4929680/pop:4929654/pop:4929663/pop:4929683/pop:4929633	17	3	Podel.01G492200.v2.1/Podel.T091800.v2.1/Podel.08G057200.v2.1	14	Podel.06G269400.v2.1/Podel.13G173800.v2.1/Podel.10G083000.v2.1/Podel.13G173700.v2.1/Podel.13G162700.v2.1/Podel.13G154600.v2.1/Podel.13G174900.v2.1/Podel.13G173400.v2.1/Podel.13G153900.v2.1/Podel.13G177300.v2.1/Podel.13G153800.v2.1/Podel.13G172300.v2.1/Podel.14G006800.v2.1/Podel.13G162900.v2.1
pop00740	Riboflavin metabolism	3/1158	30/7063	0.890846	1	Podel.15G033000.v2.1/Podel.01G245700.v2.1/Podel.12G044200.v2.1	Podel.15G033000/Podel.01G245700/Podel.12G044200	pop:112324310/pop:7465134/pop:7485178	3	2	Podel.01G245700.v2.1/Podel.12G044200.v2.1	1	Podel.15G033000.v2.1
pop00660	C5-Branched dibasic acid metabolism	1/1158	15/7063	0.93205	1	Podel.07G151700.v2.1	Podel.07G151700	pop:7459934	1	1	Podel.07G151700.v2.1	0
pop04122	Sulfur relay system	1/1158	15/7063	0.93205	1	Podel.07G001400.v2.1	Podel.07G001400	pop:7465591	1	1	Podel.07G001400.v2.1	0
pop00900	Terpenoid backbone biosynthesis	10/1158	92/7063	0.949688	1	Podel.04G214400.v2.1/Podel.10G014300.v2.1/Podel.05G273300.v2.1/Podel.07G037200.v2.1/Podel.01G145900.v2.1/Podel.07G128300.v2.1/Podel.09G046300.v2.1/Podel.11G096400.v2.1/Podel.08G027000.v2.1/Podel.04G199300.v2.1	Podel.04G214400/Podel.10G014300/Podel.05G273300/Podel.07G037200/Podel.01G145900/Podel.07G128300/Podel.09G046300/Podel.11G096400/Podel.08G027000/Podel.04G199300	pop:18098173/pop:18102278/pop:7494728/pop:7478007/pop:18094109/pop:7485020/pop:7468564/pop:7459128/pop:7490899/pop:18098056	10	4	Podel.10G014300.v2.1/Podel.01G145900.v2.1/Podel.08G027000.v2.1/Podel.04G199300.v2.1	6	Podel.04G214400.v2.1/Podel.05G273300.v2.1/Podel.07G037200.v2.1/Podel.07G128300.v2.1/Podel.09G046300.v2.1/Podel.11G096400.v2.1
pop00760	Nicotinate and nicotinamide metabolism	2/1158	29/7063	0.963122	1	Podel.06G090100.v2.1/Podel.15G090000.v2.1	Podel.06G090100/Podel.15G090000	pop:7454915/pop:7453808	2	2	Podel.06G090100.v2.1/Podel.15G090000.v2.1	0
pop00300	Lysine biosynthesis	1/1158	19/7063	0.966863	1	novel.840	-	pop:7455251	1	1	novel.840	0
pop04144	Endocytosis	30/1158	244/7063	0.971303	1	Podel.09G138800.v2.1/Podel.10G061500.v2.1/Podel.10G034600.v2.1/Podel.03G040800.v2.1/Podel.01G250000.v2.1/Podel.05G155300.v2.1/Podel.04G176500.v2.1/Podel.05G262000.v2.1/Podel.13G017300.v2.1/Podel.02G048500.v2.1/Podel.01G230800.v2.1/Podel.08G119300.v2.1/Podel.06G267600.v2.1/Podel.08G194600.v2.1/Podel.01G044500.v2.1/Podel.02G095800.v2.1/Podel.16G010100.v2.1/Podel.03G024700.v2.1/Podel.01G044600.v2.1/…	Podel.09G138800/Podel.10G061500/Podel.10G034600/Podel.03G040800/Podel.01G250000/Podel.05G155300/Podel.04G176500/Podel.05G262000/Podel.13G017300/Podel.02G048500/Podel.01G230800/Podel.08G119300/Podel.06G267600/Podel.08G194600/Podel.01G044500/Podel.02G095800/Podel.16G010100/Podel.03G024700/Podel.01G044600/Podel.01G463000/Podel.07G067900/Podel.06G016000/Podel.01G146100/Podel.06G017200/Podel.05G184300…	pop:7494253/pop:7459984/pop:7492397/pop:18096711/pop:7485707/pop:7476402/pop:7470395/pop:7485622/pop:7481732/pop:7480662/pop:7484083/pop:7498230/pop:7468635/pop:7473474/pop:18094241/pop:7495115/pop:7455818/pop:18096626/pop:18094242/pop:7490692/pop:7483104/pop:7463689/pop:18094111/pop:7463689/pop:7469129/pop:7487009/pop:7486792/pop:7469820/pop:18101063/pop:7470100	30	11	Podel.09G138800.v2.1/Podel.10G034600.v2.1/Podel.03G040800.v2.1/Podel.01G250000.v2.1/Podel.04G176500.v2.1/Podel.05G262000.v2.1/Podel.02G048500.v2.1/Podel.01G044500.v2.1/Podel.01G044600.v2.1/Podel.07G067900.v2.1/Podel.10G210100.v2.1	19	Podel.10G061500.v2.1/Podel.05G155300.v2.1/Podel.13G017300.v2.1/Podel.01G230800.v2.1/Podel.08G119300.v2.1/Podel.06G267600.v2.1/Podel.08G194600.v2.1/Podel.02G095800.v2.1/Podel.16G010100.v2.1/Podel.03G024700.v2.1/Podel.01G463000.v2.1/Podel.06G016000.v2.1/Podel.01G146100.v2.1/Podel.06G017200.v2.1/Podel.05G184300.v2.1/Podel.01G029000.v2.1/Podel.14G104900.v2.1/Podel.07G067400.v2.1/Podel.18G139400.v2.1
pop00190	Oxidative phosphorylation	21/1158	188/7063	0.984012	1	Podel.07G031300.v2.1/Podel.06G269400.v2.1/Podel.18G006900.v2.1/Podel.18G091200.v2.1/Podel.02G128600.v2.1/Podel.02G200400.v2.1/Podel.15G068600.v2.1/Podel.17G163700.v2.1/Podel.13G174900.v2.1/Podel.16G145500.v2.1/Podel.02G235500.v2.1/Podel.T090800.v2.1/Podel.02G028800.v2.1/Podel.07G026600.v2.1/Podel.13G153900.v2.1/Podel.T092000.v2.1/Podel.13G179200.v2.1/Podel.14G047300.v2.1/Podel.13G153800.v2.1/Pode…	Podel.07G031300/Podel.06G269400/Podel.18G006900/Podel.18G091200/Podel.02G128600/Podel.02G200400/Podel.15G068600/Podel.17G163700/Podel.13G174900/Podel.16G145500/Podel.02G235500/Podel.T090800/Podel.02G028800/Podel.07G026600/Podel.13G153900/Podel.T092000/Podel.13G179200/Podel.14G047300/Podel.13G153800/Podel.T300800/Podel.02G117300	pop:7473170/pop:7471598/pop:7458740/pop:18100478/pop:7493604/pop:18096401/pop:7474844/pop:18106445/pop:4929640/pop:7482609/pop:112326444/pop:4929670/pop:7490678/pop:7495482/pop:4929639/pop:4929737/pop:4929737/pop:18105052/pop:4929638/pop:7458740/pop:7470779	21	5	Podel.07G031300.v2.1/Podel.02G128600.v2.1/Podel.02G235500.v2.1/Podel.T090800.v2.1/Podel.T092000.v2.1	16	Podel.06G269400.v2.1/Podel.18G006900.v2.1/Podel.18G091200.v2.1/Podel.02G200400.v2.1/Podel.15G068600.v2.1/Podel.17G163700.v2.1/Podel.13G174900.v2.1/Podel.16G145500.v2.1/Podel.02G028800.v2.1/Podel.07G026600.v2.1/Podel.13G153900.v2.1/Podel.13G179200.v2.1/Podel.14G047300.v2.1/Podel.13G153800.v2.1/Podel.T300800.v2.1/Podel.02G117300.v2.1
pop01210	2-Oxocarboxylic acid metabolism	7/1158	83/7063	0.988628	1	Podel.14G149400.v2.1/Podel.02G093100.v2.1/Podel.06G254800.v2.1/Podel.07G151700.v2.1/Podel.08G216900.v2.1/Podel.08G211900.v2.1/Podel.T029200.v2.1	Podel.14G149400/Podel.02G093100/Podel.06G254800/Podel.07G151700/Podel.08G216900/Podel.08G211900/Podel.T029200	pop:7466294/pop:7463166/pop:7471542/pop:7459934/pop:7469050/pop:7469050/pop:7469050	7	4	Podel.14G149400.v2.1/Podel.02G093100.v2.1/Podel.06G254800.v2.1/Podel.07G151700.v2.1	3	Podel.08G216900.v2.1/Podel.08G211900.v2.1/Podel.T029200.v2.1
pop00230	Purine metabolism	15/1158	148/7063	0.989474	1	Podel.01G128800.v2.1/Podel.01G312700.v2.1/Podel.05G095300.v2.1/Podel.05G253100.v2.1/Podel.14G127500.v2.1/Podel.01G349400.v2.1/Podel.19G030700.v2.1/Podel.09G086700.v2.1/Podel.16G058300.v2.1/Podel.13G061500.v2.1/Podel.08G020500.v2.1/Podel.T244800.v2.1/Podel.17G066100.v2.1/Podel.10G239800.v2.1/Podel.13G064000.v2.1	Podel.01G128800/Podel.01G312700/Podel.05G095300/Podel.05G253100/Podel.14G127500/Podel.01G349400/Podel.19G030700/Podel.09G086700/Podel.16G058300/Podel.13G061500/Podel.08G020500/Podel.T244800/Podel.17G066100/Podel.10G239800/Podel.13G064000	pop:18093967/pop:7465080/pop:7486350/pop:7493954/pop:7495225/pop:7456235/pop:7469870/pop:7469653/pop:7468971/pop:7474815/pop:7491597/pop:7481587/pop:18107206/pop:7468465/pop:7489681	15	5	Podel.14G127500.v2.1/Podel.01G349400.v2.1/Podel.08G020500.v2.1/Podel.T244800.v2.1/Podel.17G066100.v2.1	10	Podel.01G128800.v2.1/Podel.01G312700.v2.1/Podel.05G095300.v2.1/Podel.05G253100.v2.1/Podel.19G030700.v2.1/Podel.09G086700.v2.1/Podel.16G058300.v2.1/Podel.13G061500.v2.1/Podel.10G239800.v2.1/Podel.13G064000.v2.1
pop00770	Pantothenate and CoA biosynthesis	2/1158	42/7063	0.995086	1	Podel.07G151700.v2.1/Podel.02G183800.v2.1	Podel.07G151700/Podel.02G183800	pop:7459934/pop:7494115	2	1	Podel.07G151700.v2.1	1	Podel.02G183800.v2.1
pop00290	Valine, leucine and isoleucine biosynthesis	1/1158	30/7063	0.995412	1	Podel.07G151700.v2.1	Podel.07G151700	pop:7459934	1	1	Podel.07G151700.v2.1	0
pop00563	Glycosylphosphatidylinositol (GPI)-anchor biosynthesis	1/1158	32/7063	0.996798	1	novel.926	-	pop:7473586	1	0		1	novel.926
pop00970	Aminoacyl-tRNA biosynthesis	4/1158	72/7063	0.99864	1	Podel.08G015400.v2.1/Podel.02G276800.v2.1/Podel.10G122100.v2.1/Podel.10G122200.v2.1	Podel.08G015400/Podel.02G276800/Podel.10G122100/Podel.10G122200	pop:18101274/pop:7459512/pop:18102565/pop:7482845	4	2	Podel.10G122100.v2.1/Podel.10G122200.v2.1	2	Podel.08G015400.v2.1/Podel.02G276800.v2.1
pop04120	Ubiquitin mediated proteolysis	18/1158	194/7063	0.99865	1	Podel.06G259000.v2.1/Podel.09G003700.v2.1/Podel.04G002000.v2.1/Podel.08G067100.v2.1/Podel.11G048600.v2.1/Podel.01G263600.v2.1/Podel.14G140600.v2.1/Podel.16G101200.v2.1/Podel.06G046300.v2.1/Podel.04G045300.v2.1/Podel.07G010500.v2.1/Podel.06G097500.v2.1/Podel.10G225600.v2.1/Podel.04G197900.v2.1/Podel.13G052500.v2.1/Podel.11G104200.v2.1/Podel.16G123800.v2.1/Podel.12G148800.v2.1	Podel.06G259000/Podel.09G003700/Podel.04G002000/Podel.08G067100/Podel.11G048600/Podel.01G263600/Podel.14G140600/Podel.16G101200/Podel.06G046300/Podel.04G045300/Podel.07G010500/Podel.06G097500/Podel.10G225600/Podel.04G197900/Podel.13G052500/Podel.11G104200/Podel.16G123800/Podel.12G148800	pop:7495732/pop:7463321/pop:18097291/pop:7469818/pop:18103023/pop:7478534/pop:7491321/pop:7468791/pop:7496106/pop:7456794/pop:7465550/pop:18095472/pop:7468408/pop:7464317/pop:7474634/pop:7489047/pop:18106314/pop:7484386	18	9	Podel.06G259000.v2.1/Podel.09G003700.v2.1/Podel.04G002000.v2.1/Podel.08G067100.v2.1/Podel.11G048600.v2.1/Podel.01G263600.v2.1/Podel.14G140600.v2.1/Podel.16G101200.v2.1/Podel.12G148800.v2.1	9	Podel.06G046300.v2.1/Podel.04G045300.v2.1/Podel.07G010500.v2.1/Podel.06G097500.v2.1/Podel.10G225600.v2.1/Podel.04G197900.v2.1/Podel.13G052500.v2.1/Podel.11G104200.v2.1/Podel.16G123800.v2.1
pop04130	SNARE interactions in vesicular transport	3/1158	62/7063	0.998749	1	Podel.19G036700.v2.1/Podel.12G149200.v2.1/Podel.02G222700.v2.1	Podel.19G036700/Podel.12G149200/Podel.02G222700	pop:7469889/pop:7484384/pop:7460430	3	2	Podel.19G036700.v2.1/Podel.02G222700.v2.1	1	Podel.12G149200.v2.1
pop00020	Citrate cycle (TCA cycle)	5/1158	83/7063	0.998811	1	Podel.07G031300.v2.1/Podel.14G149400.v2.1/Podel.08G127700.v2.1/Podel.17G104500.v2.1/Podel.14G132200.v2.1	Podel.07G031300/Podel.14G149400/Podel.08G127700/Podel.17G104500/Podel.14G132200	pop:7473170/pop:7466294/pop:7485915/pop:18107367/pop:7487804	5	3	Podel.07G031300.v2.1/Podel.14G149400.v2.1/Podel.17G104500.v2.1	2	Podel.08G127700.v2.1/Podel.14G132200.v2.1
pop03015	mRNA surveillance pathway	16/1158	181/7063	0.999006	1	Podel.18G056500.v2.1/Podel.06G248200.v2.1/Podel.16G010000.v2.1/Podel.08G122000.v2.1/Podel.17G054000.v2.1/Podel.18G034600.v2.1/Podel.12G148900.v2.1/Podel.09G143600.v2.1/Podel.18G071100.v2.1/Podel.07G051700.v2.1/Podel.12G027200.v2.1/Podel.10G221300.v2.1/Podel.08G212600.v2.1/Podel.02G068200.v2.1/Podel.01G159300.v2.1/Podel.06G182300.v2.1	Podel.18G056500/Podel.06G248200/Podel.16G010000/Podel.08G122000/Podel.17G054000/Podel.18G034600/Podel.12G148900/Podel.09G143600/Podel.18G071100/Podel.07G051700/Podel.12G027200/Podel.10G221300/Podel.08G212600/Podel.02G068200/Podel.01G159300/Podel.06G182300	pop:7463733/pop:7462286/pop:18106028/pop:7485885/pop:7496613/pop:18107495/pop:7454504/pop:7474987/pop:7458747/pop:7483111/pop:7464309/pop:7458633/pop:7473194/pop:7467793/pop:18094225/pop:7458633	16	9	Podel.18G056500.v2.1/Podel.06G248200.v2.1/Podel.12G148900.v2.1/Podel.07G051700.v2.1/Podel.12G027200.v2.1/Podel.10G221300.v2.1/Podel.08G212600.v2.1/Podel.01G159300.v2.1/Podel.06G182300.v2.1	7	Podel.16G010000.v2.1/Podel.08G122000.v2.1/Podel.17G054000.v2.1/Podel.18G034600.v2.1/Podel.09G143600.v2.1/Podel.18G071100.v2.1/Podel.02G068200.v2.1
pop03018	RNA degradation	12/1158	148/7063	0.999039	1	Podel.06G092800.v2.1/Podel.09G167600.v2.1/Podel.02G038500.v2.1/Podel.03G242600.v2.1/Podel.04G204200.v2.1/Podel.01G082600.v2.1/Podel.06G216900.v2.1/Podel.19G042000.v2.1/Podel.09G040600.v2.1/Podel.02G068200.v2.1/Podel.19G041900.v2.1/Podel.19G050100.v2.1	Podel.06G092800/Podel.09G167600/Podel.02G038500/Podel.03G242600/Podel.04G204200/Podel.01G082600/Podel.06G216900/Podel.19G042000/Podel.09G040600/Podel.02G068200/Podel.19G041900/Podel.19G050100	pop:7454929/pop:18102215/pop:7471958/pop:7461344/pop:18098097/pop:18097075/pop:7485296/pop:7491063/pop:7468590/pop:7467793/pop:7491063/pop:7487777	12	8	Podel.06G092800.v2.1/Podel.02G038500.v2.1/Podel.03G242600.v2.1/Podel.01G082600.v2.1/Podel.06G216900.v2.1/Podel.19G042000.v2.1/Podel.09G040600.v2.1/Podel.19G041900.v2.1	4	Podel.09G167600.v2.1/Podel.04G204200.v2.1/Podel.02G068200.v2.1/Podel.19G050100.v2.1
pop00513	Various types of N-glycan biosynthesis	2/1158	56/7063	0.999489	1	Podel.08G094500.v2.1/Podel.07G037100.v2.1	Podel.08G094500/Podel.07G037100	pop:7462126/pop:7478008	2	0		2	Podel.08G094500.v2.1/Podel.07G037100.v2.1
pop04136	Autophagy - other	3/1158	68/7063	0.999497	1	novel.1094/Podel.08G118600.v2.1/Podel.02G158200.v2.1	-/Podel.08G118600/Podel.02G158200	pop:7484773/pop:7498225/pop:7461702	3	2	novel.1094/Podel.02G158200.v2.1	1	Podel.08G118600.v2.1
pop03020	RNA polymerase	1/1158	51/7063	0.999896	1	Podel.04G046700.v2.1	Podel.04G046700	pop:7477407	1	1	Podel.04G046700.v2.1	0
pop03040	Spliceosome	27/1158	297/7063	0.999928	1	Podel.04G193800.v2.1/Podel.05G024600.v2.1/Podel.08G171800.v2.1/Podel.05G273900.v2.1/Podel.05G138400.v2.1/Podel.10G091600.v2.1/Podel.07G027400.v2.1/Podel.06G280700.v2.1/Podel.01G331400.v2.1/Podel.05G004000.v2.1/Podel.10G234600.v2.1/Podel.10G153700.v2.1/Podel.06G226600.v2.1/Podel.13G091200.v2.1/Podel.15G008700.v2.1/Podel.01G044500.v2.1/Podel.01G394300.v2.1/Podel.01G044600.v2.1/Podel.05G219700.v2.1/…	Podel.04G193800/Podel.05G024600/Podel.08G171800/Podel.05G273900/Podel.05G138400/Podel.10G091600/Podel.07G027400/Podel.06G280700/Podel.01G331400/Podel.05G004000/Podel.10G234600/Podel.10G153700/Podel.06G226600/Podel.13G091200/Podel.15G008700/Podel.01G044500/Podel.01G394300/Podel.01G044600/Podel.05G219700/Podel.T201100/Podel.09G156600/Podel.12G104100/Podel.16G063800/Podel.10G210100/Podel.19G050100/P…	pop:18097994/pop:18098659/pop:18101545/pop:7494729/pop:18099289/pop:7459056/pop:7473166/pop:7489161/pop:7461689/pop:7494516/pop:7468443/pop:7468130/pop:7491956/pop:18104229/pop:18105486/pop:18094241/pop:7485125/pop:18094242/pop:7480704/pop:7459056/pop:18097994/pop:7454552/pop:7498215/pop:7469820/pop:7487777/pop:18100597/pop:18108414	27	24	Podel.04G193800.v2.1/Podel.05G024600.v2.1/Podel.08G171800.v2.1/Podel.05G273900.v2.1/Podel.05G138400.v2.1/Podel.10G091600.v2.1/Podel.07G027400.v2.1/Podel.06G280700.v2.1/Podel.01G331400.v2.1/Podel.05G004000.v2.1/Podel.10G234600.v2.1/Podel.10G153700.v2.1/Podel.06G226600.v2.1/Podel.13G091200.v2.1/Podel.15G008700.v2.1/Podel.01G044500.v2.1/Podel.01G394300.v2.1/Podel.01G044600.v2.1/Podel.T201100.v2.1/Po…	3	Podel.05G219700.v2.1/Podel.16G063800.v2.1/Podel.19G050100.v2.1
pop00510	N-Glycan biosynthesis	2/1158	74/7063	0.999974	1	Podel.08G215200.v2.1/Podel.07G037100.v2.1	Podel.08G215200/Podel.07G037100	pop:7469042/pop:7478008	2	0		2	Podel.08G215200.v2.1/Podel.07G037100.v2.1
pop03060	Protein export	2/1158	77/7063	0.999985	1	Podel.14G116300.v2.1/Podel.03G155100.v2.1	Podel.14G116300/Podel.03G155100	pop:7455389/pop:7465330	2	1	Podel.14G116300.v2.1	1	Podel.03G155100.v2.1
pop04141	Protein processing in endoplasmic reticulum	27/1158	320/7063	0.999992	1	Podel.10G250000.v2.1/Podel.10G198400.v2.1/Podel.08G067100.v2.1/Podel.04G239900.v2.1/Podel.06G216500.v2.1/Podel.08G076800.v2.1/Podel.03G073500.v2.1/Podel.12G026700.v2.1/Podel.03G155100.v2.1/Podel.06G102000.v2.1/Podel.17G139300.v2.1/Podel.08G076900.v2.1/Podel.06G102100.v2.1/Podel.01G044500.v2.1/Podel.19G084300.v2.1/Podel.11G087100.v2.1/Podel.01G044600.v2.1/Podel.04G192200.v2.1/Podel.13G093700.v2.1/…	Podel.10G250000/Podel.10G198400/Podel.08G067100/Podel.04G239900/Podel.06G216500/Podel.08G076800/Podel.03G073500/Podel.12G026700/Podel.03G155100/Podel.06G102000/Podel.17G139300/Podel.08G076900/Podel.06G102100/Podel.01G044500/Podel.19G084300/Podel.11G087100/Podel.01G044600/Podel.04G192200/Podel.13G093700/Podel.01G249400/Podel.01G361300/Podel.10G210100/Podel.02G019800/Podel.07G037100/Podel.14G056700…	pop:7491603/pop:7458103/pop:7469818/pop:18098402/pop:7494393/pop:7494466/pop:7483571/pop:7496429/pop:7465330/pop:7454970/pop:18106628/pop:7494466/pop:7454971/pop:18094241/pop:7475790/pop:7483624/pop:18094242/pop:18109033/pop:18110981/pop:7465118/pop:7467676/pop:7469820/pop:7484925/pop:7478008/pop:7483814/pop:7460826/pop:7467676	27	19	Podel.10G250000.v2.1/Podel.10G198400.v2.1/Podel.08G067100.v2.1/Podel.06G216500.v2.1/Podel.08G076800.v2.1/Podel.03G073500.v2.1/Podel.12G026700.v2.1/Podel.17G139300.v2.1/Podel.08G076900.v2.1/Podel.06G102100.v2.1/Podel.01G044500.v2.1/Podel.19G084300.v2.1/Podel.01G044600.v2.1/Podel.04G192200.v2.1/Podel.01G249400.v2.1/Podel.01G361300.v2.1/Podel.10G210100.v2.1/Podel.14G056700.v2.1/Podel.01G359300.v2.1	8	Podel.04G239900.v2.1/Podel.03G155100.v2.1/Podel.06G102000.v2.1/Podel.11G087100.v2.1/Podel.13G093700.v2.1/Podel.02G019800.v2.1/Podel.07G037100.v2.1/Podel.11G119100.v2.1
pop03022	Basal transcription factors	1/1158	71/7063	0.999997	1	Podel.06G189300.v2.1	Podel.06G189300	pop:7485263	1	0		1	Podel.06G189300.v2.1
pop03050	Proteasome	3/1158	108/7063	0.999999	1	Podel.T145700.v2.1/Podel.02G033600.v2.1/Podel.08G108300.v2.1	Podel.T145700/Podel.02G033600/Podel.08G108300	pop:7486534/pop:7479720/pop:7457878	3	2	Podel.T145700.v2.1/Podel.08G108300.v2.1	1	Podel.02G033600.v2.1
pop03008	Ribosome biogenesis in eukaryotes	3/1158	138/7063	1	1	Podel.04G163700.v2.1/Podel.12G086300.v2.1/Podel.15G001100.v2.1	Podel.04G163700/Podel.12G086300/Podel.15G001100	pop:7464006/pop:7458040/pop:7464462	3	3	Podel.04G163700.v2.1/Podel.12G086300.v2.1/Podel.15G001100.v2.1	0
pop03013	RNA transport	14/1158	268/7063	1	1	Podel.T047900.v2.1/Podel.13G091200.v2.1/Podel.T063800.v2.1/Podel.10G221300.v2.1/Podel.02G068200.v2.1/Podel.11G049700.v2.1/Podel.01G159300.v2.1/Podel.07G135500.v2.1/Podel.12G036900.v2.1/Podel.12G052100.v2.1/Podel.07G135600.v2.1/Podel.15G001100.v2.1/Podel.07G076000.v2.1/Podel.06G182300.v2.1	Podel.T047900/Podel.13G091200/Podel.T063800/Podel.10G221300/Podel.02G068200/Podel.11G049700/Podel.01G159300/Podel.07G135500/Podel.12G036900/Podel.12G052100/Podel.07G135600/Podel.15G001100/Podel.07G076000/Podel.06G182300	pop:18100107/pop:18104229/pop:18100107/pop:7458633/pop:7467793/pop:112323318/pop:18094225/pop:7486030/pop:7485204/pop:7485204/pop:7486030/pop:7464462/pop:7481923/pop:7458633	14	12	Podel.T047900.v2.1/Podel.13G091200.v2.1/Podel.T063800.v2.1/Podel.10G221300.v2.1/Podel.01G159300.v2.1/Podel.07G135500.v2.1/Podel.12G036900.v2.1/Podel.12G052100.v2.1/Podel.07G135600.v2.1/Podel.15G001100.v2.1/Podel.07G076000.v2.1/Podel.06G182300.v2.1	2	Podel.02G068200.v2.1/Podel.11G049700.v2.1
pop03010	Ribosome	9/1158	488/7063	1	1	Podel.06G046300.v2.1/Podel.05G060000.v2.1/Podel.12G025900.v2.1/Podel.T231900.v2.1/Podel.04G197900.v2.1/Podel.06G211400.v2.1/Podel.T141100.v2.1/Podel.14G008800.v2.1/Podel.02G252800.v2.1	Podel.06G046300/Podel.05G060000/Podel.12G025900/Podel.T231900/Podel.04G197900/Podel.06G211400/Podel.T141100/Podel.14G008800/Podel.02G252800	pop:7496106/pop:7471994/pop:7464304/pop:7486865/pop:7464317/pop:7479476/pop:112324032/pop:18096278/pop:7462053	9	3	Podel.05G060000.v2.1/Podel.T141100.v2.1/Podel.02G252800.v2.1	6	Podel.06G046300.v2.1/Podel.12G025900.v2.1/Podel.T231900.v2.1/Podel.04G197900.v2.1/Podel.06G211400.v2.1/Podel.14G008800.v2.1

## Sheet: PvsG_KEGGenrich
Supplementary Table 8 The KEGG pathways of DEGs from P vs. G.
KEGGID	Description	GeneRatio	BgRatio	pvalue	padj	geneID	geneName	keggID	Count	Up	Up_Gene_names	Down	Down_Gene_names
pop00196	Photosynthesis - antenna proteins	23/1818	30/7207	4.72895e-09	5.72203e-07	Podel.02G242800.v2.1/Podel.01G437500.v2.1/Podel.05G255100.v2.1/Podel.08G050100.v2.1/Podel.11G123800.v2.1/Podel.03G184100.v2.1/Podel.19G066700.v2.1/Podel.05G255200.v2.1/Podel.15G064400.v2.1/Podel.01G062400.v2.1/Podel.11G078800.v2.1/Podel.14G174600.v2.1/Podel.03G026000.v2.1/Podel.10G226100.v2.1/Podel.16G120900.v2.1/Podel.06G108400.v2.1/Podel.14G029200.v2.1/Podel.14G181400.v2.1/Podel.02G209300.v2.1/…	Podel.02G242800/Podel.01G437500/Podel.05G255100/Podel.08G050100/Podel.11G123800/Podel.03G184100/Podel.19G066700/Podel.05G255200/Podel.15G064400/Podel.01G062400/Podel.11G078800/Podel.14G174600/Podel.03G026000/Podel.10G226100/Podel.16G120900/Podel.06G108400/Podel.14G029200/Podel.14G181400/Podel.02G209300/Podel.T218400/Podel.05G274900/Podel.19G068400/Podel.06G153200	pop:7489858/pop:18095653/pop:7493971/pop:7457873/pop:18095653/pop:7496570/pop:18108360/pop:7493971/pop:18105790/pop:112326034/pop:7471832/pop:7455996/pop:7480776/pop:7458654/pop:7466067/pop:7487313/pop:18104896/pop:7469352/pop:7481433/pop:18095653/pop:7457192/pop:18108360/pop:18100311	23	1	Podel.05G274900.v2.1	22	Podel.02G242800.v2.1/Podel.01G437500.v2.1/Podel.05G255100.v2.1/Podel.08G050100.v2.1/Podel.11G123800.v2.1/Podel.03G184100.v2.1/Podel.19G066700.v2.1/Podel.05G255200.v2.1/Podel.15G064400.v2.1/Podel.01G062400.v2.1/Podel.11G078800.v2.1/Podel.14G174600.v2.1/Podel.03G026000.v2.1/Podel.10G226100.v2.1/Podel.16G120900.v2.1/Podel.06G108400.v2.1/Podel.14G029200.v2.1/Podel.14G181400.v2.1/Podel.02G209300.v2.1/…
pop00940	Phenylpropanoid biosynthesis	92/1818	219/7207	2.6149e-08	1.58201e-06	Podel.08G046700.v2.1/Podel.15G043500.v2.1/Podel.07G132300.v2.1/Podel.04G013500.v2.1/Podel.05G121800.v2.1/Podel.18G072600.v2.1/Podel.01G481200.v2.1/Podel.02G017700.v2.1/Podel.05G081500.v2.1/Podel.01G325900.v2.1/Podel.06G136600.v2.1/Podel.16G033900.v2.1/Podel.02G017400.v2.1/Podel.18G095300.v2.1/Podel.03G233600.v2.1/Podel.19G001400.v2.1/Podel.16G094900.v2.1/Podel.05G175000.v2.1/Podel.06G136700.v2.1/…	Podel.08G046700/Podel.15G043500/Podel.07G132300/Podel.04G013500/Podel.05G121800/Podel.18G072600/Podel.01G481200/Podel.02G017700/Podel.05G081500/Podel.01G325900/Podel.06G136600/Podel.16G033900/Podel.02G017400/Podel.18G095300/Podel.03G233600/Podel.19G001400/Podel.16G094900/Podel.05G175000/Podel.06G136700/Podel.03G198600/Podel.19G038100/Podel.05G130800/Podel.04G013900/Podel.04G141000/Podel.09G160500…	pop:7479878/pop:7462477/pop:7491786/pop:7458526/pop:18099141/pop:7458755/pop:7480403/pop:7496910/pop:18099024/pop:7465014/pop:18100180/pop:7458907/pop:7496907/pop:7488981/pop:18097241/pop:18107988/pop:7486485/pop:7493466/pop:18100180/pop:7478310/pop:7469892/pop:18099227/pop:7458526/pop:7472588/pop:7478601/pop:7480159/pop:18095197/pop:7463441/pop:7498208/pop:18095192/pop:7493466/pop:7462355/pop:18…	92	32	Podel.08G046700.v2.1/Podel.18G072600.v2.1/Podel.16G033900.v2.1/Podel.19G001400.v2.1/Podel.16G094900.v2.1/Podel.05G175000.v2.1/Podel.03G198600.v2.1/Podel.19G038100.v2.1/Podel.05G130800.v2.1/Podel.07G018500.v2.1/Podel.01G322500.v2.1/Podel.10G229600.v2.1/Podel.01G322300.v2.1/Podel.12G006400.v2.1/Podel.13G059000.v2.1/Podel.18G109900.v2.1/Podel.05G078900.v2.1/Podel.18G131000.v2.1/Podel.06G179300.v2.1/…	60	Podel.15G043500.v2.1/Podel.07G132300.v2.1/Podel.04G013500.v2.1/Podel.05G121800.v2.1/Podel.01G481200.v2.1/Podel.02G017700.v2.1/Podel.05G081500.v2.1/Podel.01G325900.v2.1/Podel.06G136600.v2.1/Podel.02G017400.v2.1/Podel.18G095300.v2.1/Podel.03G233600.v2.1/Podel.06G136700.v2.1/Podel.04G013900.v2.1/Podel.04G141000.v2.1/Podel.09G160500.v2.1/Podel.08G111900.v2.1/Podel.11G121500.v2.1/Podel.12G052700.v2.1/…
pop00941	Flavonoid biosynthesis	38/1818	74/7207	1.13219e-06	4.56649e-05	Podel.13G027300.v2.1/Podel.14G153100.v2.1/Podel.04G031200.v2.1/Podel.16G033900.v2.1/Podel.02G036000.v2.1/Podel.19G001400.v2.1/Podel.03G198600.v2.1/Podel.10G129700.v2.1/Podel.13G079600.v2.1/Podel.05G126800.v2.1/Podel.14G152900.v2.1/Podel.09G071100.v2.1/Podel.05G243900.v2.1/Podel.01G055700.v2.1/Podel.11G121500.v2.1/Podel.08G137400.v2.1/Podel.08G158100.v2.1/Podel.01G055900.v2.1/Podel.18G109900.v2.1/…	Podel.13G027300/Podel.14G153100/Podel.04G031200/Podel.16G033900/Podel.02G036000/Podel.19G001400/Podel.03G198600/Podel.10G129700/Podel.13G079600/Podel.05G126800/Podel.14G152900/Podel.09G071100/Podel.05G243900/Podel.01G055700/Podel.11G121500/Podel.08G137400/Podel.08G158100/Podel.01G055900/Podel.18G109900/Podel.18G068900/Podel.04G144700/Podel.03G127400/Podel.19G001500/Podel.19G001700/Podel.14G155700…	pop:7473876/pop:7466313/pop:7490768/pop:7458907/pop:7471942/pop:18107988/pop:7478310/pop:7466920/pop:7482418/pop:18099191/pop:7466313/pop:7475030/pop:7454367/pop:7460520/pop:7462355/pop:7483928/pop:7457813/pop:7460520/pop:112324975/pop:18107656/pop:18097775/pop:7465826/pop:18107988/pop:18107990/pop:7466313/pop:7493197/pop:7493198/pop:112325022/pop:7464737/pop:7462355/pop:7471942/pop:7475620/pop:7…	38	14	Podel.13G027300.v2.1/Podel.14G153100.v2.1/Podel.16G033900.v2.1/Podel.19G001400.v2.1/Podel.03G198600.v2.1/Podel.13G079600.v2.1/Podel.14G152900.v2.1/Podel.01G055700.v2.1/Podel.01G055900.v2.1/Podel.18G109900.v2.1/Podel.14G155700.v2.1/Podel.18G151600.v2.1/Podel.T047800.v2.1/Podel.05G127000.v2.1	24	Podel.04G031200.v2.1/Podel.02G036000.v2.1/Podel.10G129700.v2.1/Podel.05G126800.v2.1/Podel.09G071100.v2.1/Podel.05G243900.v2.1/Podel.11G121500.v2.1/Podel.08G137400.v2.1/Podel.08G158100.v2.1/Podel.18G068900.v2.1/Podel.04G144700.v2.1/Podel.03G127400.v2.1/Podel.19G001500.v2.1/Podel.19G001700.v2.1/Podel.03G190000.v2.1/Podel.03G190100.v2.1/Podel.T224900.v2.1/Podel.11G125600.v2.1/Podel.T170800.v2.1/Pode…
pop00910	Nitrogen metabolism	30/1818	54/7207	1.81132e-06	5.47923e-05	Podel.01G371500.v2.1/Podel.02G096300.v2.1/Podel.04G146000.v2.1/Podel.10G024300.v2.1/Podel.15G016400.v2.1/Podel.05G183500.v2.1/Podel.12G046000.v2.1/Podel.12G091000.v2.1/Podel.08G229800.v2.1/Podel.15G085900.v2.1/Podel.04G093000.v2.1/Podel.05G183900.v2.1/Podel.10G062500.v2.1/Podel.12G090900.v2.1/Podel.16G083200.v2.1/Podel.06G048700.v2.1/Podel.07G125000.v2.1/Podel.15G117500.v2.1/Podel.15G085500.v2.1/…	Podel.01G371500/Podel.02G096300/Podel.04G146000/Podel.10G024300/Podel.15G016400/Podel.05G183500/Podel.12G046000/Podel.12G091000/Podel.08G229800/Podel.15G085900/Podel.04G093000/Podel.05G183900/Podel.10G062500/Podel.12G090900/Podel.16G083200/Podel.06G048700/Podel.07G125000/Podel.15G117500/Podel.15G085500/Podel.15G085700/-/Podel.16G046500/Podel.06G048800/Podel.09G104600/Podel.17G136500/Podel.06G0485…	pop:7496826/pop:7463180/pop:18097785/pop:7475932/pop:7453835/pop:7469126/pop:7485167/pop:7458066/pop:7469108/pop:7457764/pop:7493567/pop:7469126/pop:7459980/pop:7458066/pop:7465269/pop:7473601/pop:7485034/pop:7456680/pop:7457762/pop:7457762/pop:7476417/pop:7468921/pop:7473601/pop:18097785/pop:18106624/pop:7473601/pop:7453765/pop:7493567/pop:7457762/pop:7469126	30	15	Podel.02G096300.v2.1/Podel.04G146000.v2.1/Podel.05G183500.v2.1/Podel.12G091000.v2.1/Podel.15G085900.v2.1/Podel.05G183900.v2.1/Podel.12G090900.v2.1/Podel.15G117500.v2.1/Podel.15G085500.v2.1/Podel.15G085700.v2.1/Podel.09G104600.v2.1/Podel.17G136500.v2.1/Podel.15G079600.v2.1/novel.885/Podel.14G108500.v2.1	15	Podel.01G371500.v2.1/Podel.10G024300.v2.1/Podel.15G016400.v2.1/Podel.12G046000.v2.1/Podel.08G229800.v2.1/Podel.04G093000.v2.1/Podel.10G062500.v2.1/Podel.16G083200.v2.1/Podel.06G048700.v2.1/Podel.07G125000.v2.1/novel.466/Podel.16G046500.v2.1/Podel.06G048800.v2.1/Podel.06G048500.v2.1/Podel.17G136200.v2.1
pop04626	Plant-pathogen interaction	113/1818	309/7207	4.08657e-06	9.8895e-05	Podel.01G144900.v2.1/Podel.05G126700.v2.1/Podel.01G145100.v2.1/Podel.T247100.v2.1/Podel.06G230300.v2.1/Podel.04G212800.v2.1/Podel.16G071000.v2.1/Podel.01G486100.v2.1/Podel.13G193400.v2.1/Podel.01G102300.v2.1/Podel.19G122600.v2.1/Podel.05G039800.v2.1/Podel.14G090400.v2.1/Podel.03G028900.v2.1/Podel.09G067900.v2.1/Podel.06G114400.v2.1/Podel.T024400.v2.1/Podel.T098400.v2.1/Podel.04G096700.v2.1/Podel.…	Podel.01G144900/Podel.05G126700/Podel.01G145100/Podel.T247100/Podel.06G230300/Podel.04G212800/Podel.16G071000/Podel.01G486100/Podel.13G193400/Podel.01G102300/Podel.19G122600/Podel.05G039800/Podel.14G090400/Podel.03G028900/Podel.09G067900/Podel.06G114400/Podel.T024400/Podel.T098400/Podel.04G096700/Podel.01G303200/Podel.T027400/Podel.08G019800/Podel.17G135500/Podel.04G055600/Podel.16G003200/Podel.0…	pop:18094100/pop:18099190/pop:112324349/pop:18107931/pop:7491974/pop:18098161/pop:7469926/pop:7471691/pop:7464719/pop:18094446/pop:7498148/pop:18098801/pop:7494105/pop:7478140/pop:7475044/pop:18100011/pop:18110364/pop:18094942/pop:7487378/pop:7478686/pop:18110364/pop:7490877/pop:18099375/pop:7470238/pop:18105997/pop:18094269/pop:7460930/pop:7455993/pop:7477196/pop:7468973/pop:18105573/pop:7467517…	113	68	Podel.01G144900.v2.1/Podel.05G126700.v2.1/Podel.01G145100.v2.1/Podel.T247100.v2.1/Podel.04G212800.v2.1/Podel.16G071000.v2.1/Podel.13G193400.v2.1/Podel.01G102300.v2.1/Podel.19G122600.v2.1/Podel.14G090400.v2.1/Podel.03G028900.v2.1/Podel.09G067900.v2.1/Podel.06G114400.v2.1/Podel.T024400.v2.1/Podel.04G096700.v2.1/Podel.T027400.v2.1/Podel.08G019800.v2.1/Podel.17G135500.v2.1/Podel.04G055600.v2.1/Podel.…	45	Podel.06G230300.v2.1/Podel.01G486100.v2.1/Podel.05G039800.v2.1/Podel.T098400.v2.1/Podel.01G303200.v2.1/Podel.16G003200.v2.1/Podel.08G184600.v2.1/Podel.06G262900.v2.1/Podel.09G085200.v2.1/Podel.18G010500.v2.1/Podel.18G067300.v2.1/Podel.T024300.v2.1/Podel.16G070000.v2.1/Podel.01G125500.v2.1/Podel.09G020100.v2.1/Podel.15G116300.v2.1/Podel.15G041800.v2.1/Podel.01G245000.v2.1/Podel.17G031200.v2.1/Pode…
pop00500	Starch and sucrose metabolism	73/1818	201/7207	0.000263011	0.00452316	Podel.15G043500.v2.1/Podel.03G150900.v2.1/Podel.08G094600.v2.1/Podel.01G095700.v2.1/Podel.06G183900.v2.1/Podel.15G129300.v2.1/Podel.05G081500.v2.1/Podel.08G224700.v2.1/Podel.01G466800.v2.1/Podel.06G240100.v2.1/Podel.10G057200.v2.1/Podel.19G038100.v2.1/Podel.14G180700.v2.1/Podel.09G160500.v2.1/Podel.03G100300.v2.1/Podel.06G031900.v2.1/Podel.02G225100.v2.1/Podel.10G089900.v2.1/Podel.08G111900.v2.1/…	Podel.15G043500/Podel.03G150900/Podel.08G094600/Podel.01G095700/Podel.06G183900/Podel.15G129300/Podel.05G081500/Podel.08G224700/Podel.01G466800/Podel.06G240100/Podel.10G057200/Podel.19G038100/Podel.14G180700/Podel.09G160500/Podel.03G100300/Podel.06G031900/Podel.02G225100/Podel.10G089900/Podel.08G111900/Podel.05G254300/Podel.10G179400/Podel.09G050500/Podel.01G336800/Podel.14G133500/Podel.17G041700…	pop:7462477/pop:7497843/pop:7460657/pop:7472710/pop:7465995/pop:7476741/pop:18099024/pop:7469083/pop:7491408/pop:7462253/pop:7475438/pop:7469892/pop:7456025/pop:7478601/pop:7491870/pop:7479637/pop:7478850/pop:18102525/pop:7498208/pop:7493962/pop:7474386/pop:7482338/pop:7461652/pop:7491288/pop:18107014/pop:18103692/pop:18099373/pop:7490531/pop:18096774/pop:7489657/pop:7470585/pop:7476777/pop:18108…	73	19	Podel.08G094600.v2.1/Podel.06G183900.v2.1/Podel.01G466800.v2.1/Podel.06G240100.v2.1/Podel.19G038100.v2.1/Podel.02G225100.v2.1/Podel.10G089900.v2.1/Podel.10G179400.v2.1/Podel.09G050500.v2.1/Podel.01G160500.v2.1/Podel.13G059000.v2.1/Podel.01G383600.v2.1/Podel.08G154400.v2.1/Podel.09G123700.v2.1/Podel.01G269600.v2.1/Podel.18G000600.v2.1/novel.66/Podel.03G119100.v2.1/Podel.11G151400.v2.1	54	Podel.15G043500.v2.1/Podel.03G150900.v2.1/Podel.01G095700.v2.1/Podel.15G129300.v2.1/Podel.05G081500.v2.1/Podel.08G224700.v2.1/Podel.10G057200.v2.1/Podel.14G180700.v2.1/Podel.09G160500.v2.1/Podel.03G100300.v2.1/Podel.06G031900.v2.1/Podel.08G111900.v2.1/Podel.05G254300.v2.1/Podel.01G336800.v2.1/Podel.14G133500.v2.1/Podel.17G041700.v2.1/Podel.12G052700.v2.1/Podel.17G135600.v2.1/Podel.18G062200.v2.1/…
pop00052	Galactose metabolism	34/1818	78/7207	0.000290788	0.00452316	Podel.15G129300.v2.1/Podel.18G157800.v2.1/Podel.13G007500.v2.1/Podel.10G035300.v2.1/Podel.13G007400.v2.1/Podel.06G240100.v2.1/Podel.14G122900.v2.1/Podel.04G135700.v2.1/Podel.06G054400.v2.1/Podel.17G084200.v2.1/Podel.05G254300.v2.1/Podel.09G050500.v2.1/Podel.01G094200.v2.1/Podel.01G200700.v2.1/Podel.03G163700.v2.1/Podel.15G136700.v2.1/Podel.14G121100.v2.1/Podel.01G082600.v2.1/Podel.04G039400.v2.1/…	Podel.15G129300/Podel.18G157800/Podel.13G007500/Podel.10G035300/Podel.13G007400/Podel.06G240100/Podel.14G122900/Podel.04G135700/Podel.06G054400/Podel.17G084200/Podel.05G254300/Podel.09G050500/Podel.01G094200/Podel.01G200700/Podel.03G163700/Podel.15G136700/Podel.14G121100/Podel.01G082600/Podel.04G039400/Podel.02G212200/Podel.10G107700/Podel.03G119400/Podel.01G269600/Podel.10G151600/Podel.06G070600…	pop:7476741/pop:18107910/pop:7465228/pop:7492393/pop:7478885/pop:7462253/pop:7495209/pop:7472563/pop:7473630/pop:18107299/pop:7493962/pop:7482338/pop:7467083/pop:7470585/pop:18097075/pop:7476777/pop:7455409/pop:18097075/pop:7490809/pop:7460481/pop:7475519/pop:7465525/pop:7478513/pop:7468122/pop:7485462/pop:18103547/pop:7491387/pop:7486034/pop:7471087/pop:7497624/pop:7491387/pop:7457765/pop:180964…	34	17	Podel.18G157800.v2.1/Podel.13G007500.v2.1/Podel.13G007400.v2.1/Podel.06G240100.v2.1/Podel.14G122900.v2.1/Podel.06G054400.v2.1/Podel.09G050500.v2.1/Podel.01G094200.v2.1/Podel.03G163700.v2.1/Podel.14G121100.v2.1/Podel.01G082600.v2.1/Podel.02G212200.v2.1/Podel.01G269600.v2.1/Podel.10G151600.v2.1/Podel.08G120400.v2.1/novel.66/Podel.11G151400.v2.1	17	Podel.15G129300.v2.1/Podel.10G035300.v2.1/Podel.04G135700.v2.1/Podel.17G084200.v2.1/Podel.05G254300.v2.1/Podel.01G200700.v2.1/Podel.15G136700.v2.1/Podel.04G039400.v2.1/Podel.10G107700.v2.1/Podel.03G119400.v2.1/Podel.06G070600.v2.1/Podel.11G163200.v2.1/Podel.01G463900.v2.1/Podel.07G133600.v2.1/Podel.06G247900.v2.1/Podel.15G086100.v2.1/Podel.02G216000.v2.1
pop00195	Photosynthesis	48/1818	121/7207	0.000299804	0.00452316	Podel.06G267900.v2.1/Podel.04G032000.v2.1/Podel.02G015500.v2.1/Podel.11G165600.v2.1/Podel.02G264100.v2.1/Podel.05G231600.v2.1/Podel.07G039900.v2.1/Podel.06G269400.v2.1/Podel.03G055200.v2.1/Podel.07G113300.v2.1/Podel.08G209900.v2.1/Podel.18G027500.v2.1/Podel.02G046600.v2.1/Podel.10G083000.v2.1/Podel.01G493500.v2.1/Podel.05G068900.v2.1/Podel.02G280600.v2.1/Podel.04G203300.v2.1/Podel.01G460100.v2.1/…	Podel.06G267900/Podel.04G032000/Podel.02G015500/Podel.11G165600/Podel.02G264100/Podel.05G231600/Podel.07G039900/Podel.06G269400/Podel.03G055200/Podel.07G113300/Podel.08G209900/Podel.18G027500/Podel.02G046600/Podel.10G083000/Podel.01G493500/Podel.05G068900/Podel.02G280600/Podel.04G203300/Podel.01G460100/Podel.02G061300/Podel.14G184700/Podel.05G262100/Podel.11G030300/Podel.07G064600/Podel.10G215100…	pop:7471593/pop:7490773/pop:7496895/pop:18103568/pop:7471126/pop:7476887/pop:7473131/pop:7471598/pop:7478401/pop:7466740/pop:7480941/pop:18107507/pop:7479997/pop:7474207/pop:7457672/pop:7466843/pop:7471200/pop:18098086/pop:18095761/pop:7480710/pop:7463368/pop:7485623/pop:7495298/pop:18101088/pop:7458603/pop:7477808/pop:7480754/pop:7474216/pop:7492927/pop:7458524/pop:7467494/pop:7477164/pop:748071…	48	9	Podel.10G246200.v2.1/Podel.08G057200.v2.1/Podel.01G492200.v2.1/Podel.01G460200.v2.1/Podel.03G161600.v2.1/Podel.17G157100.v2.1/Podel.02G234000.v2.1/Podel.T092600.v2.1/Podel.02G236400.v2.1	39	Podel.06G267900.v2.1/Podel.04G032000.v2.1/Podel.02G015500.v2.1/Podel.11G165600.v2.1/Podel.02G264100.v2.1/Podel.05G231600.v2.1/Podel.07G039900.v2.1/Podel.06G269400.v2.1/Podel.03G055200.v2.1/Podel.07G113300.v2.1/Podel.08G209900.v2.1/Podel.18G027500.v2.1/Podel.02G046600.v2.1/Podel.10G083000.v2.1/Podel.01G493500.v2.1/Podel.05G068900.v2.1/Podel.02G280600.v2.1/Podel.04G203300.v2.1/Podel.01G460100.v2.1/…
pop00040	Pentose and glucuronate interconversions	44/1818	109/7207	0.000336433	0.00452316	Podel.15G092700.v2.1/Podel.08G210100.v2.1/Podel.01G174100.v2.1/Podel.18G051000.v2.1/Podel.06G148700.v2.1/Podel.03G189200.v2.1/Podel.02G225500.v2.1/Podel.10G234800.v2.1/Podel.01G056500.v2.1/Podel.04G126900.v2.1/Podel.01G174000.v2.1/Podel.01G057500.v2.1/Podel.03G002000.v2.1/Podel.13G014200.v2.1/Podel.02G225400.v2.1/Podel.11G132300.v2.1/Podel.06G131800.v2.1/Podel.17G091500.v2.1/Podel.08G040000.v2.1/…	Podel.15G092700/Podel.08G210100/Podel.01G174100/Podel.18G051000/Podel.06G148700/Podel.03G189200/Podel.02G225500/Podel.10G234800/Podel.01G056500/Podel.04G126900/Podel.01G174000/Podel.01G057500/Podel.03G002000/Podel.13G014200/Podel.02G225400/Podel.11G132300/Podel.06G131800/Podel.17G091500/Podel.08G040000/Podel.06G144100/Podel.06G099200/Podel.T258800/Podel.T148800/Podel.12G097400/Podel.14G121400/Pod…	pop:7453817/pop:7494805/pop:18094669/pop:7476660/pop:18100268/pop:7481246/pop:7487796/pop:7468445/pop:7460526/pop:7461176/pop:18110050/pop:7460526/pop:18111120/pop:7478925/pop:7487797/pop:18103429/pop:18100132/pop:7494578/pop:7479851/pop:18100268/pop:7487280/pop:18109254/pop:18111197/pop:112323533/pop:7455411/pop:18109254/pop:7460723/pop:7476744/pop:7495526/pop:7476660/pop:7488611/pop:7467675/pop…	44	3	Podel.02G225500.v2.1/Podel.15G129800.v2.1/Podel.02G159700.v2.1	41	Podel.15G092700.v2.1/Podel.08G210100.v2.1/Podel.01G174100.v2.1/Podel.18G051000.v2.1/Podel.06G148700.v2.1/Podel.03G189200.v2.1/Podel.10G234800.v2.1/Podel.01G056500.v2.1/Podel.04G126900.v2.1/Podel.01G174000.v2.1/Podel.01G057500.v2.1/Podel.03G002000.v2.1/Podel.13G014200.v2.1/Podel.02G225400.v2.1/Podel.11G132300.v2.1/Podel.06G131800.v2.1/Podel.17G091500.v2.1/Podel.08G040000.v2.1/Podel.06G144100.v2.1/…
pop00630	Glyoxylate and dicarboxylate metabolism	43/1818	107/7207	0.000438347	0.005304	Podel.04G110100.v2.1/Podel.11G007900.v2.1/Podel.04G178100.v2.1/Podel.01G155600.v2.1/Podel.17G122700.v2.1/Podel.10G024300.v2.1/Podel.01G418100.v2.1/Podel.11G109900.v2.1/Podel.10G182400.v2.1/Podel.12G046000.v2.1/Podel.01G266300.v2.1/Podel.08G001100.v2.1/Podel.14G162000.v2.1/Podel.04G008200.v2.1/Podel.08G229800.v2.1/Podel.08G191200.v2.1/Podel.04G093000.v2.1/novel.478/Podel.08G120300.v2.1/Podel.09G04…	Podel.04G110100/Podel.11G007900/Podel.04G178100/Podel.01G155600/Podel.17G122700/Podel.10G024300/Podel.01G418100/Podel.11G109900/Podel.10G182400/Podel.12G046000/Podel.01G266300/Podel.08G001100/Podel.14G162000/Podel.04G008200/Podel.08G229800/Podel.08G191200/Podel.04G093000/-/Podel.08G120300/Podel.09G048400/Podel.10G262400/Podel.01G111800/Podel.08G092700/Podel.01G305300/Podel.08G127700/Podel.01G3039…	pop:7477424/pop:18111215/pop:7453649/pop:18094192/pop:18099496/pop:7475932/pop:18095522/pop:7472359/pop:7464598/pop:7485167/pop:7467988/pop:7497767/pop:7468501/pop:18097363/pop:7469108/pop:7467536/pop:7493567/pop:18101054/pop:7471086/pop:7467398/pop:7455512/pop:7479322/pop:7462118/pop:7478683/pop:7485915/pop:7478683/pop:7469356/pop:18097666/pop:7483558/pop:18096946/pop:18096946/pop:7469050/pop:74…	43	5	Podel.14G162000.v2.1/Podel.01G111800.v2.1/Podel.04G120200.v2.1/Podel.03G071400.v2.1/Podel.17G136500.v2.1	38	Podel.04G110100.v2.1/Podel.11G007900.v2.1/Podel.04G178100.v2.1/Podel.01G155600.v2.1/Podel.17G122700.v2.1/Podel.10G024300.v2.1/Podel.01G418100.v2.1/Podel.11G109900.v2.1/Podel.10G182400.v2.1/Podel.12G046000.v2.1/Podel.01G266300.v2.1/Podel.08G001100.v2.1/Podel.04G008200.v2.1/Podel.08G229800.v2.1/Podel.08G191200.v2.1/Podel.04G093000.v2.1/novel.478/Podel.08G120300.v2.1/Podel.09G048400.v2.1/Podel.10G26…
pop00073	Cutin, suberine and wax biosynthesis	22/1818	45/7207	0.00050615	0.00556765	Podel.02G044500.v2.1/Podel.03G138200.v2.1/Podel.08G032700.v2.1/Podel.05G233000.v2.1/Podel.19G078000.v2.1/Podel.03G044900.v2.1/Podel.14G087500.v2.1/Podel.09G152400.v2.1/Podel.04G189400.v2.1/Podel.15G105500.v2.1/Podel.10G181600.v2.1/novel.1072/Podel.14G189500.v2.1/Podel.10G106400.v2.1/novel.507/Podel.18G047100.v2.1/Podel.16G034400.v2.1/Podel.09G044400.v2.1/Podel.01G213100.v2.1/Podel.14G175800.v2.1/…	Podel.02G044500/Podel.03G138200/Podel.08G032700/Podel.05G233000/Podel.19G078000/Podel.03G044900/Podel.14G087500/Podel.09G152400/Podel.04G189400/Podel.15G105500/Podel.10G181600/-/Podel.14G189500/Podel.10G106400/-/Podel.18G047100/Podel.16G034400/Podel.09G044400/Podel.01G213100/Podel.14G175800/-/Podel.18G047000	pop:7479985/pop:7458180/pop:7494899/pop:18099663/pop:18108459/pop:18096754/pop:7496976/pop:7474948/pop:7479040/pop:7456620/pop:7474394/pop:18108459/pop:7463394/pop:7482909/pop:7474394/pop:7458908/pop:7458908/pop:7481488/pop:18094858/pop:7469323/pop:7474394/pop:7458908	22	3	Podel.05G233000.v2.1/Podel.04G189400.v2.1/Podel.15G105500.v2.1	19	Podel.02G044500.v2.1/Podel.03G138200.v2.1/Podel.08G032700.v2.1/Podel.19G078000.v2.1/Podel.03G044900.v2.1/Podel.14G087500.v2.1/Podel.09G152400.v2.1/Podel.10G181600.v2.1/novel.1072/Podel.14G189500.v2.1/Podel.10G106400.v2.1/novel.507/Podel.18G047100.v2.1/Podel.16G034400.v2.1/Podel.09G044400.v2.1/Podel.01G213100.v2.1/Podel.14G175800.v2.1/novel.650/Podel.18G047000.v2.1
pop00270	Cysteine and methionine metabolism	58/1818	162/7207	0.0016063	0.0161969	Podel.03G202200.v2.1/Podel.13G005500.v2.1/Podel.01G087500.v2.1/Podel.02G177700.v2.1/Podel.04G195800.v2.1/Podel.13G103900.v2.1/Podel.08G191200.v2.1/Podel.01G318900.v2.1/Podel.19G039500.v2.1/Podel.11G111800.v2.1/Podel.02G246900.v2.1/Podel.14G088100.v2.1/Podel.09G097400.v2.1/Podel.05G051400.v2.1/Podel.04G002500.v2.1/Podel.03G105500.v2.1/Podel.02G135000.v2.1/Podel.17G013400.v2.1/Podel.02G124200.v2.1/…	Podel.03G202200/Podel.13G005500/Podel.01G087500/Podel.02G177700/Podel.04G195800/Podel.13G103900/Podel.08G191200/Podel.01G318900/Podel.19G039500/Podel.11G111800/Podel.02G246900/Podel.14G088100/Podel.09G097400/Podel.05G051400/Podel.04G002500/Podel.03G105500/Podel.02G135000/Podel.17G013400/Podel.02G124200/Podel.01G305300/-/Podel.03G202100/Podel.13G035700/Podel.01G303900/Podel.03G208000/Podel.01G3875…	pop:7462830/pop:7478878/pop:7477821/pop:7457347/pop:18098013/pop:18104351/pop:7467536/pop:7492068/pop:112323225/pop:7462312/pop:7489875/pop:7494093/pop:112328693/pop:18098921/pop:18097294/pop:18096996/pop:7472681/pop:18106790/pop:7467241/pop:7478683/pop:7455251/pop:7462830/pop:18110974/pop:7478683/pop:18109738/pop:7485103/pop:18097666/pop:18106787/pop:7483264/pop:18107431/pop:18100144/pop:7468078…	58	19	Podel.03G202200.v2.1/Podel.13G005500.v2.1/Podel.19G039500.v2.1/Podel.11G111800.v2.1/Podel.14G088100.v2.1/Podel.02G135000.v2.1/Podel.02G124200.v2.1/novel.840/Podel.03G202100.v2.1/Podel.13G035700.v2.1/Podel.01G387500.v2.1/Podel.04G120200.v2.1/Podel.11G114700.v2.1/Podel.18G133000.v2.1/Podel.14G011800.v2.1/Podel.18G131700.v2.1/Podel.05G089900.v2.1/Podel.11G114600.v2.1/novel.139	39	Podel.01G087500.v2.1/Podel.02G177700.v2.1/Podel.04G195800.v2.1/Podel.13G103900.v2.1/Podel.08G191200.v2.1/Podel.01G318900.v2.1/Podel.02G246900.v2.1/Podel.09G097400.v2.1/Podel.05G051400.v2.1/Podel.04G002500.v2.1/Podel.03G105500.v2.1/Podel.17G013400.v2.1/Podel.01G305300.v2.1/Podel.01G303900.v2.1/Podel.03G208000.v2.1/Podel.17G013100.v2.1/Podel.01G011200.v2.1/Podel.17G112300.v2.1/Podel.06G133300.v2.1/…
pop04075	Plant hormone signal transduction	112/1818	350/7207	0.00207481	0.0193117	Podel.14G096900.v2.1/Podel.03G028900.v2.1/Podel.05G185400.v2.1/Podel.08G227500.v2.1/Podel.06G107100.v2.1/Podel.02G187400.v2.1/Podel.04G097100.v2.1/Podel.02G192200.v2.1/Podel.15G038300.v2.1/Podel.13G028900.v2.1/Podel.05G058500.v2.1/Podel.05G058600.v2.1/Podel.10G000900.v2.1/Podel.09G109700.v2.1/Podel.13G044100.v2.1/Podel.09G085200.v2.1/Podel.15G037700.v2.1/Podel.08G196400.v2.1/Podel.17G134500.v2.1/…	Podel.14G096900/Podel.03G028900/Podel.05G185400/Podel.08G227500/Podel.06G107100/Podel.02G187400/Podel.04G097100/Podel.02G192200/Podel.15G038300/Podel.13G028900/Podel.05G058500/Podel.05G058600/Podel.10G000900/Podel.09G109700/Podel.13G044100/Podel.09G085200/Podel.15G037700/Podel.08G196400/Podel.17G134500/Podel.02G175200/Podel.13G181700/Podel.05G231000/Podel.01G063100/Podel.09G100500/Podel.08G242300…	pop:7494139/pop:7478140/pop:7460939/pop:7473266/pop:7487306/pop:7497237/pop:7493546/pop:18096378/pop:18105565/pop:7473315/pop:18098972/pop:18098973/pop:7477193/pop:7490003/pop:7474608/pop:18102076/pop:18105565/pop:7494754/pop:18099385/pop:7461761/pop:7497387/pop:7454323/pop:7460552/pop:7490056/pop:18101870/pop:7467523/pop:7486843/pop:7472001/pop:7492804/pop:7472133/pop:7464108/pop:7469072/pop:748…	112	35	Podel.14G096900.v2.1/Podel.03G028900.v2.1/Podel.02G187400.v2.1/Podel.02G192200.v2.1/Podel.13G028900.v2.1/Podel.10G000900.v2.1/Podel.09G109700.v2.1/Podel.01G063100.v2.1/Podel.08G242300.v2.1/Podel.08G185600.v2.1/Podel.08G015100.v2.1/Podel.16G130700.v2.1/Podel.04G186800.v2.1/Podel.06G161300.v2.1/Podel.03G179200.v2.1/Podel.05G265700.v2.1/Podel.15G073700.v2.1/Podel.07G094400.v2.1/Podel.01G066000.v2.1/…	77	Podel.05G185400.v2.1/Podel.08G227500.v2.1/Podel.06G107100.v2.1/Podel.04G097100.v2.1/Podel.15G038300.v2.1/Podel.05G058500.v2.1/Podel.05G058600.v2.1/Podel.13G044100.v2.1/Podel.09G085200.v2.1/Podel.15G037700.v2.1/Podel.08G196400.v2.1/Podel.17G134500.v2.1/Podel.02G175200.v2.1/Podel.13G181700.v2.1/Podel.05G231000.v2.1/Podel.09G100500.v2.1/Podel.02G047400.v2.1/Podel.14G107000.v2.1/Podel.09G137500.v2.1/…
pop00905	Brassinosteroid biosynthesis	15/1818	31/7207	0.00442078	0.0382081	Podel.03G069000.v2.1/Podel.06G155000.v2.1/Podel.19G074900.v2.1/Podel.03G069200.v2.1/Podel.01G178900.v2.1/Podel.07G020600.v2.1/Podel.10G140800.v2.1/Podel.08G082300.v2.1/Podel.03G069300.v2.1/Podel.06G167500.v2.1/Podel.T040700.v2.1/Podel.05G138200.v2.1/Podel.03G069100.v2.1/Podel.04G126100.v2.1/Podel.10G140700.v2.1	Podel.03G069000/Podel.06G155000/Podel.19G074900/Podel.03G069200/Podel.01G178900/Podel.07G020600/Podel.10G140800/Podel.08G082300/Podel.03G069300/Podel.06G167500/Podel.T040700/Podel.05G138200/Podel.03G069100/Podel.04G126100/Podel.10G140700	pop:7478347/pop:18100331/pop:7475747/pop:7478346/pop:18094719/pop:7495513/pop:7482247/pop:7494485/pop:7478346/pop:7484685/pop:7489409/pop:18099286/pop:7478346/pop:7480593/pop:7489409	15	2	Podel.19G074900.v2.1/Podel.08G082300.v2.1	13	Podel.03G069000.v2.1/Podel.06G155000.v2.1/Podel.03G069200.v2.1/Podel.01G178900.v2.1/Podel.07G020600.v2.1/Podel.10G140800.v2.1/Podel.03G069300.v2.1/Podel.06G167500.v2.1/Podel.T040700.v2.1/Podel.05G138200.v2.1/Podel.03G069100.v2.1/Podel.04G126100.v2.1/Podel.10G140700.v2.1
pop00100	Steroid biosynthesis	21/1818	49/7207	0.00515047	0.0390375	Podel.08G100200.v2.1/Podel.03G173700.v2.1/Podel.05G261800.v2.1/Podel.02G015800.v2.1/Podel.09G059600.v2.1/Podel.03G122300.v2.1/Podel.09G060100.v2.1/Podel.01G123200.v2.1/Podel.10G171500.v2.1/Podel.06G044700.v2.1/Podel.04G165100.v2.1/Podel.16G018800.v2.1/Podel.07G009700.v2.1/Podel.06G085700.v2.1/Podel.03G172500.v2.1/Podel.01G352300.v2.1/Podel.16G018600.v2.1/Podel.01G071600.v2.1/Podel.01G280100.v2.1/…	Podel.08G100200/Podel.03G173700/Podel.05G261800/Podel.02G015800/Podel.09G059600/Podel.03G122300/Podel.09G060100/Podel.01G123200/Podel.10G171500/Podel.06G044700/Podel.04G165100/Podel.16G018800/Podel.07G009700/Podel.06G085700/Podel.03G172500/Podel.01G352300/Podel.16G018600/Podel.01G071600/Podel.01G280100/Podel.01G256200/Podel.14G070100	pop:7460681/pop:7481174/pop:7494000/pop:7490620/pop:7467341/pop:7479230/pop:7467341/pop:18094413/pop:7481591/pop:7473582/pop:7461247/pop:18108148/pop:7497730/pop:7485522/pop:7496516/pop:7467713/pop:7465918/pop:7482828/pop:18095100/pop:7485682/pop:7488901	21	3	Podel.06G044700.v2.1/Podel.04G165100.v2.1/Podel.14G070100.v2.1	18	Podel.08G100200.v2.1/Podel.03G173700.v2.1/Podel.05G261800.v2.1/Podel.02G015800.v2.1/Podel.09G059600.v2.1/Podel.03G122300.v2.1/Podel.09G060100.v2.1/Podel.01G123200.v2.1/Podel.10G171500.v2.1/Podel.16G018800.v2.1/Podel.07G009700.v2.1/Podel.06G085700.v2.1/Podel.03G172500.v2.1/Podel.01G352300.v2.1/Podel.16G018600.v2.1/Podel.01G071600.v2.1/Podel.01G280100.v2.1/Podel.01G256200.v2.1
pop00562	Inositol phosphate metabolism	38/1818	103/7207	0.00545948	0.0390375	Podel.12G106500.v2.1/Podel.01G292600.v2.1/Podel.08G070300.v2.1/Podel.18G068300.v2.1/Podel.10G208400.v2.1/Podel.05G086500.v2.1/Podel.01G263200.v2.1/Podel.10G191500.v2.1/Podel.01G251000.v2.1/Podel.07G097300.v2.1/Podel.13G125300.v2.1/Podel.15G102800.v2.1/Podel.12G078300.v2.1/Podel.13G115700.v2.1/Podel.01G230800.v2.1/Podel.08G168900.v2.1/Podel.01G265000.v2.1/Podel.08G083300.v2.1/Podel.15G116000.v2.1/…	Podel.12G106500/Podel.01G292600/Podel.08G070300/Podel.18G068300/Podel.10G208400/Podel.05G086500/Podel.01G263200/Podel.10G191500/Podel.01G251000/Podel.07G097300/Podel.13G125300/Podel.15G102800/Podel.12G078300/Podel.13G115700/Podel.01G230800/Podel.08G168900/Podel.01G265000/Podel.08G083300/Podel.15G116000/Podel.05G162300/Podel.01G265200/Podel.07G056300/Podel.09G086600/Podel.19G091600/Podel.05G184300…	pop:7484478/pop:7480121/pop:7487962/pop:18107663/pop:7458145/pop:7477098/pop:7478536/pop:7474434/pop:7465110/pop:7456922/pop:18104493/pop:7463132/pop:7484773/pop:7467405/pop:7484083/pop:7471467/pop:7478527/pop:7494494/pop:7457590/pop:7489780/pop:7467994/pop:7462591/pop:7469654/pop:7467444/pop:7469129/pop:112325746/pop:18094146/pop:7475026/pop:7468557/pop:7472542/pop:7478527/pop:7491867/pop:746024…	38	5	Podel.05G086500.v2.1/Podel.01G263200.v2.1/Podel.13G125300.v2.1/Podel.12G078300.v2.1/Podel.13G115700.v2.1	33	Podel.12G106500.v2.1/Podel.01G292600.v2.1/Podel.08G070300.v2.1/Podel.18G068300.v2.1/Podel.10G208400.v2.1/Podel.10G191500.v2.1/Podel.01G251000.v2.1/Podel.07G097300.v2.1/Podel.15G102800.v2.1/Podel.01G230800.v2.1/Podel.08G168900.v2.1/Podel.01G265000.v2.1/Podel.08G083300.v2.1/Podel.15G116000.v2.1/Podel.05G162300.v2.1/Podel.01G265200.v2.1/Podel.07G056300.v2.1/Podel.09G086600.v2.1/Podel.19G091600.v2.1/…
pop00520	Amino sugar and nucleotide sugar metabolism	65/1818	194/7207	0.00548461	0.0390375	Podel.08G094500.v2.1/Podel.01G217400.v2.1/Podel.10G201500.v2.1/Podel.17G061300.v2.1/Podel.06G024800.v2.1/Podel.03G128300.v2.1/Podel.19G098600.v2.1/Podel.19G098500.v2.1/Podel.15G025400.v2.1/Podel.04G126200.v2.1/Podel.08G224700.v2.1/Podel.01G243100.v2.1/Podel.01G118300.v2.1/Podel.14G180700.v2.1/Podel.04G126900.v2.1/Podel.08G074300.v2.1/Podel.04G194800.v2.1/Podel.11G058000.v2.1/Podel.17G100700.v2.1/…	Podel.08G094500/Podel.01G217400/Podel.10G201500/Podel.17G061300/Podel.06G024800/Podel.03G128300/Podel.19G098600/Podel.19G098500/Podel.15G025400/Podel.04G126200/Podel.08G224700/Podel.01G243100/Podel.01G118300/Podel.14G180700/Podel.04G126900/Podel.08G074300/Podel.04G194800/Podel.11G058000/Podel.17G100700/Podel.18G117100/Podel.17G123700/Podel.05G254300/Podel.09G050500/Podel.11G153300/Podel.09G147400…	pop:7462126/pop:7473018/pop:7490373/pop:18107096/pop:7479608/pop:7465830/pop:18108499/pop:18108499/pop:18105662/pop:7480594/pop:7469083/pop:18095014/pop:7478085/pop:7456025/pop:7461176/pop:7487979/pop:18098003/pop:18107096/pop:18107340/pop:7489467/pop:18099486/pop:7493962/pop:7482338/pop:7485151/pop:7474964/pop:7467083/pop:7479632/pop:18103617/pop:18099373/pop:7485481/pop:112324307/pop:7498090/po…	65	13	Podel.06G024800.v2.1/Podel.15G025400.v2.1/Podel.04G126200.v2.1/Podel.09G050500.v2.1/Podel.11G153300.v2.1/Podel.01G094200.v2.1/Podel.06G030200.v2.1/Podel.19G098300.v2.1/Podel.16G023400.v2.1/Podel.09G123700.v2.1/Podel.01G269600.v2.1/Podel.03G009500.v2.1/Podel.T010300.v2.1	52	Podel.08G094500.v2.1/Podel.01G217400.v2.1/Podel.10G201500.v2.1/Podel.17G061300.v2.1/Podel.03G128300.v2.1/Podel.19G098600.v2.1/Podel.19G098500.v2.1/Podel.08G224700.v2.1/Podel.01G243100.v2.1/Podel.01G118300.v2.1/Podel.14G180700.v2.1/Podel.04G126900.v2.1/Podel.08G074300.v2.1/Podel.04G194800.v2.1/Podel.11G058000.v2.1/Podel.17G100700.v2.1/Podel.18G117100.v2.1/Podel.17G123700.v2.1/Podel.05G254300.v2.1/…
pop00592	alpha-Linolenic acid metabolism	32/1818	88/7207	0.0129148	0.0868159	Podel.18G140300.v2.1/Podel.01G178700.v2.1/Podel.03G069800.v2.1/Podel.17G047400.v2.1/Podel.04G112500.v2.1/Podel.06G044700.v2.1/Podel.02G012400.v2.1/Podel.04G218200.v2.1/Podel.01G413700.v2.1/Podel.17G049100.v2.1/Podel.05G264800.v2.1/Podel.08G091600.v2.1/Podel.13G107300.v2.1/Podel.05G065500.v2.1/Podel.T153600.v2.1/Podel.17G047300.v2.1/Podel.01G056100.v2.1/Podel.07G116200.v2.1/Podel.03G003200.v2.1/Po…	Podel.18G140300/Podel.01G178700/Podel.03G069800/Podel.17G047400/Podel.04G112500/Podel.06G044700/Podel.02G012400/Podel.04G218200/Podel.01G413700/Podel.17G049100/Podel.05G264800/Podel.08G091600/Podel.13G107300/Podel.05G065500/Podel.T153600/Podel.17G047300/Podel.01G056100/Podel.07G116200/Podel.03G003200/Podel.14G186000/Podel.18G063400/Podel.04G218100/-/Podel.T107300/Podel.05G085300/Podel.13G107700/-…	pop:7470103/pop:18094717/pop:7475684/pop:7496589/pop:7494544/pop:7473582/pop:7494676/pop:18098208/pop:18095489/pop:7496589/pop:7494676/pop:7472457/pop:18104319/pop:18099028/pop:7485908/pop:7496589/pop:18094516/pop:7486091/pop:18111136/pop:7497340/pop:18107699/pop:18098208/pop:18094302/pop:7485908/pop:7477094/pop:18104318/pop:7496589/pop:7494609/pop:18104319/pop:7454371/pop:18105065/pop:112328255	32	16	Podel.01G178700.v2.1/Podel.06G044700.v2.1/Podel.02G012400.v2.1/Podel.04G218200.v2.1/Podel.01G413700.v2.1/Podel.08G091600.v2.1/Podel.T153600.v2.1/Podel.01G056100.v2.1/Podel.07G116200.v2.1/Podel.03G003200.v2.1/Podel.04G218100.v2.1/Podel.T107300.v2.1/Podel.05G085300.v2.1/Podel.01G278000.v2.1/Podel.05G244500.v2.1/Podel.07G116100.v2.1	16	Podel.18G140300.v2.1/Podel.03G069800.v2.1/Podel.17G047400.v2.1/Podel.04G112500.v2.1/Podel.17G049100.v2.1/Podel.05G264800.v2.1/Podel.13G107300.v2.1/Podel.05G065500.v2.1/Podel.17G047300.v2.1/Podel.14G186000.v2.1/Podel.18G063400.v2.1/novel.1219/Podel.13G107700.v2.1/novel.1220/Podel.19G097200.v2.1/Podel.14G048900.v2.1
pop00710	Carbon fixation in photosynthetic organisms	39/1818	112/7207	0.0143195	0.0911927	Podel.04G110100.v2.1/Podel.01G144100.v2.1/Podel.01G488600.v2.1/Podel.17G122700.v2.1/Podel.08G099100.v2.1/Podel.10G173100.v2.1/Podel.05G270500.v2.1/Podel.08G078600.v2.1/Podel.14G147800.v2.1/Podel.05G203000.v2.1/Podel.05G056400.v2.1/Podel.04G165900.v2.1/Podel.08G070300.v2.1/Podel.10G208400.v2.1/Podel.02G240000.v2.1/Podel.08G191200.v2.1/Podel.13G041500.v2.1/Podel.01G251000.v2.1/Podel.02G074600.v2.1/…	Podel.04G110100/Podel.01G144100/Podel.01G488600/Podel.17G122700/Podel.08G099100/Podel.10G173100/Podel.05G270500/Podel.08G078600/Podel.14G147800/Podel.05G203000/Podel.05G056400/Podel.04G165900/Podel.08G070300/Podel.10G208400/Podel.02G240000/Podel.08G191200/Podel.13G041500/Podel.01G251000/Podel.02G074600/Podel.16G095800/Podel.01G305300/Podel.10G174000/Podel.01G303900/Podel.04G120200/Podel.11G161400…	pop:7477424/pop:18094096/pop:7457647/pop:18099496/pop:7496585/pop:7481598/pop:7494712/pop:112328513/pop:7457998/pop:7492465/pop:18098956/pop:7470027/pop:7487962/pop:7458145/pop:7457998/pop:7467536/pop:7487664/pop:7465110/pop:7467822/pop:7467630/pop:7478683/pop:7481599/pop:7478683/pop:18097666/pop:18103531/pop:7472353/pop:7469050/pop:7465461/pop:7458241/pop:7494056/pop:7494712/pop:7466033/pop:7480…	39	5	Podel.16G095800.v2.1/Podel.04G120200.v2.1/Podel.02G239200.v2.1/Podel.18G045700.v2.1/Podel.01G356100.v2.1	34	Podel.04G110100.v2.1/Podel.01G144100.v2.1/Podel.01G488600.v2.1/Podel.17G122700.v2.1/Podel.08G099100.v2.1/Podel.10G173100.v2.1/Podel.05G270500.v2.1/Podel.08G078600.v2.1/Podel.14G147800.v2.1/Podel.05G203000.v2.1/Podel.05G056400.v2.1/Podel.04G165900.v2.1/Podel.08G070300.v2.1/Podel.10G208400.v2.1/Podel.02G240000.v2.1/Podel.08G191200.v2.1/Podel.13G041500.v2.1/Podel.01G251000.v2.1/Podel.02G074600.v2.1/…
pop01200	Carbon metabolism	121/1818	406/7207	0.0178726	0.108129	Podel.04G110100.v2.1/Podel.11G007900.v2.1/Podel.01G144100.v2.1/Podel.04G178100.v2.1/Podel.01G488600.v2.1/Podel.01G155600.v2.1/Podel.17G122700.v2.1/Podel.08G099100.v2.1/Podel.10G173100.v2.1/Podel.01G418100.v2.1/Podel.05G270500.v2.1/Podel.15G007300.v2.1/Podel.02G177700.v2.1/Podel.08G078600.v2.1/Podel.14G147800.v2.1/Podel.05G203000.v2.1/Podel.11G109900.v2.1/Podel.07G031300.v2.1/Podel.10G182400.v2.1/…	Podel.04G110100/Podel.11G007900/Podel.01G144100/Podel.04G178100/Podel.01G488600/Podel.01G155600/Podel.17G122700/Podel.08G099100/Podel.10G173100/Podel.01G418100/Podel.05G270500/Podel.15G007300/Podel.02G177700/Podel.08G078600/Podel.14G147800/Podel.05G203000/Podel.11G109900/Podel.07G031300/Podel.10G182400/Podel.05G056400/Podel.01G065500/Podel.04G165900/Podel.08G070300/Podel.01G266300/Podel.08G001100…	pop:7477424/pop:18111215/pop:18094096/pop:7453649/pop:7457647/pop:18094192/pop:18099496/pop:7496585/pop:7481598/pop:18095522/pop:7494712/pop:7475156/pop:7457347/pop:112328513/pop:7457998/pop:7492465/pop:7472359/pop:7473170/pop:7464598/pop:18098956/pop:7482798/pop:7470027/pop:7487962/pop:7467988/pop:7497767/pop:7468501/pop:7458145/pop:18097363/pop:7457998/pop:7478801/pop:7467536/pop:7487664/pop:18…	121	25	Podel.07G031300.v2.1/Podel.01G065500.v2.1/Podel.14G162000.v2.1/Podel.14G088100.v2.1/Podel.02G013000.v2.1/Podel.08G114800.v2.1/Podel.12G002400.v2.1/Podel.16G095800.v2.1/Podel.09G050500.v2.1/Podel.02G135000.v2.1/Podel.13G035700.v2.1/Podel.03G163700.v2.1/Podel.01G387500.v2.1/Podel.04G120200.v2.1/Podel.01G082600.v2.1/Podel.01G269600.v2.1/Podel.01G485700.v2.1/Podel.02G239200.v2.1/Podel.03G071400.v2.1/…	96	Podel.04G110100.v2.1/Podel.11G007900.v2.1/Podel.01G144100.v2.1/Podel.04G178100.v2.1/Podel.01G488600.v2.1/Podel.01G155600.v2.1/Podel.17G122700.v2.1/Podel.08G099100.v2.1/Podel.10G173100.v2.1/Podel.01G418100.v2.1/Podel.05G270500.v2.1/Podel.15G007300.v2.1/Podel.02G177700.v2.1/Podel.08G078600.v2.1/Podel.14G147800.v2.1/Podel.05G203000.v2.1/Podel.11G109900.v2.1/Podel.10G182400.v2.1/Podel.05G056400.v2.1/…
pop00950	Isoquinoline alkaloid biosynthesis	18/1818	45/7207	0.0205129	0.118193	Podel.01G125800.v2.1/Podel.06G097000.v2.1/Podel.11G111800.v2.1/Podel.17G013400.v2.1/Podel.01G412400.v2.1/Podel.11G105800.v2.1/Podel.17G013100.v2.1/Podel.11G105700.v2.1/Podel.04G160600.v2.1/Podel.10G084600.v2.1/Podel.12G087900.v2.1/Podel.T149000.v2.1/Podel.10G084700.v2.1/Podel.13G055600.v2.1/Podel.06G096800.v2.1/Podel.T186600.v2.1/Podel.T186700.v2.1/Podel.06G096700.v2.1	Podel.01G125800/Podel.06G097000/Podel.11G111800/Podel.17G013400/Podel.01G412400/Podel.11G105800/Podel.17G013100/Podel.11G105700/Podel.04G160600/Podel.10G084600/Podel.12G087900/Podel.T149000/Podel.10G084700/Podel.13G055600/Podel.06G096800/Podel.T186600/Podel.T186700/Podel.06G096700	pop:18094397/pop:18095467/pop:7462312/pop:18106790/pop:112324931/pop:7455937/pop:18106787/pop:7455937/pop:7469999/pop:7474212/pop:7458050/pop:112325657/pop:7474213/pop:7489641/pop:18095465/pop:18095458/pop:18095455/pop:18095458	18	3	Podel.11G111800.v2.1/Podel.10G084600.v2.1/Podel.12G087900.v2.1	15	Podel.01G125800.v2.1/Podel.06G097000.v2.1/Podel.17G013400.v2.1/Podel.01G412400.v2.1/Podel.11G105800.v2.1/Podel.17G013100.v2.1/Podel.11G105700.v2.1/Podel.04G160600.v2.1/Podel.T149000.v2.1/Podel.10G084700.v2.1/Podel.13G055600.v2.1/Podel.06G096800.v2.1/Podel.T186600.v2.1/Podel.T186700.v2.1/Podel.06G096700.v2.1
pop00591	Linoleic acid metabolism	14/1818	33/7207	0.0227525	0.125119	Podel.18G140300.v2.1/Podel.01G178700.v2.1/Podel.03G069800.v2.1/Podel.17G047400.v2.1/Podel.06G044700.v2.1/Podel.13G022200.v2.1/Podel.17G049100.v2.1/Podel.05G037200.v2.1/Podel.17G047300.v2.1/Podel.T158600.v2.1/Podel.14G186000.v2.1/novel.1219/novel.1220/Podel.05G037300.v2.1	Podel.18G140300/Podel.01G178700/Podel.03G069800/Podel.17G047400/Podel.06G044700/Podel.13G022200/Podel.17G049100/Podel.05G037200/Podel.17G047300/Podel.T158600/Podel.14G186000/-/-/Podel.05G037300	pop:7470103/pop:18094717/pop:7475684/pop:7496589/pop:7473582/pop:7473289/pop:7496589/pop:18098779/pop:7496589/pop:18098779/pop:7497340/pop:18094302/pop:7496589/pop:18098781	14	2	Podel.01G178700.v2.1/Podel.06G044700.v2.1	12	Podel.18G140300.v2.1/Podel.03G069800.v2.1/Podel.17G047400.v2.1/Podel.13G022200.v2.1/Podel.17G049100.v2.1/Podel.05G037200.v2.1/Podel.17G047300.v2.1/Podel.T158600.v2.1/Podel.14G186000.v2.1/novel.1219/novel.1220/Podel.05G037300.v2.1
pop00460	Cyanoamino acid metabolism	20/1818	52/7207	0.0237829	0.125119	Podel.15G043500.v2.1/Podel.05G090800.v2.1/Podel.05G081500.v2.1/Podel.02G177700.v2.1/Podel.08G001100.v2.1/Podel.19G038100.v2.1/Podel.09G160500.v2.1/Podel.14G088100.v2.1/Podel.10G262400.v2.1/Podel.08G111900.v2.1/Podel.12G052700.v2.1/Podel.13G059000.v2.1/Podel.12G051800.v2.1/Podel.05G064100.v2.1/Podel.05G064900.v2.1/Podel.05G064500.v2.1/Podel.12G052600.v2.1/novel.466/Podel.05G064700.v2.1/Podel.02G13…	Podel.15G043500/Podel.05G090800/Podel.05G081500/Podel.02G177700/Podel.08G001100/Podel.19G038100/Podel.09G160500/Podel.14G088100/Podel.10G262400/Podel.08G111900/Podel.12G052700/Podel.13G059000/Podel.12G051800/Podel.05G064100/Podel.05G064900/Podel.05G064500/Podel.12G052600/-/Podel.05G064700/Podel.02G135200	pop:7462477/pop:7477120/pop:18099024/pop:7457347/pop:7497767/pop:7469892/pop:7478601/pop:7494093/pop:7455512/pop:7498208/pop:18103692/pop:7489657/pop:18103692/pop:18099024/pop:18099024/pop:18099024/pop:18103692/pop:7476417/pop:18099024/pop:7462862	20	3	Podel.19G038100.v2.1/Podel.14G088100.v2.1/Podel.13G059000.v2.1	17	Podel.15G043500.v2.1/Podel.05G090800.v2.1/Podel.05G081500.v2.1/Podel.02G177700.v2.1/Podel.08G001100.v2.1/Podel.09G160500.v2.1/Podel.10G262400.v2.1/Podel.08G111900.v2.1/Podel.12G052700.v2.1/Podel.12G051800.v2.1/Podel.05G064100.v2.1/Podel.05G064900.v2.1/Podel.05G064500.v2.1/Podel.12G052600.v2.1/novel.466/Podel.05G064700.v2.1/Podel.02G135200.v2.1
pop00945	Stilbenoid, diarylheptanoid and gingerol biosynthesis	17/1818	43/7207	0.027034	0.136296	Podel.16G033900.v2.1/Podel.19G001400.v2.1/Podel.03G198600.v2.1/Podel.11G121500.v2.1/Podel.08G158100.v2.1/Podel.18G109900.v2.1/Podel.13G131200.v2.1/Podel.18G068900.v2.1/Podel.19G001500.v2.1/Podel.19G001700.v2.1/Podel.18G151600.v2.1/Podel.T224900.v2.1/Podel.11G125600.v2.1/Podel.18G109100.v2.1/Podel.13G132200.v2.1/Podel.T047800.v2.1/Podel.19G097500.v2.1	Podel.16G033900/Podel.19G001400/Podel.03G198600/Podel.11G121500/Podel.08G158100/Podel.18G109900/Podel.13G131200/Podel.18G068900/Podel.19G001500/Podel.19G001700/Podel.18G151600/Podel.T224900/Podel.11G125600/Podel.18G109100/Podel.13G132200/Podel.T047800/Podel.19G097500	pop:7458907/pop:18107988/pop:7478310/pop:7462355/pop:7457813/pop:112324975/pop:18104551/pop:18107656/pop:18107988/pop:18107990/pop:112325022/pop:7464737/pop:7462355/pop:7489434/pop:18104547/pop:112327551/pop:18108496	17	7	Podel.16G033900.v2.1/Podel.19G001400.v2.1/Podel.03G198600.v2.1/Podel.18G109900.v2.1/Podel.18G151600.v2.1/Podel.T047800.v2.1/Podel.19G097500.v2.1	10	Podel.11G121500.v2.1/Podel.08G158100.v2.1/Podel.13G131200.v2.1/Podel.18G068900.v2.1/Podel.19G001500.v2.1/Podel.19G001700.v2.1/Podel.T224900.v2.1/Podel.11G125600.v2.1/Podel.18G109100.v2.1/Podel.13G132200.v2.1
pop04145	Phagosome	43/1818	133/7207	0.0381436	0.177817	Podel.01G005000.v2.1/Podel.09G087000.v2.1/Podel.02G021800.v2.1/Podel.05G017600.v2.1/Podel.16G036300.v2.1/Podel.17G084700.v2.1/Podel.01G289700.v2.1/Podel.09G068900.v2.1/Podel.13G010200.v2.1/Podel.09G039400.v2.1/Podel.03G135700.v2.1/Podel.01G308100.v2.1/Podel.06G035500.v2.1/Podel.05G255800.v2.1/Podel.09G069000.v2.1/Podel.01G289800.v2.1/Podel.15G115700.v2.1/Podel.02G122200.v2.1/Podel.13G125300.v2.1/…	Podel.01G005000/Podel.09G087000/Podel.02G021800/Podel.05G017600/Podel.16G036300/Podel.17G084700/Podel.01G289700/Podel.09G068900/Podel.13G010200/Podel.09G039400/Podel.03G135700/Podel.01G308100/Podel.06G035500/Podel.05G255800/Podel.09G069000/Podel.01G289800/Podel.15G115700/Podel.02G122200/Podel.13G125300/Podel.01G483300/Podel.10G226900/Podel.03G134300/Podel.12G078300/Podel.05G209900/Podel.18G081200…	pop:7457696/pop:7478755/pop:7479116/pop:18098599/pop:7464075/pop:7482463/pop:18095120/pop:7454884/pop:7478905/pop:7481503/pop:7465861/pop:7478676/pop:7479658/pop:7477677/pop:18108966/pop:7480106/pop:7456666/pop:7467233/pop:18104493/pop:7471684/pop:7468415/pop:7465852/pop:7484773/pop:7464784/pop:7458775/pop:7478050/pop:7468752/pop:7479658/pop:7483525/pop:18104560/pop:7462970/pop:7467444/pop:749067…	43	4	Podel.13G125300.v2.1/Podel.12G078300.v2.1/Podel.08G077700.v2.1/Podel.12G096400.v2.1	39	Podel.01G005000.v2.1/Podel.09G087000.v2.1/Podel.02G021800.v2.1/Podel.05G017600.v2.1/Podel.16G036300.v2.1/Podel.17G084700.v2.1/Podel.01G289700.v2.1/Podel.09G068900.v2.1/Podel.13G010200.v2.1/Podel.09G039400.v2.1/Podel.03G135700.v2.1/Podel.01G308100.v2.1/Podel.06G035500.v2.1/Podel.05G255800.v2.1/Podel.09G069000.v2.1/Podel.01G289800.v2.1/Podel.15G115700.v2.1/Podel.02G122200.v2.1/Podel.01G483300.v2.1/…
pop00010	Glycolysis / Gluconeogenesis	61/1818	197/7207	0.0382085	0.177817	Podel.01G488600.v2.1/Podel.08G099100.v2.1/Podel.10G173100.v2.1/Podel.01G441300.v2.1/Podel.05G203000.v2.1/Podel.04G165900.v2.1/Podel.08G070300.v2.1/Podel.10G208400.v2.1/Podel.16G125500.v2.1/Podel.02G198500.v2.1/Podel.04G135700.v2.1/Podel.01G251000.v2.1/Podel.01G274900.v2.1/Podel.17G080800.v2.1/Podel.08G120300.v2.1/Podel.02G074600.v2.1/Podel.02G013000.v2.1/Podel.17G084200.v2.1/Podel.06G195800.v2.1/…	Podel.01G488600/Podel.08G099100/Podel.10G173100/Podel.01G441300/Podel.05G203000/Podel.04G165900/Podel.08G070300/Podel.10G208400/Podel.16G125500/Podel.02G198500/Podel.04G135700/Podel.01G251000/Podel.01G274900/Podel.17G080800/Podel.08G120300/Podel.02G074600/Podel.02G013000/Podel.17G084200/Podel.06G195800/Podel.05G254300/Podel.12G002400/Podel.16G095800/Podel.09G050500/Podel.04G136500/Podel.01G366500…	pop:7457647/pop:7496585/pop:7481598/pop:18095692/pop:7492465/pop:7470027/pop:7487962/pop:7458145/pop:7460369/pop:7478801/pop:7472563/pop:7465110/pop:7480051/pop:7482443/pop:7471086/pop:7467822/pop:7496883/pop:18107299/pop:7485231/pop:7493962/pop:7493188/pop:7467630/pop:7482338/pop:7472564/pop:7487879/pop:7485915/pop:7481599/pop:7470585/pop:18097075/pop:7476777/pop:7487078/pop:18103531/pop:1809707…	61	14	Podel.01G441300.v2.1/Podel.02G013000.v2.1/Podel.12G002400.v2.1/Podel.16G095800.v2.1/Podel.09G050500.v2.1/Podel.01G366500.v2.1/Podel.03G163700.v2.1/Podel.01G082600.v2.1/Podel.01G269600.v2.1/Podel.01G210300.v2.1/Podel.07G116200.v2.1/Podel.02G186500.v2.1/Podel.01G356100.v2.1/Podel.07G116100.v2.1	47	Podel.01G488600.v2.1/Podel.08G099100.v2.1/Podel.10G173100.v2.1/Podel.05G203000.v2.1/Podel.04G165900.v2.1/Podel.08G070300.v2.1/Podel.10G208400.v2.1/Podel.16G125500.v2.1/Podel.02G198500.v2.1/Podel.04G135700.v2.1/Podel.01G251000.v2.1/Podel.01G274900.v2.1/Podel.17G080800.v2.1/Podel.08G120300.v2.1/Podel.02G074600.v2.1/Podel.17G084200.v2.1/Podel.06G195800.v2.1/Podel.05G254300.v2.1/Podel.04G136500.v2.1/…
pop00051	Fructose and mannose metabolism	34/1818	102/7207	0.0400371	0.179426	Podel.01G488600.v2.1/Podel.05G134500.v2.1/Podel.10G201500.v2.1/Podel.05G203000.v2.1/Podel.04G165900.v2.1/Podel.08G070300.v2.1/Podel.10G208400.v2.1/Podel.01G251000.v2.1/Podel.08G074300.v2.1/Podel.02G074600.v2.1/Podel.17G123700.v2.1/Podel.06G009400.v2.1/Podel.05G254300.v2.1/Podel.09G050500.v2.1/Podel.17G135600.v2.1/Podel.01G200700.v2.1/Podel.03G163700.v2.1/Podel.11G161400.v2.1/Podel.01G082600.v2.1/…	Podel.01G488600/Podel.05G134500/Podel.10G201500/Podel.05G203000/Podel.04G165900/Podel.08G070300/Podel.10G208400/Podel.01G251000/Podel.08G074300/Podel.02G074600/Podel.17G123700/Podel.06G009400/Podel.05G254300/Podel.09G050500/Podel.17G135600/Podel.01G200700/Podel.03G163700/Podel.11G161400/Podel.01G082600/Podel.06G119400/Podel.07G025600/Podel.14G081700/Podel.01G269600/Podel.T115800/Podel.T151900/Pod…	pop:7457647/pop:18099255/pop:7490373/pop:7492465/pop:7470027/pop:7487962/pop:7458145/pop:7465110/pop:7487979/pop:7467822/pop:18099486/pop:7458492/pop:7493962/pop:7482338/pop:18099373/pop:7470585/pop:18097075/pop:18103531/pop:18097075/pop:7482604/pop:7495490/pop:7496948/pop:7478513/pop:7495535/pop:7485379/pop:7496948/pop:7482604/pop:18099215/pop:7466033/pop:7458492/pop:7497624/pop:7485379/pop:7483…	34	6	Podel.09G050500.v2.1/Podel.03G163700.v2.1/Podel.01G082600.v2.1/Podel.01G269600.v2.1/Podel.06G010100.v2.1/Podel.T010300.v2.1	28	Podel.01G488600.v2.1/Podel.05G134500.v2.1/Podel.10G201500.v2.1/Podel.05G203000.v2.1/Podel.04G165900.v2.1/Podel.08G070300.v2.1/Podel.10G208400.v2.1/Podel.01G251000.v2.1/Podel.08G074300.v2.1/Podel.02G074600.v2.1/Podel.17G123700.v2.1/Podel.06G009400.v2.1/Podel.05G254300.v2.1/Podel.17G135600.v2.1/Podel.01G200700.v2.1/Podel.11G161400.v2.1/Podel.06G119400.v2.1/Podel.07G025600.v2.1/Podel.14G081700.v2.1/…
pop00906	Carotenoid biosynthesis	19/1818	52/7207	0.0460753	0.199111	Podel.09G033000.v2.1/Podel.01G417400.v2.1/novel.587/Podel.04G242000.v2.1/Podel.09G160200.v2.1/Podel.02G138900.v2.1/Podel.19G097900.v2.1/Podel.11G109600.v2.1/Podel.09G160000.v2.1/Podel.T009400.v2.1/Podel.04G200700.v2.1/Podel.05G152000.v2.1/Podel.01G026900.v2.1/Podel.14G028600.v2.1/Podel.13G056500.v2.1/Podel.06G208700.v2.1/Podel.04G146100.v2.1/Podel.09G104800.v2.1/Podel.06G043900.v2.1	Podel.09G033000/Podel.01G417400/-/Podel.04G242000/Podel.09G160200/Podel.02G138900/Podel.19G097900/Podel.11G109600/Podel.09G160000/Podel.T009400/Podel.04G200700/Podel.05G152000/Podel.01G026900/Podel.14G028600/Podel.13G056500/Podel.06G208700/Podel.04G146100/Podel.09G104800/Podel.06G043900	pop:7468629/pop:18095516/pop:7478602/pop:18098425/pop:7478602/pop:7462884/pop:7494613/pop:7472358/pop:7478602/pop:7487015/pop:18098070/pop:7489733/pop:7487015/pop:18104892/pop:7474648/pop:7479491/pop:18097786/pop:7457533/pop:112325979	19	7	Podel.04G242000.v2.1/Podel.04G200700.v2.1/Podel.14G028600.v2.1/Podel.13G056500.v2.1/Podel.06G208700.v2.1/Podel.04G146100.v2.1/Podel.09G104800.v2.1	12	Podel.09G033000.v2.1/Podel.01G417400.v2.1/novel.587/Podel.09G160200.v2.1/Podel.02G138900.v2.1/Podel.19G097900.v2.1/Podel.11G109600.v2.1/Podel.09G160000.v2.1/Podel.T009400.v2.1/Podel.05G152000.v2.1/Podel.01G026900.v2.1/Podel.06G043900.v2.1
pop00450	Selenocompound metabolism	11/1818	27/7207	0.0555921	0.224222	Podel.03G202200.v2.1/Podel.01G087500.v2.1/Podel.04G195800.v2.1/Podel.19G039500.v2.1/Podel.08G183600.v2.1/Podel.03G202100.v2.1/Podel.05G253100.v2.1/Podel.03G208000.v2.1/Podel.13G065500.v2.1/Podel.13G066000.v2.1/Podel.11G142400.v2.1	Podel.03G202200/Podel.01G087500/Podel.04G195800/Podel.19G039500/Podel.08G183600/Podel.03G202100/Podel.05G253100/Podel.03G208000/Podel.13G065500/Podel.13G066000/Podel.11G142400	pop:7462830/pop:7477821/pop:18098013/pop:112323225/pop:7473435/pop:7462830/pop:7493954/pop:18109738/pop:7482366/pop:7482366/pop:7489053	11	3	Podel.03G202200.v2.1/Podel.19G039500.v2.1/Podel.03G202100.v2.1	8	Podel.01G087500.v2.1/Podel.04G195800.v2.1/Podel.08G183600.v2.1/Podel.05G253100.v2.1/Podel.03G208000.v2.1/Podel.13G065500.v2.1/Podel.13G066000.v2.1/Podel.11G142400.v2.1
pop00780	Biotin metabolism	11/1818	27/7207	0.0555921	0.224222	Podel.03G026100.v2.1/Podel.04G137800.v2.1/Podel.16G049700.v2.1/Podel.03G231600.v2.1/Podel.08G202900.v2.1/Podel.01G092200.v2.1/Podel.03G153600.v2.1/Podel.01G135400.v2.1/Podel.11G079800.v2.1/Podel.18G061600.v2.1/novel.1025	Podel.03G026100/Podel.04G137800/Podel.16G049700/Podel.03G231600/Podel.08G202900/Podel.01G092200/Podel.03G153600/Podel.01G135400/Podel.11G079800/Podel.18G061600/-	pop:7461544/pop:7462999/pop:7483981/pop:7461391/pop:7480928/pop:7467069/pop:7465326/pop:18094027/pop:7483587/pop:7490534/pop:18100519	11	4	Podel.01G092200.v2.1/Podel.01G135400.v2.1/Podel.18G061600.v2.1/novel.1025	7	Podel.03G026100.v2.1/Podel.04G137800.v2.1/Podel.16G049700.v2.1/Podel.03G231600.v2.1/Podel.08G202900.v2.1/Podel.03G153600.v2.1/Podel.11G079800.v2.1
pop00603	Glycosphingolipid biosynthesis - globo and isoglobo series	7/1818	15/7207	0.0589458	0.230079	Podel.08G094500.v2.1/Podel.18G157800.v2.1/Podel.01G243100.v2.1/Podel.04G039400.v2.1/Podel.01G243300.v2.1/Podel.11G043000.v2.1/Podel.11G042500.v2.1	Podel.08G094500/Podel.18G157800/Podel.01G243100/Podel.04G039400/Podel.01G243300/Podel.11G043000/Podel.11G042500	pop:7462126/pop:18107910/pop:18095014/pop:7490809/pop:18095016/pop:7485449/pop:7485449	7	1	Podel.18G157800.v2.1	6	Podel.08G094500.v2.1/Podel.01G243100.v2.1/Podel.04G039400.v2.1/Podel.01G243300.v2.1/Podel.11G043000.v2.1/Podel.11G042500.v2.1
pop00920	Sulfur metabolism	17/1818	47/7207	0.0625847	0.236648	Podel.04G010600.v2.1/Podel.17G062700.v2.1/Podel.02G177700.v2.1/Podel.01G340500.v2.1/Podel.14G088100.v2.1/Podel.05G051400.v2.1/Podel.08G183600.v2.1/Podel.13G035700.v2.1/Podel.05G253100.v2.1/Podel.01G387500.v2.1/Podel.01G404300.v2.1/Podel.14G164200.v2.1/Podel.08G178400.v2.1/Podel.05G052400.v2.1/Podel.05G052000.v2.1/Podel.14G163600.v2.1/Podel.T257700.v2.1	Podel.04G010600/Podel.17G062700/Podel.02G177700/Podel.01G340500/Podel.14G088100/Podel.05G051400/Podel.08G183600/Podel.13G035700/Podel.05G253100/Podel.01G387500/Podel.01G404300/Podel.14G164200/Podel.08G178400/Podel.05G052400/Podel.05G052000/Podel.14G163600/Podel.T257700	pop:18097381/pop:18107105/pop:7457347/pop:7495831/pop:7494093/pop:18098921/pop:7473435/pop:18110974/pop:7493954/pop:7485103/pop:7459127/pop:7462058/pop:7473407/pop:18098926/pop:18098924/pop:7462058/pop:18098918	17	3	Podel.14G088100.v2.1/Podel.13G035700.v2.1/Podel.01G387500.v2.1	14	Podel.04G010600.v2.1/Podel.17G062700.v2.1/Podel.02G177700.v2.1/Podel.01G340500.v2.1/Podel.05G051400.v2.1/Podel.08G183600.v2.1/Podel.05G253100.v2.1/Podel.01G404300.v2.1/Podel.14G164200.v2.1/Podel.08G178400.v2.1/Podel.05G052400.v2.1/Podel.05G052000.v2.1/Podel.14G163600.v2.1/Podel.T257700.v2.1
pop00909	Sesquiterpenoid and triterpenoid biosynthesis	11/1818	28/7207	0.0713998	0.261799	Podel.11G031400.v2.1/Podel.04G165100.v2.1/Podel.16G018800.v2.1/Podel.07G009700.v2.1/Podel.01G052900.v2.1/Podel.16G018600.v2.1/Podel.02G140300.v2.1/Podel.01G052800.v2.1/Podel.01G442800.v2.1/Podel.05G107000.v2.1/Podel.11G030800.v2.1	Podel.11G031400/Podel.04G165100/Podel.16G018800/Podel.07G009700/Podel.01G052900/Podel.16G018600/Podel.02G140300/Podel.01G052800/Podel.01G442800/Podel.05G107000/Podel.11G030800	pop:18102943/pop:7461247/pop:18108148/pop:7497730/pop:7496060/pop:7465918/pop:7472693/pop:7496060/pop:18095875/pop:7480434/pop:7495294	11	2	Podel.04G165100.v2.1/Podel.11G030800.v2.1	9	Podel.11G031400.v2.1/Podel.16G018800.v2.1/Podel.07G009700.v2.1/Podel.01G052900.v2.1/Podel.16G018600.v2.1/Podel.02G140300.v2.1/Podel.01G052800.v2.1/Podel.01G442800.v2.1/Podel.05G107000.v2.1
pop00350	Tyrosine metabolism	26/1818	79/7207	0.076072	0.270727	Podel.01G125800.v2.1/Podel.06G097000.v2.1/Podel.16G132900.v2.1/Podel.11G111800.v2.1/Podel.16G132000.v2.1/Podel.02G013000.v2.1/Podel.17G013400.v2.1/Podel.01G412400.v2.1/Podel.11G105800.v2.1/Podel.17G013100.v2.1/Podel.18G148200.v2.1/Podel.11G105700.v2.1/Podel.05G065500.v2.1/Podel.04G160600.v2.1/Podel.10G084600.v2.1/Podel.07G116200.v2.1/Podel.12G087900.v2.1/Podel.T149000.v2.1/Podel.10G084700.v2.1/Po…	Podel.01G125800/Podel.06G097000/Podel.16G132900/Podel.11G111800/Podel.16G132000/Podel.02G013000/Podel.17G013400/Podel.01G412400/Podel.11G105800/Podel.17G013100/Podel.18G148200/Podel.11G105700/Podel.05G065500/Podel.04G160600/Podel.10G084600/Podel.07G116200/Podel.12G087900/Podel.T149000/Podel.10G084700/Podel.13G055600/Podel.19G043300/Podel.06G096800/Podel.T186600/Podel.T186700/Podel.06G096700/Podel…	pop:18094397/pop:18095467/pop:7460405/pop:7462312/pop:7488725/pop:7496883/pop:18106790/pop:112324931/pop:7455937/pop:18106787/pop:7484069/pop:7455937/pop:18099028/pop:7469999/pop:7474212/pop:7486091/pop:7458050/pop:112325657/pop:7474213/pop:7489641/pop:7491072/pop:18095465/pop:18095458/pop:18095455/pop:18095458/pop:112328255	26	7	Podel.11G111800.v2.1/Podel.16G132000.v2.1/Podel.02G013000.v2.1/Podel.10G084600.v2.1/Podel.07G116200.v2.1/Podel.12G087900.v2.1/Podel.07G116100.v2.1	19	Podel.01G125800.v2.1/Podel.06G097000.v2.1/Podel.16G132900.v2.1/Podel.17G013400.v2.1/Podel.01G412400.v2.1/Podel.11G105800.v2.1/Podel.17G013100.v2.1/Podel.18G148200.v2.1/Podel.11G105700.v2.1/Podel.05G065500.v2.1/Podel.04G160600.v2.1/Podel.T149000.v2.1/Podel.10G084700.v2.1/Podel.13G055600.v2.1/Podel.19G043300.v2.1/Podel.06G096800.v2.1/Podel.T186600.v2.1/Podel.T186700.v2.1/Podel.06G096700.v2.1
pop00061	Fatty acid biosynthesis	21/1818	62/7207	0.079677	0.275455	Podel.02G100900.v2.1/Podel.T047300.v2.1/Podel.13G136800.v2.1/Podel.17G096500.v2.1/Podel.03G026100.v2.1/Podel.10G181000.v2.1/Podel.04G137800.v2.1/Podel.05G179600.v2.1/Podel.06G104500.v2.1/Podel.14G178600.v2.1/Podel.16G049700.v2.1/Podel.03G231600.v2.1/Podel.08G202900.v2.1/Podel.18G151800.v2.1/Podel.01G092200.v2.1/Podel.03G153600.v2.1/Podel.02G091500.v2.1/Podel.11G079800.v2.1/Podel.02G091400.v2.1/Po…	Podel.02G100900/Podel.T047300/Podel.13G136800/Podel.17G096500/Podel.03G026100/Podel.10G181000/Podel.04G137800/Podel.05G179600/Podel.06G104500/Podel.14G178600/Podel.16G049700/Podel.03G231600/Podel.08G202900/Podel.18G151800/Podel.01G092200/Podel.03G153600/Podel.02G091500/Podel.11G079800/Podel.02G091400/Podel.18G061600/Podel.01G299700	pop:7495140/pop:7481757/pop:18104593/pop:7484569/pop:7461544/pop:7474396/pop:7462999/pop:7468912/pop:7487293/pop:7469339/pop:7483981/pop:7461391/pop:7480928/pop:18107844/pop:7467069/pop:7465326/pop:7463156/pop:7483587/pop:7463156/pop:7490534/pop:7478782	21	5	Podel.02G100900.v2.1/Podel.T047300.v2.1/Podel.14G178600.v2.1/Podel.01G092200.v2.1/Podel.18G061600.v2.1	16	Podel.13G136800.v2.1/Podel.17G096500.v2.1/Podel.03G026100.v2.1/Podel.10G181000.v2.1/Podel.04G137800.v2.1/Podel.05G179600.v2.1/Podel.06G104500.v2.1/Podel.16G049700.v2.1/Podel.03G231600.v2.1/Podel.08G202900.v2.1/Podel.18G151800.v2.1/Podel.03G153600.v2.1/Podel.02G091500.v2.1/Podel.11G079800.v2.1/Podel.02G091400.v2.1/Podel.01G299700.v2.1
pop01040	Biosynthesis of unsaturated fatty acids	11/1818	29/7207	0.0898002	0.301828	Podel.07G013200.v2.1/Podel.13G136800.v2.1/Podel.06G200900.v2.1/Podel.01G246200.v2.1/Podel.10G181000.v2.1/Podel.10G209400.v2.1/Podel.01G056100.v2.1/Podel.10G046200.v2.1/Podel.08G209700.v2.1/Podel.05G085300.v2.1/Podel.19G097200.v2.1	Podel.07G013200/Podel.13G136800/Podel.06G200900/Podel.01G246200/Podel.10G181000/Podel.10G209400/Podel.01G056100/Podel.10G046200/Podel.08G209700/Podel.05G085300/Podel.19G097200	pop:7480190/pop:18104593/pop:7479530/pop:7485725/pop:7474396/pop:7458148/pop:18094516/pop:7477061/pop:7494803/pop:7477094/pop:7494609	11	2	Podel.01G056100.v2.1/Podel.05G085300.v2.1	9	Podel.07G013200.v2.1/Podel.13G136800.v2.1/Podel.06G200900.v2.1/Podel.01G246200.v2.1/Podel.10G181000.v2.1/Podel.10G209400.v2.1/Podel.10G046200.v2.1/Podel.08G209700.v2.1/Podel.19G097200.v2.1
pop00260	Glycine, serine and threonine metabolism	34/1818	109/7207	0.0930066	0.304157	Podel.11G007900.v2.1/Podel.04G178100.v2.1/Podel.01G155600.v2.1/Podel.01G125800.v2.1/Podel.01G266300.v2.1/Podel.08G001100.v2.1/Podel.13G103900.v2.1/Podel.04G008200.v2.1/Podel.08G120300.v2.1/Podel.09G048400.v2.1/Podel.10G262400.v2.1/Podel.02G135000.v2.1/novel.840/Podel.08G127700.v2.1/Podel.03G095200.v2.1/Podel.T010500.v2.1/Podel.03G093300.v2.1/Podel.06G116200.v2.1/Podel.08G216900.v2.1/Podel.10G0846…	Podel.11G007900/Podel.04G178100/Podel.01G155600/Podel.01G125800/Podel.01G266300/Podel.08G001100/Podel.13G103900/Podel.04G008200/Podel.08G120300/Podel.09G048400/Podel.10G262400/Podel.02G135000/-/Podel.08G127700/Podel.03G095200/Podel.T010500/Podel.03G093300/Podel.06G116200/Podel.08G216900/Podel.10G084600/Podel.16G137600/Podel.12G087900/Podel.06G128400/Podel.18G053400/Podel.10G084700/Podel.12G078700…	pop:18111215/pop:7453649/pop:18094192/pop:18094397/pop:7467988/pop:7497767/pop:18104351/pop:18097363/pop:7471086/pop:7467398/pop:7455512/pop:7472681/pop:7455251/pop:7485915/pop:18096946/pop:7484775/pop:18096946/pop:7468078/pop:7469050/pop:7474212/pop:7460426/pop:7458050/pop:18100094/pop:7470701/pop:7474213/pop:7484775/pop:7470701/pop:18096853/pop:7456937/pop:18107426/pop:7490980/pop:18097363/pop:…	34	8	Podel.02G135000.v2.1/novel.840/Podel.T010500.v2.1/Podel.10G084600.v2.1/Podel.12G087900.v2.1/Podel.12G078700.v2.1/Podel.05G089900.v2.1/Podel.13G049800.v2.1	26	Podel.11G007900.v2.1/Podel.04G178100.v2.1/Podel.01G155600.v2.1/Podel.01G125800.v2.1/Podel.01G266300.v2.1/Podel.08G001100.v2.1/Podel.13G103900.v2.1/Podel.04G008200.v2.1/Podel.08G120300.v2.1/Podel.09G048400.v2.1/Podel.10G262400.v2.1/Podel.08G127700.v2.1/Podel.03G095200.v2.1/Podel.03G093300.v2.1/Podel.06G116200.v2.1/Podel.08G216900.v2.1/Podel.16G137600.v2.1/Podel.06G128400.v2.1/Podel.18G053400.v2.1/…
pop00620	Pyruvate metabolism	41/1818	135/7207	0.100211	0.304681	Podel.T036000.v2.1/Podel.11G005200.v2.1/Podel.01G441300.v2.1/Podel.02G100900.v2.1/Podel.02G198500.v2.1/Podel.08G191200.v2.1/Podel.01G274900.v2.1/Podel.17G080800.v2.1/Podel.08G120300.v2.1/Podel.17G096500.v2.1/Podel.12G002400.v2.1/Podel.04G136500.v2.1/Podel.01G305300.v2.1/Podel.08G127700.v2.1/Podel.01G303900.v2.1/Podel.05G179600.v2.1/Podel.04G120200.v2.1/Podel.06G104500.v2.1/Podel.09G086700.v2.1/Po…	Podel.T036000/Podel.11G005200/Podel.01G441300/Podel.02G100900/Podel.02G198500/Podel.08G191200/Podel.01G274900/Podel.17G080800/Podel.08G120300/Podel.17G096500/Podel.12G002400/Podel.04G136500/Podel.01G305300/Podel.08G127700/Podel.01G303900/Podel.05G179600/Podel.04G120200/Podel.06G104500/Podel.09G086700/Podel.11G108000/Podel.19G088500/Podel.18G151800/Podel.03G092700/Podel.02G239200/Podel.01G210300/P…	pop:7466825/pop:7466825/pop:18095692/pop:7495140/pop:7478801/pop:7467536/pop:7480051/pop:7482443/pop:7471086/pop:7484569/pop:7493188/pop:7472564/pop:7478683/pop:7485915/pop:7478683/pop:7468912/pop:18097666/pop:7487293/pop:7469653/pop:7472353/pop:7475808/pop:18107844/pop:18096940/pop:7458241/pop:18094833/pop:7494056/pop:18096940/pop:18093976/pop:7472564/pop:7494515/pop:7475808/pop:7470579/pop:7483…	41	9	Podel.01G441300.v2.1/Podel.02G100900.v2.1/Podel.12G002400.v2.1/Podel.04G120200.v2.1/Podel.02G239200.v2.1/Podel.01G210300.v2.1/Podel.04G083100.v2.1/Podel.18G045700.v2.1/Podel.04G083400.v2.1	32	Podel.T036000.v2.1/Podel.11G005200.v2.1/Podel.02G198500.v2.1/Podel.08G191200.v2.1/Podel.01G274900.v2.1/Podel.17G080800.v2.1/Podel.08G120300.v2.1/Podel.17G096500.v2.1/Podel.04G136500.v2.1/Podel.01G305300.v2.1/Podel.08G127700.v2.1/Podel.01G303900.v2.1/Podel.05G179600.v2.1/Podel.06G104500.v2.1/Podel.09G086700.v2.1/Podel.11G108000.v2.1/Podel.19G088500.v2.1/Podel.18G151800.v2.1/Podel.03G092700.v2.1/Po…
pop04933	AGE-RAGE signaling pathway in diabetic complications	9/1818	23/7207	0.100549	0.304681	Podel.10G191500.v2.1/Podel.18G081200.v2.1/Podel.01G265000.v2.1/Podel.08G083300.v2.1/Podel.13G133600.v2.1/Podel.01G265200.v2.1/Podel.19G096800.v2.1/Podel.09G047200.v2.1/Podel.01G264900.v2.1	Podel.10G191500/Podel.18G081200/Podel.01G265000/Podel.08G083300/Podel.13G133600/Podel.01G265200/Podel.19G096800/Podel.09G047200/Podel.01G264900	pop:7474434/pop:7458775/pop:7478527/pop:7494494/pop:18104560/pop:7467994/pop:7467468/pop:7468557/pop:7478527	9	0		9	Podel.10G191500.v2.1/Podel.18G081200.v2.1/Podel.01G265000.v2.1/Podel.08G083300.v2.1/Podel.13G133600.v2.1/Podel.01G265200.v2.1/Podel.19G096800.v2.1/Podel.09G047200.v2.1/Podel.01G264900.v2.1
pop01212	Fatty acid metabolism	31/1818	99/7207	0.100721	0.304681	Podel.02G100900.v2.1/Podel.T047300.v2.1/Podel.07G013200.v2.1/Podel.13G136800.v2.1/Podel.06G200900.v2.1/Podel.17G096500.v2.1/Podel.10G007600.v2.1/Podel.01G246200.v2.1/Podel.03G026100.v2.1/Podel.10G181000.v2.1/Podel.04G137800.v2.1/Podel.10G209400.v2.1/Podel.05G179600.v2.1/Podel.06G104500.v2.1/Podel.14G178600.v2.1/Podel.16G049700.v2.1/Podel.03G231600.v2.1/Podel.08G202900.v2.1/Podel.18G151800.v2.1/Po…	Podel.02G100900/Podel.T047300/Podel.07G013200/Podel.13G136800/Podel.06G200900/Podel.17G096500/Podel.10G007600/Podel.01G246200/Podel.03G026100/Podel.10G181000/Podel.04G137800/Podel.10G209400/Podel.05G179600/Podel.06G104500/Podel.14G178600/Podel.16G049700/Podel.03G231600/Podel.08G202900/Podel.18G151800/Podel.01G092200/Podel.03G153600/Podel.01G056100/Podel.02G091500/Podel.11G079800/Podel.10G046200/P…	pop:7495140/pop:7481757/pop:7480190/pop:18104593/pop:7479530/pop:7484569/pop:7496669/pop:7485725/pop:7461544/pop:7474396/pop:7462999/pop:7458148/pop:7468912/pop:7487293/pop:7469339/pop:7483981/pop:7461391/pop:7480928/pop:18107844/pop:7467069/pop:7465326/pop:18094516/pop:7463156/pop:7483587/pop:7477061/pop:7494803/pop:7463156/pop:7490534/pop:7477094/pop:7494609/pop:7478782	31	8	Podel.02G100900.v2.1/Podel.T047300.v2.1/Podel.10G007600.v2.1/Podel.14G178600.v2.1/Podel.01G092200.v2.1/Podel.01G056100.v2.1/Podel.18G061600.v2.1/Podel.05G085300.v2.1	23	Podel.07G013200.v2.1/Podel.13G136800.v2.1/Podel.06G200900.v2.1/Podel.17G096500.v2.1/Podel.01G246200.v2.1/Podel.03G026100.v2.1/Podel.10G181000.v2.1/Podel.04G137800.v2.1/Podel.10G209400.v2.1/Podel.05G179600.v2.1/Podel.06G104500.v2.1/Podel.16G049700.v2.1/Podel.03G231600.v2.1/Podel.08G202900.v2.1/Podel.18G151800.v2.1/Podel.03G153600.v2.1/Podel.02G091500.v2.1/Podel.11G079800.v2.1/Podel.10G046200.v2.1/…
pop00511	Other glycan degradation	11/1818	31/7207	0.1344	0.396645	Podel.08G094500.v2.1/Podel.03G002500.v2.1/Podel.01G243100.v2.1/Podel.12G138500.v2.1/Podel.12G113700.v2.1/Podel.T200400.v2.1/Podel.01G318100.v2.1/Podel.09G096400.v2.1/Podel.01G243300.v2.1/novel.730/Podel.08G088100.v2.1	Podel.08G094500/Podel.03G002500/Podel.01G243100/Podel.12G138500/Podel.12G113700/Podel.T200400/Podel.01G318100/Podel.09G096400/Podel.01G243300/-/Podel.08G088100	pop:7462126/pop:18111124/pop:18095014/pop:7482167/pop:7454599/pop:7482167/pop:7492071/pop:7490074/pop:18095016/pop:7454599/pop:7464622	11	2	Podel.03G002500.v2.1/Podel.08G088100.v2.1	9	Podel.08G094500.v2.1/Podel.01G243100.v2.1/Podel.12G138500.v2.1/Podel.12G113700.v2.1/Podel.T200400.v2.1/Podel.01G318100.v2.1/Podel.09G096400.v2.1/Podel.01G243300.v2.1/novel.730
pop00480	Glutathione metabolism	44/1818	151/7207	0.152901	0.440501	Podel.01G459300.v2.1/Podel.02G014600.v2.1/Podel.08G198700.v2.1/Podel.16G087000.v2.1/Podel.10G029000.v2.1/Podel.05G090800.v2.1/Podel.01G458100.v2.1/Podel.11G137600.v2.1/Podel.01G065500.v2.1/Podel.11G137400.v2.1/Podel.17G150400.v2.1/Podel.11G137700.v2.1/Podel.05G171100.v2.1/Podel.08G198800.v2.1/Podel.05G095300.v2.1/Podel.19G131300.v2.1/Podel.02G014700.v2.1/Podel.07G071100.v2.1/Podel.18G002700.v2.1/…	Podel.01G459300/Podel.02G014600/Podel.08G198700/Podel.16G087000/Podel.10G029000/Podel.05G090800/Podel.01G458100/Podel.11G137600/Podel.01G065500/Podel.11G137400/Podel.17G150400/Podel.11G137700/Podel.05G171100/Podel.08G198800/Podel.05G095300/Podel.19G131300/Podel.02G014700/Podel.07G071100/Podel.18G002700/Podel.18G003800/Podel.01G459200/Podel.01G349400/Podel.10G065600/Podel.06G292000/-/Podel.01G4580…	pop:7459174/pop:7496893/pop:7480906/pop:7467597/pop:18102327/pop:7477120/pop:7459170/pop:18109391/pop:7482798/pop:18109264/pop:18106555/pop:18109391/pop:7468886/pop:18108801/pop:7486350/pop:112323232/pop:7490614/pop:18096455/pop:18107563/pop:18107563/pop:7491378/pop:7456235/pop:18102470/pop:18100791/pop:7459174/pop:7459169/pop:7496065/pop:18102450/pop:18101623/pop:18107563/pop:7491769/pop:7490605…	44	20	Podel.01G459300.v2.1/Podel.08G198700.v2.1/Podel.10G029000.v2.1/Podel.01G458100.v2.1/Podel.01G065500.v2.1/Podel.17G150400.v2.1/Podel.11G137700.v2.1/Podel.08G198800.v2.1/Podel.19G131300.v2.1/Podel.01G459200.v2.1/Podel.10G065600.v2.1/Podel.01G054000.v2.1/Podel.10G055900.v2.1/Podel.07G137800.v2.1/Podel.19G131100.v2.1/novel.792/Podel.10G054700.v2.1/Podel.13G078500.v2.1/Podel.11G110500.v2.1/Podel.11G11…	24	Podel.02G014600.v2.1/Podel.16G087000.v2.1/Podel.05G090800.v2.1/Podel.11G137600.v2.1/Podel.11G137400.v2.1/Podel.05G171100.v2.1/Podel.05G095300.v2.1/Podel.02G014700.v2.1/Podel.07G071100.v2.1/Podel.18G002700.v2.1/Podel.18G003800.v2.1/Podel.01G349400.v2.1/Podel.06G292000.v2.1/novel.317/Podel.01G458000.v2.1/Podel.08G198900.v2.1/Podel.18G002600.v2.1/Podel.11G110200.v2.1/Podel.01G458200.v2.1/Podel.17G06…
pop00410	beta-Alanine metabolism	23/1818	75/7207	0.16868	0.463869	Podel.01G441300.v2.1/Podel.01G125800.v2.1/Podel.01G274900.v2.1/Podel.15G078600.v2.1/Podel.05G003300.v2.1/Podel.02G063200.v2.1/Podel.11G012700.v2.1/Podel.17G157800.v2.1/Podel.06G164500.v2.1/Podel.02G267200.v2.1/Podel.04G004700.v2.1/Podel.12G082500.v2.1/Podel.01G485700.v2.1/Podel.10G084600.v2.1/Podel.10G097900.v2.1/Podel.12G087900.v2.1/Podel.10G084700.v2.1/Podel.01G279800.v2.1/Podel.12G082000.v2.1/…	Podel.01G441300/Podel.01G125800/Podel.01G274900/Podel.15G078600/Podel.05G003300/Podel.02G063200/Podel.11G012700/Podel.17G157800/Podel.06G164500/Podel.02G267200/Podel.04G004700/Podel.12G082500/Podel.01G485700/Podel.10G084600/Podel.10G097900/Podel.12G087900/Podel.10G084700/Podel.01G279800/Podel.12G082000/Podel.05G085300/Podel.19G097200/Podel.17G156900/Podel.10G171700	pop:18095692/pop:18094397/pop:7480051/pop:7453763/pop:7494518/pop:7468727/pop:7484292/pop:18106489/pop:7484673/pop:7488621/pop:18097331/pop:7483490/pop:7471688/pop:7474212/pop:7459087/pop:7458050/pop:7474213/pop:7463838/pop:7483487/pop:7477094/pop:7494609/pop:18106497/pop:7492944	23	11	Podel.01G441300.v2.1/Podel.11G012700.v2.1/Podel.02G267200.v2.1/Podel.04G004700.v2.1/Podel.01G485700.v2.1/Podel.10G084600.v2.1/Podel.10G097900.v2.1/Podel.12G087900.v2.1/Podel.01G279800.v2.1/Podel.05G085300.v2.1/Podel.17G156900.v2.1	12	Podel.01G125800.v2.1/Podel.01G274900.v2.1/Podel.15G078600.v2.1/Podel.05G003300.v2.1/Podel.02G063200.v2.1/Podel.17G157800.v2.1/Podel.06G164500.v2.1/Podel.12G082500.v2.1/Podel.10G084700.v2.1/Podel.12G082000.v2.1/Podel.19G097200.v2.1/Podel.10G171700.v2.1
pop03030	DNA replication	23/1818	75/7207	0.16868	0.463869	Podel.06G285500.v2.1/Podel.07G053700.v2.1/Podel.01G259200.v2.1/Podel.06G294200.v2.1/Podel.01G073600.v2.1/Podel.01G077100.v2.1/Podel.15G059900.v2.1/Podel.04G137900.v2.1/Podel.14G125300.v2.1/Podel.18G117900.v2.1/Podel.06G197500.v2.1/Podel.13G081500.v2.1/Podel.06G288800.v2.1/Podel.10G034400.v2.1/Podel.12G041500.v2.1/Podel.10G049800.v2.1/Podel.09G147700.v2.1/Podel.08G025500.v2.1/Podel.04G099400.v2.1/…	Podel.06G285500/Podel.07G053700/Podel.01G259200/Podel.06G294200/Podel.01G073600/Podel.01G077100/Podel.15G059900/Podel.04G137900/Podel.14G125300/Podel.18G117900/Podel.06G197500/Podel.13G081500/Podel.06G288800/Podel.10G034400/Podel.12G041500/Podel.10G049800/Podel.09G147700/Podel.08G025500/Podel.04G099400/Podel.09G127000/Podel.01G258300/Podel.06G177600/Podel.08G203100	pop:18100764/pop:7483107/pop:7478554/pop:18100808/pop:18094485/pop:7491459/pop:18105740/pop:7472571/pop:7491255/pop:7489472/pop:7455664/pop:7493896/pop:18100764/pop:7492398/pop:7454020/pop:18102432/pop:7456349/pop:7486905/pop:7477456/pop:7456349/pop:7478554/pop:18100495/pop:18102432	23	2	Podel.06G285500.v2.1/Podel.06G294200.v2.1	21	Podel.07G053700.v2.1/Podel.01G259200.v2.1/Podel.01G073600.v2.1/Podel.01G077100.v2.1/Podel.15G059900.v2.1/Podel.04G137900.v2.1/Podel.14G125300.v2.1/Podel.18G117900.v2.1/Podel.06G197500.v2.1/Podel.13G081500.v2.1/Podel.06G288800.v2.1/Podel.10G034400.v2.1/Podel.12G041500.v2.1/Podel.10G049800.v2.1/Podel.09G147700.v2.1/Podel.08G025500.v2.1/Podel.04G099400.v2.1/Podel.09G127000.v2.1/Podel.01G258300.v2.1/…
pop00062	Fatty acid elongation	15/1818	47/7207	0.184845	0.497027	Podel.06G230300.v2.1/Podel.07G013200.v2.1/Podel.08G184600.v2.1/Podel.06G262900.v2.1/Podel.01G246200.v2.1/Podel.10G209400.v2.1/Podel.01G245000.v2.1/Podel.08G141400.v2.1/Podel.10G046200.v2.1/Podel.08G209700.v2.1/Podel.09G026400.v2.1/Podel.09G121600.v2.1/Podel.13G129400.v2.1/Podel.10G075200.v2.1/Podel.14G107700.v2.1	Podel.06G230300/Podel.07G013200/Podel.08G184600/Podel.06G262900/Podel.01G246200/Podel.10G209400/Podel.01G245000/Podel.08G141400/Podel.10G046200/Podel.08G209700/Podel.09G026400/Podel.09G121600/Podel.13G129400/Podel.10G075200/Podel.14G107700	pop:7491974/pop:7480190/pop:7467517/pop:7471569/pop:7485725/pop:7458148/pop:7485729/pop:7488356/pop:7477061/pop:7494803/pop:7489279/pop:7464027/pop:18104526/pop:18102505/pop:18105251	15	0		15	Podel.06G230300.v2.1/Podel.07G013200.v2.1/Podel.08G184600.v2.1/Podel.06G262900.v2.1/Podel.01G246200.v2.1/Podel.10G209400.v2.1/Podel.01G245000.v2.1/Podel.08G141400.v2.1/Podel.10G046200.v2.1/Podel.08G209700.v2.1/Podel.09G026400.v2.1/Podel.09G121600.v2.1/Podel.13G129400.v2.1/Podel.10G075200.v2.1/Podel.14G107700.v2.1
pop00360	Phenylalanine metabolism	18/1818	60/7207	0.236434	0.584835	Podel.08G046700.v2.1/Podel.01G125800.v2.1/Podel.06G136600.v2.1/Podel.16G132900.v2.1/Podel.16G094900.v2.1/Podel.06G136700.v2.1/Podel.11G111800.v2.1/Podel.16G132000.v2.1/Podel.10G229600.v2.1/Podel.17G013400.v2.1/Podel.04G173900.v2.1/Podel.17G013100.v2.1/Podel.10G084600.v2.1/Podel.12G087900.v2.1/Podel.04G167400.v2.1/Podel.10G084700.v2.1/Podel.13G055600.v2.1/Podel.09G135500.v2.1	Podel.08G046700/Podel.01G125800/Podel.06G136600/Podel.16G132900/Podel.16G094900/Podel.06G136700/Podel.11G111800/Podel.16G132000/Podel.10G229600/Podel.17G013400/Podel.04G173900/Podel.17G013100/Podel.10G084600/Podel.12G087900/Podel.04G167400/Podel.10G084700/Podel.13G055600/Podel.09G135500	pop:7479878/pop:18094397/pop:18100180/pop:7460405/pop:7486485/pop:18100180/pop:7462312/pop:7488725/pop:7463441/pop:18106790/pop:18109837/pop:18106787/pop:7474212/pop:7458050/pop:18109837/pop:7474213/pop:7489641/pop:7472143	18	7	Podel.08G046700.v2.1/Podel.16G094900.v2.1/Podel.11G111800.v2.1/Podel.16G132000.v2.1/Podel.10G229600.v2.1/Podel.10G084600.v2.1/Podel.12G087900.v2.1	11	Podel.01G125800.v2.1/Podel.06G136600.v2.1/Podel.16G132900.v2.1/Podel.06G136700.v2.1/Podel.17G013400.v2.1/Podel.04G173900.v2.1/Podel.17G013100.v2.1/Podel.04G167400.v2.1/Podel.10G084700.v2.1/Podel.13G055600.v2.1/Podel.09G135500.v2.1
pop00340	Histidine metabolism	10/1818	31/7207	0.237791	0.584835	Podel.01G441300.v2.1/Podel.01G274900.v2.1/Podel.04G227100.v2.1/Podel.05G202300.v2.1/Podel.09G063500.v2.1/Podel.16G025400.v2.1/Podel.16G025500.v2.1/Podel.06G024300.v2.1/Podel.12G082000.v2.1/Podel.06G024100.v2.1	Podel.01G441300/Podel.01G274900/Podel.04G227100/Podel.05G202300/Podel.09G063500/Podel.16G025400/Podel.16G025500/Podel.06G024300/Podel.12G082000/Podel.06G024100	pop:18095692/pop:7480051/pop:18098303/pop:7492459/pop:7482280/pop:18106070/pop:18108991/pop:7495643/pop:7483487/pop:7495643	10	3	Podel.01G441300.v2.1/Podel.16G025400.v2.1/Podel.16G025500.v2.1	7	Podel.01G274900.v2.1/Podel.04G227100.v2.1/Podel.05G202300.v2.1/Podel.09G063500.v2.1/Podel.06G024300.v2.1/Podel.12G082000.v2.1/Podel.06G024100.v2.1
pop00750	Vitamin B6 metabolism	6/1818	17/7207	0.241434	0.584835	Podel.03G042700.v2.1/Podel.18G054300.v2.1/Podel.16G121900.v2.1/Podel.T064900.v2.1/Podel.08G226800.v2.1/novel.720	Podel.03G042700/Podel.18G054300/Podel.16G121900/Podel.T064900/Podel.08G226800/-	pop:18096733/pop:7476647/pop:7487474/pop:7470551/pop:7469093/pop:7464517	6	2	Podel.16G121900.v2.1/novel.720	4	Podel.03G042700.v2.1/Podel.18G054300.v2.1/Podel.T064900.v2.1/Podel.08G226800.v2.1
pop00590	Arachidonic acid metabolism	8/1818	24/7207	0.241667	0.584835	Podel.05G258500.v2.1/Podel.18G140300.v2.1/Podel.05G090800.v2.1/Podel.06G044700.v2.1/Podel.07G137800.v2.1/Podel.T077000.v2.1/Podel.12G117800.v2.1/Podel.13G137200.v2.1	Podel.05G258500/Podel.18G140300/Podel.05G090800/Podel.06G044700/Podel.07G137800/Podel.T077000/Podel.12G117800/Podel.13G137200	pop:7493986/pop:7470103/pop:7477120/pop:7473582/pop:7491769/pop:18105559/pop:7484898/pop:18104597	8	5	Podel.05G258500.v2.1/Podel.06G044700.v2.1/Podel.07G137800.v2.1/Podel.T077000.v2.1/Podel.12G117800.v2.1	3	Podel.18G140300.v2.1/Podel.05G090800.v2.1/Podel.13G137200.v2.1
pop00904	Diterpenoid biosynthesis	8/1818	24/7207	0.241667	0.584835	Podel.04G116600.v2.1/Podel.15G136600.v2.1/Podel.10G094000.v2.1/Podel.11G021100.v2.1/Podel.11G092500.v2.1/Podel.13G134900.v2.1/Podel.01G188600.v2.1/Podel.04G022600.v2.1	Podel.04G116600/Podel.15G136600/Podel.10G094000/Podel.11G021100/Podel.11G092500/Podel.13G134900/Podel.01G188600/Podel.04G022600	pop:7494570/pop:7454460/pop:7462625/pop:7485437/pop:7471887/pop:18104574/pop:7486634/pop:7479098	8	5	Podel.10G094000.v2.1/Podel.11G021100.v2.1/Podel.11G092500.v2.1/Podel.13G134900.v2.1/Podel.04G022600.v2.1	3	Podel.04G116600.v2.1/Podel.15G136600.v2.1/Podel.01G188600.v2.1
pop00860	Porphyrin and chlorophyll metabolism	23/1818	79/7207	0.247837	0.588006	Podel.06G244900.v2.1/Podel.06G029800.v2.1/Podel.04G222600.v2.1/Podel.04G057300.v2.1/Podel.19G050500.v2.1/Podel.15G107700.v2.1/Podel.10G077300.v2.1/Podel.02G208300.v2.1/Podel.11G119800.v2.1/Podel.05G189400.v2.1/Podel.14G115400.v2.1/Podel.05G050700.v2.1/Podel.03G128000.v2.1/Podel.18G139900.v2.1/Podel.12G113800.v2.1/Podel.05G050600.v2.1/Podel.01G413400.v2.1/Podel.05G196300.v2.1/Podel.01G267400.v2.1/…	Podel.06G244900/Podel.06G029800/Podel.04G222600/Podel.04G057300/Podel.19G050500/Podel.15G107700/Podel.10G077300/Podel.02G208300/Podel.11G119800/Podel.05G189400/Podel.14G115400/Podel.05G050700/Podel.03G128000/Podel.18G139900/Podel.12G113800/Podel.05G050600/Podel.01G413400/Podel.05G196300/Podel.01G267400/Podel.02G082500/Podel.01G491200/Podel.09G048600/Podel.09G002600	pop:7470718/pop:7495664/pop:18098257/pop:7470229/pop:7453573/pop:7456623/pop:7474174/pop:7460503/pop:7460837/pop:7460954/pop:7486839/pop:7458766/pop:7465829/pop:7459895/pop:7454600/pop:7458766/pop:18095486/pop:18099608/pop:7482340/pop:7466435/pop:18103548/pop:7467396/pop:18098257	23	10	Podel.06G244900.v2.1/Podel.04G222600.v2.1/Podel.10G077300.v2.1/Podel.05G050700.v2.1/Podel.03G128000.v2.1/Podel.18G139900.v2.1/Podel.05G050600.v2.1/Podel.01G491200.v2.1/Podel.09G048600.v2.1/Podel.09G002600.v2.1	13	Podel.06G029800.v2.1/Podel.04G057300.v2.1/Podel.19G050500.v2.1/Podel.15G107700.v2.1/Podel.02G208300.v2.1/Podel.11G119800.v2.1/Podel.05G189400.v2.1/Podel.14G115400.v2.1/Podel.12G113800.v2.1/Podel.01G413400.v2.1/Podel.05G196300.v2.1/Podel.01G267400.v2.1/Podel.02G082500.v2.1
pop00250	Alanine, aspartate and glutamate metabolism	24/1818	85/7207	0.297484	0.692223	Podel.10G024300.v2.1/Podel.01G371200.v2.1/Podel.15G016400.v2.1/Podel.12G046000.v2.1/Podel.01G266300.v2.1/Podel.08G229800.v2.1/Podel.04G093000.v2.1/Podel.05G003300.v2.1/Podel.09G048400.v2.1/Podel.17G157800.v2.1/novel.1172/Podel.06G116200.v2.1/Podel.08G216900.v2.1/Podel.T099600.v2.1/Podel.15G117500.v2.1/Podel.16G137600.v2.1/Podel.10G097900.v2.1/Podel.08G245100.v2.1/Podel.02G135200.v2.1/Podel.17G136…	Podel.10G024300/Podel.01G371200/Podel.15G016400/Podel.12G046000/Podel.01G266300/Podel.08G229800/Podel.04G093000/Podel.05G003300/Podel.09G048400/Podel.17G157800/-/Podel.06G116200/Podel.08G216900/Podel.T099600/Podel.15G117500/Podel.16G137600/Podel.10G097900/Podel.08G245100/Podel.02G135200/Podel.17G136500/Podel.09G074700/Podel.05G089900/Podel.17G136200/Podel.08G245200	pop:7475932/pop:7487858/pop:7453835/pop:7485167/pop:7467988/pop:7469108/pop:7493567/pop:7494518/pop:7467398/pop:18106489/pop:7475373/pop:7468078/pop:7469050/pop:7475373/pop:7456680/pop:7460426/pop:7459087/pop:7475373/pop:7462862/pop:18106624/pop:7454859/pop:7456937/pop:7493567/pop:7475373	24	8	Podel.01G371200.v2.1/novel.1172/Podel.T099600.v2.1/Podel.15G117500.v2.1/Podel.10G097900.v2.1/Podel.08G245100.v2.1/Podel.17G136500.v2.1/Podel.05G089900.v2.1	16	Podel.10G024300.v2.1/Podel.15G016400.v2.1/Podel.12G046000.v2.1/Podel.01G266300.v2.1/Podel.08G229800.v2.1/Podel.04G093000.v2.1/Podel.05G003300.v2.1/Podel.09G048400.v2.1/Podel.17G157800.v2.1/Podel.06G116200.v2.1/Podel.08G216900.v2.1/Podel.16G137600.v2.1/Podel.02G135200.v2.1/Podel.09G074700.v2.1/Podel.17G136200.v2.1/Podel.08G245200.v2.1
pop03450	Non-homologous end-joining	4/1818	12/7207	0.358166	0.817701	Podel.01G339100.v2.1/Podel.14G070300.v2.1/Podel.02G162300.v2.1/Podel.04G102400.v2.1	Podel.01G339100/Podel.14G070300/Podel.02G162300/Podel.04G102400	pop:7495838/pop:7464861/pop:7464861/pop:7472336	4	3	Podel.01G339100.v2.1/Podel.14G070300.v2.1/Podel.04G102400.v2.1	1	Podel.02G162300.v2.1
pop04146	Peroxisome	39/1818	146/7207	0.368745	0.826261	Podel.11G016400.v2.1/Podel.04G222100.v2.1/Podel.01G418100.v2.1/Podel.11G109900.v2.1/Podel.09G003300.v2.1/Podel.01G266300.v2.1/Podel.T047300.v2.1/Podel.19G035800.v2.1/Podel.19G078000.v2.1/Podel.09G048400.v2.1/Podel.11G012700.v2.1/Podel.10G063400.v2.1/Podel.19G109200.v2.1/Podel.04G004700.v2.1/Podel.13G030900.v2.1/Podel.12G119500.v2.1/Podel.05G046700.v2.1/Podel.06G028000.v2.1/Podel.03G071700.v2.1/Po…	Podel.11G016400/Podel.04G222100/Podel.01G418100/Podel.11G109900/Podel.09G003300/Podel.01G266300/Podel.T047300/Podel.19G035800/Podel.19G078000/Podel.09G048400/Podel.11G012700/Podel.10G063400/Podel.19G109200/Podel.04G004700/Podel.13G030900/Podel.12G119500/Podel.05G046700/Podel.06G028000/Podel.03G071700/Podel.14G178600/Podel.T047500/Podel.09G152400/Podel.04G103500/Podel.13G031600/Podel.04G189400/Pod…	pop:7484330/pop:18098251/pop:18095522/pop:7472359/pop:7491174/pop:7467988/pop:7481757/pop:7491043/pop:18108459/pop:7467398/pop:7484292/pop:7459975/pop:18108584/pop:18097331/pop:7473899/pop:7456676/pop:18098883/pop:7479623/pop:7483558/pop:7469339/pop:18102328/pop:7474948/pop:7477453/pop:7473899/pop:7479040/pop:18111211/pop:7483557/pop:18094516/pop:18108459/pop:7463156/pop:7458908/pop:7458908/pop:7…	39	11	Podel.T047300.v2.1/Podel.11G012700.v2.1/Podel.19G109200.v2.1/Podel.04G004700.v2.1/Podel.12G119500.v2.1/Podel.14G178600.v2.1/Podel.13G031600.v2.1/Podel.04G189400.v2.1/Podel.03G071400.v2.1/Podel.01G056100.v2.1/Podel.05G085300.v2.1	28	Podel.11G016400.v2.1/Podel.04G222100.v2.1/Podel.01G418100.v2.1/Podel.11G109900.v2.1/Podel.09G003300.v2.1/Podel.01G266300.v2.1/Podel.19G035800.v2.1/Podel.19G078000.v2.1/Podel.09G048400.v2.1/Podel.10G063400.v2.1/Podel.13G030900.v2.1/Podel.05G046700.v2.1/Podel.06G028000.v2.1/Podel.03G071700.v2.1/Podel.T047500.v2.1/Podel.09G152400.v2.1/Podel.04G103500.v2.1/Podel.04G007500.v2.1/novel.1072/Podel.02G091…
pop00640	Propanoate metabolism	16/1818	58/7207	0.387223	0.85189	Podel.05G196900.v2.1/Podel.02G100900.v2.1/Podel.08G120300.v2.1/Podel.17G096500.v2.1/Podel.02G063200.v2.1/Podel.11G012700.v2.1/Podel.04G004700.v2.1/Podel.08G127700.v2.1/Podel.05G179600.v2.1/Podel.06G104500.v2.1/Podel.18G151800.v2.1/Podel.01G485700.v2.1/Podel.01G129900.v2.1/Podel.05G085300.v2.1/Podel.19G097200.v2.1/Podel.10G171700.v2.1	Podel.05G196900/Podel.02G100900/Podel.08G120300/Podel.17G096500/Podel.02G063200/Podel.11G012700/Podel.04G004700/Podel.08G127700/Podel.05G179600/Podel.06G104500/Podel.18G151800/Podel.01G485700/Podel.01G129900/Podel.05G085300/Podel.19G097200/Podel.10G171700	pop:7469191/pop:7495140/pop:7471086/pop:7484569/pop:7468727/pop:7484292/pop:18097331/pop:7485915/pop:7468912/pop:7487293/pop:18107844/pop:7471688/pop:18093976/pop:7477094/pop:7494609/pop:7492944	16	6	Podel.05G196900.v2.1/Podel.02G100900.v2.1/Podel.11G012700.v2.1/Podel.04G004700.v2.1/Podel.01G485700.v2.1/Podel.05G085300.v2.1	10	Podel.08G120300.v2.1/Podel.17G096500.v2.1/Podel.02G063200.v2.1/Podel.08G127700.v2.1/Podel.05G179600.v2.1/Podel.06G104500.v2.1/Podel.18G151800.v2.1/Podel.01G129900.v2.1/Podel.19G097200.v2.1/Podel.10G171700.v2.1
pop00030	Pentose phosphate pathway	25/1818	94/7207	0.418073	0.898624	Podel.01G488600.v2.1/Podel.15G007300.v2.1/Podel.05G203000.v2.1/Podel.05G056400.v2.1/Podel.01G065500.v2.1/Podel.04G165900.v2.1/Podel.13G041500.v2.1/Podel.02G074600.v2.1/Podel.06G195800.v2.1/Podel.08G114800.v2.1/Podel.03G163700.v2.1/Podel.15G136700.v2.1/Podel.15G007200.v2.1/Podel.11G161400.v2.1/Podel.01G082600.v2.1/Podel.03G094400.v2.1/Podel.10G107700.v2.1/Podel.T151900.v2.1/Podel.16G112200.v2.1/Po…	Podel.01G488600/Podel.15G007300/Podel.05G203000/Podel.05G056400/Podel.01G065500/Podel.04G165900/Podel.13G041500/Podel.02G074600/Podel.06G195800/Podel.08G114800/Podel.03G163700/Podel.15G136700/Podel.15G007200/Podel.11G161400/Podel.01G082600/Podel.03G094400/Podel.10G107700/Podel.T151900/Podel.16G112200/Podel.01G105300/Podel.06G247900/Podel.T154500/Podel.11G110900/Podel.11G024700/Podel.15G008400	pop:7457647/pop:7475156/pop:7492465/pop:18098956/pop:7482798/pop:7470027/pop:7487664/pop:7467822/pop:7485231/pop:7498216/pop:18097075/pop:7476777/pop:7464519/pop:18103531/pop:18097075/pop:18096937/pop:7475519/pop:7485379/pop:7466033/pop:112323211/pop:7497624/pop:112323211/pop:7462306/pop:7485379/pop:7464318	25	5	Podel.01G065500.v2.1/Podel.08G114800.v2.1/Podel.03G163700.v2.1/Podel.01G082600.v2.1/Podel.15G008400.v2.1	20	Podel.01G488600.v2.1/Podel.15G007300.v2.1/Podel.05G203000.v2.1/Podel.05G056400.v2.1/Podel.04G165900.v2.1/Podel.13G041500.v2.1/Podel.02G074600.v2.1/Podel.06G195800.v2.1/Podel.15G136700.v2.1/Podel.15G007200.v2.1/Podel.11G161400.v2.1/Podel.03G094400.v2.1/Podel.10G107700.v2.1/Podel.T151900.v2.1/Podel.16G112200.v2.1/Podel.01G105300.v2.1/Podel.06G247900.v2.1/Podel.T154500.v2.1/Podel.11G110900.v2.1/Pode…
pop00430	Taurine and hypotaurine metabolism	4/1818	13/7207	0.423319	0.898624	Podel.05G090800.v2.1/Podel.05G003300.v2.1/Podel.17G157800.v2.1/Podel.10G097900.v2.1	Podel.05G090800/Podel.05G003300/Podel.17G157800/Podel.10G097900	pop:7477120/pop:7494518/pop:18106489/pop:7459087	4	1	Podel.10G097900.v2.1	3	Podel.05G090800.v2.1/Podel.05G003300.v2.1/Podel.17G157800.v2.1
pop00565	Ether lipid metabolism	10/1818	37/7207	0.462399	0.951835	Podel.18G140300.v2.1/Podel.12G106500.v2.1/Podel.01G292600.v2.1/Podel.01G263200.v2.1/Podel.06G044700.v2.1/Podel.15G102800.v2.1/Podel.14G075300.v2.1/Podel.09G072000.v2.1/Podel.06G267600.v2.1/Podel.01G292900.v2.1	Podel.18G140300/Podel.12G106500/Podel.01G292600/Podel.01G263200/Podel.06G044700/Podel.15G102800/Podel.14G075300/Podel.09G072000/Podel.06G267600/Podel.01G292900	pop:7470103/pop:7484478/pop:7480121/pop:7478536/pop:7473582/pop:7463132/pop:7496922/pop:7475026/pop:7468635/pop:7480121	10	3	Podel.01G263200.v2.1/Podel.06G044700.v2.1/Podel.14G075300.v2.1	7	Podel.18G140300.v2.1/Podel.12G106500.v2.1/Podel.01G292600.v2.1/Podel.15G102800.v2.1/Podel.09G072000.v2.1/Podel.06G267600.v2.1/Podel.01G292900.v2.1
pop04070	Phosphatidylinositol signaling system	24/1818	92/7207	0.464118	0.951835	Podel.T098400.v2.1/Podel.10G191500.v2.1/Podel.13G125300.v2.1/Podel.17G080700.v2.1/Podel.12G078300.v2.1/Podel.01G230800.v2.1/Podel.01G265000.v2.1/Podel.08G083300.v2.1/Podel.09G020100.v2.1/Podel.15G116000.v2.1/Podel.05G162300.v2.1/Podel.01G265200.v2.1/Podel.07G056300.v2.1/Podel.09G086600.v2.1/Podel.19G091600.v2.1/Podel.05G184300.v2.1/Podel.12G128900.v2.1/Podel.01G151000.v2.1/Podel.05G228500.v2.1/Po…	Podel.T098400/Podel.10G191500/Podel.13G125300/Podel.17G080700/Podel.12G078300/Podel.01G230800/Podel.01G265000/Podel.08G083300/Podel.09G020100/Podel.15G116000/Podel.05G162300/Podel.01G265200/Podel.07G056300/Podel.09G086600/Podel.19G091600/Podel.05G184300/Podel.12G128900/Podel.01G151000/Podel.05G228500/Podel.09G047200/Podel.01G264900/Podel.03G099900/Podel.03G213500/Podel.10G157500	pop:18094942/pop:7474434/pop:18104493/pop:7482442/pop:7484773/pop:7484083/pop:7478527/pop:7494494/pop:18094942/pop:7457590/pop:7489780/pop:7467994/pop:7462591/pop:7469654/pop:7467444/pop:7469129/pop:112325746/pop:18094146/pop:18099655/pop:7468557/pop:7478527/pop:7491867/pop:7460243/pop:7468107	24	3	Podel.13G125300.v2.1/Podel.12G078300.v2.1/Podel.05G228500.v2.1	21	Podel.T098400.v2.1/Podel.10G191500.v2.1/Podel.17G080700.v2.1/Podel.01G230800.v2.1/Podel.01G265000.v2.1/Podel.08G083300.v2.1/Podel.09G020100.v2.1/Podel.15G116000.v2.1/Podel.05G162300.v2.1/Podel.01G265200.v2.1/Podel.07G056300.v2.1/Podel.09G086600.v2.1/Podel.19G091600.v2.1/Podel.05G184300.v2.1/Podel.12G128900.v2.1/Podel.01G151000.v2.1/Podel.09G047200.v2.1/Podel.01G264900.v2.1/Podel.03G099900.v2.1/Po…
pop03440	Homologous recombination	19/1818	73/7207	0.481983	0.958895	Podel.08G150300.v2.1/Podel.01G339100.v2.1/Podel.06G285500.v2.1/Podel.15G059900.v2.1/Podel.17G069700.v2.1/Podel.02G286200.v2.1/Podel.03G020400.v2.1/Podel.10G110900.v2.1/Podel.01G381000.v2.1/Podel.06G148800.v2.1/Podel.13G081500.v2.1/Podel.06G288800.v2.1/Podel.10G034400.v2.1/Podel.04G146700.v2.1/Podel.03G015500.v2.1/Podel.04G146800.v2.1/Podel.03G014400.v2.1/Podel.T282000.v2.1/Podel.06G177600.v2.1	Podel.08G150300/Podel.01G339100/Podel.06G285500/Podel.15G059900/Podel.17G069700/Podel.02G286200/Podel.03G020400/Podel.10G110900/Podel.01G381000/Podel.06G148800/Podel.13G081500/Podel.06G288800/Podel.10G034400/Podel.04G146700/Podel.03G015500/Podel.04G146800/Podel.03G014400/Podel.T282000/Podel.06G177600	pop:7475530/pop:7495838/pop:18100764/pop:18105740/pop:18107260/pop:7474513/pop:7480758/pop:7475530/pop:7470812/pop:18100270/pop:7493896/pop:18100764/pop:7492398/pop:18097791/pop:7480758/pop:18097791/pop:7480758/pop:7474513/pop:18100495	19	5	Podel.08G150300.v2.1/Podel.01G339100.v2.1/Podel.06G285500.v2.1/Podel.03G020400.v2.1/Podel.10G110900.v2.1	14	Podel.15G059900.v2.1/Podel.17G069700.v2.1/Podel.02G286200.v2.1/Podel.01G381000.v2.1/Podel.06G148800.v2.1/Podel.13G081500.v2.1/Podel.06G288800.v2.1/Podel.10G034400.v2.1/Podel.04G146700.v2.1/Podel.03G015500.v2.1/Podel.04G146800.v2.1/Podel.03G014400.v2.1/Podel.T282000.v2.1/Podel.06G177600.v2.1
pop00071	Fatty acid degradation	20/1818	77/7207	0.48341	0.958895	Podel.01G441300.v2.1/Podel.T047300.v2.1/Podel.01G274900.v2.1/Podel.02G013000.v2.1/Podel.10G007600.v2.1/Podel.14G178600.v2.1/Podel.18G148200.v2.1/Podel.05G065500.v2.1/Podel.01G056100.v2.1/Podel.07G116200.v2.1/Podel.02G091500.v2.1/Podel.10G212600.v2.1/Podel.02G091400.v2.1/Podel.12G082000.v2.1/Podel.09G044400.v2.1/Podel.19G043300.v2.1/Podel.05G085300.v2.1/Podel.19G097200.v2.1/Podel.08G065900.v2.1/Po…	Podel.01G441300/Podel.T047300/Podel.01G274900/Podel.02G013000/Podel.10G007600/Podel.14G178600/Podel.18G148200/Podel.05G065500/Podel.01G056100/Podel.07G116200/Podel.02G091500/Podel.10G212600/Podel.02G091400/Podel.12G082000/Podel.09G044400/Podel.19G043300/Podel.05G085300/Podel.19G097200/Podel.08G065900/Podel.07G116100	pop:18095692/pop:7481757/pop:7480051/pop:7496883/pop:7496669/pop:7469339/pop:7484069/pop:18099028/pop:18094516/pop:7486091/pop:7463156/pop:7489583/pop:7463156/pop:7483487/pop:7481488/pop:7491072/pop:7477094/pop:7494609/pop:7489583/pop:112328255	20	10	Podel.01G441300.v2.1/Podel.T047300.v2.1/Podel.02G013000.v2.1/Podel.10G007600.v2.1/Podel.14G178600.v2.1/Podel.01G056100.v2.1/Podel.07G116200.v2.1/Podel.10G212600.v2.1/Podel.05G085300.v2.1/Podel.07G116100.v2.1	10	Podel.01G274900.v2.1/Podel.18G148200.v2.1/Podel.05G065500.v2.1/Podel.02G091500.v2.1/Podel.02G091400.v2.1/Podel.12G082000.v2.1/Podel.09G044400.v2.1/Podel.19G043300.v2.1/Podel.19G097200.v2.1/Podel.08G065900.v2.1
pop00280	Valine, leucine and isoleucine degradation	18/1818	70/7207	0.508388	0.966532	Podel.05G196900.v2.1/Podel.01G441300.v2.1/Podel.01G274900.v2.1/Podel.08G120300.v2.1/Podel.10G007600.v2.1/Podel.02G063200.v2.1/Podel.02G124200.v2.1/Podel.08G127700.v2.1/Podel.18G087700.v2.1/Podel.06G116200.v2.1/Podel.01G485700.v2.1/Podel.16G137600.v2.1/Podel.01G056100.v2.1/Podel.18G087900.v2.1/Podel.09G085000.v2.1/Podel.12G082000.v2.1/Podel.05G089900.v2.1/Podel.10G171700.v2.1	Podel.05G196900/Podel.01G441300/Podel.01G274900/Podel.08G120300/Podel.10G007600/Podel.02G063200/Podel.02G124200/Podel.08G127700/Podel.18G087700/Podel.06G116200/Podel.01G485700/Podel.16G137600/Podel.01G056100/Podel.18G087900/Podel.09G085000/Podel.12G082000/Podel.05G089900/Podel.10G171700	pop:7469191/pop:18095692/pop:7480051/pop:7471086/pop:7496669/pop:7468727/pop:7467241/pop:7485915/pop:7488947/pop:7468078/pop:7471688/pop:7460426/pop:18094516/pop:7488947/pop:7469663/pop:7483487/pop:7456937/pop:7492944	18	8	Podel.05G196900.v2.1/Podel.01G441300.v2.1/Podel.10G007600.v2.1/Podel.02G124200.v2.1/Podel.01G485700.v2.1/Podel.01G056100.v2.1/Podel.18G087900.v2.1/Podel.05G089900.v2.1	10	Podel.01G274900.v2.1/Podel.08G120300.v2.1/Podel.02G063200.v2.1/Podel.08G127700.v2.1/Podel.18G087700.v2.1/Podel.06G116200.v2.1/Podel.16G137600.v2.1/Podel.09G085000.v2.1/Podel.12G082000.v2.1/Podel.10G171700.v2.1
pop00400	Phenylalanine, tyrosine and tryptophan biosynthesis	19/1818	74/7207	0.509144	0.966532	Podel.02G108600.v2.1/Podel.05G079500.v2.1/Podel.14G141800.v2.1/Podel.08G089700.v2.1/Podel.11G111800.v2.1/Podel.17G013400.v2.1/Podel.17G013100.v2.1/Podel.11G004200.v2.1/Podel.08G225300.v2.1/Podel.08G160000.v2.1/Podel.T036300.v2.1/Podel.10G193300.v2.1/Podel.13G030100.v2.1/Podel.T032100.v2.1/Podel.02G066700.v2.1/Podel.05G045300.v2.1/Podel.11G005500.v2.1/Podel.15G082600.v2.1/Podel.17G113000.v2.1	Podel.02G108600/Podel.05G079500/Podel.14G141800/Podel.08G089700/Podel.11G111800/Podel.17G013400/Podel.17G013100/Podel.11G004200/Podel.08G225300/Podel.08G160000/Podel.T036300/Podel.10G193300/Podel.13G030100/Podel.T032100/Podel.02G066700/Podel.05G045300/Podel.11G005500/Podel.15G082600/Podel.17G113000	pop:7461786/pop:7455197/pop:112323234/pop:7472451/pop:7462312/pop:18106790/pop:18106787/pop:18111236/pop:7469086/pop:7459092/pop:18111236/pop:7490333/pop:7473893/pop:7484915/pop:7468745/pop:7473892/pop:18111236/pop:7456898/pop:18107426	19	4	Podel.11G111800.v2.1/Podel.08G225300.v2.1/Podel.05G045300.v2.1/Podel.15G082600.v2.1	15	Podel.02G108600.v2.1/Podel.05G079500.v2.1/Podel.14G141800.v2.1/Podel.08G089700.v2.1/Podel.17G013400.v2.1/Podel.17G013100.v2.1/Podel.11G004200.v2.1/Podel.08G160000.v2.1/Podel.T036300.v2.1/Podel.10G193300.v2.1/Podel.13G030100.v2.1/Podel.T032100.v2.1/Podel.02G066700.v2.1/Podel.11G005500.v2.1/Podel.17G113000.v2.1
pop00020	Citrate cycle (TCA cycle)	22/1818	86/7207	0.511224	0.966532	Podel.07G031300.v2.1/Podel.14G162000.v2.1/Podel.02G198500.v2.1/Podel.08G191200.v2.1/novel.478/Podel.17G080800.v2.1/Podel.08G120300.v2.1/Podel.10G036100.v2.1/Podel.04G136500.v2.1/Podel.01G305300.v2.1/Podel.08G127700.v2.1/Podel.01G303900.v2.1/Podel.04G120200.v2.1/Podel.19G088500.v2.1/Podel.01G210300.v2.1/Podel.04G136400.v2.1/Podel.T223100.v2.1/novel.826/Podel.02G155500.v2.1/Podel.14G132200.v2.1/Pod…	Podel.07G031300/Podel.14G162000/Podel.02G198500/Podel.08G191200/-/Podel.17G080800/Podel.08G120300/Podel.10G036100/Podel.04G136500/Podel.01G305300/Podel.08G127700/Podel.01G303900/Podel.04G120200/Podel.19G088500/Podel.01G210300/Podel.04G136400/Podel.T223100/-/Podel.02G155500/Podel.14G132200/Podel.04G058200/Podel.08G218300	pop:7473170/pop:7468501/pop:7478801/pop:7467536/pop:18101054/pop:7482443/pop:7471086/pop:7460774/pop:7472564/pop:7478683/pop:7485915/pop:7478683/pop:18097666/pop:7475808/pop:18094833/pop:7472564/pop:7475808/pop:7485903/pop:7453937/pop:7487804/pop:7476348/pop:7469058	22	5	Podel.07G031300.v2.1/Podel.14G162000.v2.1/Podel.04G120200.v2.1/Podel.01G210300.v2.1/Podel.08G218300.v2.1	17	Podel.02G198500.v2.1/Podel.08G191200.v2.1/novel.478/Podel.17G080800.v2.1/Podel.08G120300.v2.1/Podel.10G036100.v2.1/Podel.04G136500.v2.1/Podel.01G305300.v2.1/Podel.08G127700.v2.1/Podel.01G303900.v2.1/Podel.19G088500.v2.1/Podel.04G136400.v2.1/Podel.T223100.v2.1/novel.826/Podel.02G155500.v2.1/Podel.14G132200.v2.1/Podel.04G058200.v2.1
pop00130	Ubiquinone and other terpenoid-quinone biosynthesis	15/1818	59/7207	0.536126	0.988266	Podel.18G095300.v2.1/Podel.11G111800.v2.1/Podel.18G091500.v2.1/Podel.17G013400.v2.1/Podel.04G029600.v2.1/Podel.11G032300.v2.1/Podel.08G217800.v2.1/Podel.06G179300.v2.1/Podel.17G013100.v2.1/Podel.T132500.v2.1/Podel.18G151600.v2.1/Podel.T224900.v2.1/Podel.10G003600.v2.1/Podel.03G205800.v2.1/Podel.05G104400.v2.1	Podel.18G095300/Podel.11G111800/Podel.18G091500/Podel.17G013400/Podel.04G029600/Podel.11G032300/Podel.08G217800/Podel.06G179300/Podel.17G013100/Podel.T132500/Podel.18G151600/Podel.T224900/Podel.10G003600/Podel.03G205800/Podel.05G104400	pop:7488981/pop:7462312/pop:7488957/pop:18106790/pop:7494311/pop:7497031/pop:7473219/pop:18100510/pop:18106787/pop:18095863/pop:112325022/pop:7464737/pop:7496490/pop:7462820/pop:7486384	15	5	Podel.11G111800.v2.1/Podel.06G179300.v2.1/Podel.T132500.v2.1/Podel.18G151600.v2.1/Podel.10G003600.v2.1	10	Podel.18G095300.v2.1/Podel.18G091500.v2.1/Podel.17G013400.v2.1/Podel.04G029600.v2.1/Podel.11G032300.v2.1/Podel.08G217800.v2.1/Podel.17G013100.v2.1/Podel.T224900.v2.1/Podel.03G205800.v2.1/Podel.05G104400.v2.1
pop00290	Valine, leucine and isoleucine biosynthesis	8/1818	31/7207	0.539054	0.988266	Podel.08G094000.v2.1/Podel.02G124200.v2.1/Podel.09G085000.v2.1/Podel.06G128400.v2.1/Podel.19G093800.v2.1/Podel.10G180100.v2.1/Podel.17G045800.v2.1/Podel.12G105500.v2.1	Podel.08G094000/Podel.02G124200/Podel.09G085000/Podel.06G128400/Podel.19G093800/Podel.10G180100/Podel.17G045800/Podel.12G105500	pop:7462122/pop:7467241/pop:7469663/pop:18100094/pop:7494595/pop:7464592/pop:18100094/pop:7484477	8	1	Podel.02G124200.v2.1	7	Podel.08G094000.v2.1/Podel.09G085000.v2.1/Podel.06G128400.v2.1/Podel.19G093800.v2.1/Podel.10G180100.v2.1/Podel.17G045800.v2.1/Podel.12G105500.v2.1
pop00903	Limonene and pinene degradation	3/1818	11/7207	0.551873	0.996542	Podel.01G441300.v2.1/Podel.01G274900.v2.1/Podel.12G082000.v2.1	Podel.01G441300/Podel.01G274900/Podel.12G082000	pop:18095692/pop:7480051/pop:7483487	3	1	Podel.01G441300.v2.1	2	Podel.01G274900.v2.1/Podel.12G082000.v2.1
pop00053	Ascorbate and aldarate metabolism	13/1818	52/7207	0.568276	0.996542	Podel.01G441300.v2.1/Podel.01G229600.v2.1/Podel.18G068300.v2.1/Podel.05G171100.v2.1/Podel.09G083600.v2.1/Podel.01G274900.v2.1/Podel.04G126900.v2.1/Podel.08G168900.v2.1/Podel.02G197400.v2.1/Podel.08G112000.v2.1/Podel.05G125100.v2.1/Podel.12G082000.v2.1/Podel.18G040900.v2.1	Podel.01G441300/Podel.01G229600/Podel.18G068300/Podel.05G171100/Podel.09G083600/Podel.01G274900/Podel.04G126900/Podel.08G168900/Podel.02G197400/Podel.08G112000/Podel.05G125100/Podel.12G082000/Podel.18G040900	pop:18095692/pop:7467963/pop:18107663/pop:7468886/pop:7469673/pop:7480051/pop:7461176/pop:7471467/pop:7487736/pop:7460723/pop:18099176/pop:7483487/pop:7458969	13	1	Podel.01G441300.v2.1	12	Podel.01G229600.v2.1/Podel.18G068300.v2.1/Podel.05G171100.v2.1/Podel.09G083600.v2.1/Podel.01G274900.v2.1/Podel.04G126900.v2.1/Podel.08G168900.v2.1/Podel.02G197400.v2.1/Podel.08G112000.v2.1/Podel.05G125100.v2.1/Podel.12G082000.v2.1/Podel.18G040900.v2.1
pop03430	Mismatch repair	13/1818	52/7207	0.568276	0.996542	Podel.06G285500.v2.1/Podel.01G259200.v2.1/Podel.15G059900.v2.1/Podel.13G081500.v2.1/Podel.06G288800.v2.1/Podel.10G034400.v2.1/Podel.14G137400.v2.1/Podel.04G099400.v2.1/Podel.11G075300.v2.1/Podel.01G258300.v2.1/Podel.15G043600.v2.1/Podel.06G177600.v2.1/Podel.04G142900.v2.1	Podel.06G285500/Podel.01G259200/Podel.15G059900/Podel.13G081500/Podel.06G288800/Podel.10G034400/Podel.14G137400/Podel.04G099400/Podel.11G075300/Podel.01G258300/Podel.15G043600/Podel.06G177600/Podel.04G142900	pop:18100764/pop:7478554/pop:18105740/pop:7493896/pop:18100764/pop:7492398/pop:7457943/pop:7477456/pop:7483599/pop:7478554/pop:7462476/pop:18100495/pop:7477412	13	3	Podel.06G285500.v2.1/Podel.14G137400.v2.1/Podel.04G142900.v2.1	10	Podel.01G259200.v2.1/Podel.15G059900.v2.1/Podel.13G081500.v2.1/Podel.06G288800.v2.1/Podel.10G034400.v2.1/Podel.04G099400.v2.1/Podel.11G075300.v2.1/Podel.01G258300.v2.1/Podel.15G043600.v2.1/Podel.06G177600.v2.1
pop00531	Glycosaminoglycan degradation	6/1818	24/7207	0.588069	1	Podel.08G094500.v2.1/Podel.01G243100.v2.1/Podel.18G024000.v2.1/Podel.01G243300.v2.1/Podel.18G122900.v2.1/Podel.09G141900.v2.1	Podel.08G094500/Podel.01G243100/Podel.18G024000/Podel.01G243300/Podel.18G122900/Podel.09G141900	pop:7462126/pop:18095014/pop:7465402/pop:18095016/pop:18111056/pop:7472108	6	0		6	Podel.08G094500.v2.1/Podel.01G243100.v2.1/Podel.18G024000.v2.1/Podel.01G243300.v2.1/Podel.18G122900.v2.1/Podel.09G141900.v2.1
pop00908	Zeatin biosynthesis	4/1818	16/7207	0.603295	1	Podel.05G246900.v2.1/Podel.08G231900.v2.1/Podel.06G233500.v2.1/Podel.14G146600.v2.1	Podel.05G246900/Podel.08G231900/Podel.06G233500/Podel.14G146600	pop:7477637/pop:7481630/pop:7492296/pop:7466281	4	2	Podel.05G246900.v2.1/Podel.14G146600.v2.1	2	Podel.08G231900.v2.1/Podel.06G233500.v2.1
pop02010	ABC transporters	9/1818	37/7207	0.612908	1	Podel.03G100200.v2.1/Podel.06G134100.v2.1/Podel.01G099300.v2.1/Podel.14G117000.v2.1/Podel.01G150600.v2.1/Podel.17G084800.v2.1/Podel.01G150700.v2.1/Podel.02G206900.v2.1/Podel.17G078200.v2.1	Podel.03G100200/Podel.06G134100/Podel.01G099300/Podel.14G117000/Podel.01G150600/Podel.17G084800/Podel.01G150700/Podel.02G206900/Podel.17G078200	pop:7491869/pop:18100152/pop:7472721/pop:7455392/pop:7455796/pop:7495965/pop:18094143/pop:7481442/pop:7482427	9	3	Podel.14G117000.v2.1/Podel.01G150600.v2.1/Podel.02G206900.v2.1	6	Podel.03G100200.v2.1/Podel.06G134100.v2.1/Podel.01G099300.v2.1/Podel.17G084800.v2.1/Podel.01G150700.v2.1/Podel.17G078200.v2.1
pop00670	One carbon pool by folate	7/1818	29/7207	0.624168	1	Podel.11G007900.v2.1/Podel.08G001100.v2.1/Podel.04G008200.v2.1/Podel.10G262400.v2.1/Podel.T062800.v2.1/Podel.09G124300.v2.1/novel.1152	Podel.11G007900/Podel.08G001100/Podel.04G008200/Podel.10G262400/Podel.T062800/Podel.09G124300/-	pop:18111215/pop:7497767/pop:18097363/pop:7455512/pop:7465595/pop:7456362/pop:18097363	7	0		7	Podel.11G007900.v2.1/Podel.08G001100.v2.1/Podel.04G008200.v2.1/Podel.10G262400.v2.1/Podel.T062800.v2.1/Podel.09G124300.v2.1/novel.1152
pop00960	Tropane, piperidine and pyridine alkaloid biosynthesis	9/1818	39/7207	0.680908	1	Podel.01G125800.v2.1/Podel.11G111800.v2.1/Podel.17G013400.v2.1/Podel.17G013100.v2.1/Podel.10G084600.v2.1/Podel.12G087900.v2.1/Podel.10G084700.v2.1/Podel.06G098100.v2.1/Podel.08G127200.v2.1	Podel.01G125800/Podel.11G111800/Podel.17G013400/Podel.17G013100/Podel.10G084600/Podel.12G087900/Podel.10G084700/Podel.06G098100/Podel.08G127200	pop:18094397/pop:7462312/pop:18106790/pop:18106787/pop:7474212/pop:7458050/pop:7474213/pop:7487271/pop:7480348	9	3	Podel.11G111800.v2.1/Podel.10G084600.v2.1/Podel.12G087900.v2.1	6	Podel.01G125800.v2.1/Podel.17G013400.v2.1/Podel.17G013100.v2.1/Podel.10G084700.v2.1/Podel.06G098100.v2.1/Podel.08G127200.v2.1
pop00514	Other types of O-glycan biosynthesis	5/1818	22/7207	0.685509	1	Podel.03G076100.v2.1/Podel.09G072100.v2.1/Podel.03G213100.v2.1/Podel.01G293000.v2.1/Podel.01G292700.v2.1	Podel.03G076100/Podel.09G072100/Podel.03G213100/Podel.01G293000/Podel.01G292700	pop:7461959/pop:7475025/pop:7462799/pop:7480122/pop:7480122	5	1	Podel.01G293000.v2.1	4	Podel.03G076100.v2.1/Podel.09G072100.v2.1/Podel.03G213100.v2.1/Podel.01G292700.v2.1
pop01230	Biosynthesis of amino acids	86/1818	355/7207	0.691673	1	Podel.13G005500.v2.1/Podel.01G488600.v2.1/Podel.08G099100.v2.1/Podel.10G024300.v2.1/Podel.10G173100.v2.1/Podel.02G108600.v2.1/Podel.05G079500.v2.1/Podel.15G016400.v2.1/Podel.02G177700.v2.1/Podel.04G195800.v2.1/Podel.05G056400.v2.1/Podel.12G046000.v2.1/Podel.04G165900.v2.1/Podel.08G070300.v2.1/Podel.08G001100.v2.1/Podel.13G103900.v2.1/Podel.14G162000.v2.1/Podel.10G208400.v2.1/Podel.14G141800.v2.1/…	Podel.13G005500/Podel.01G488600/Podel.08G099100/Podel.10G024300/Podel.10G173100/Podel.02G108600/Podel.05G079500/Podel.15G016400/Podel.02G177700/Podel.04G195800/Podel.05G056400/Podel.12G046000/Podel.04G165900/Podel.08G070300/Podel.08G001100/Podel.13G103900/Podel.14G162000/Podel.10G208400/Podel.14G141800/Podel.08G229800/Podel.13G041500/Podel.04G093000/-/Podel.19G039500/Podel.01G251000/Podel.08G0897…	pop:7478878/pop:7457647/pop:7496585/pop:7475932/pop:7481598/pop:7461786/pop:7455197/pop:7453835/pop:7457347/pop:18098013/pop:18098956/pop:7485167/pop:7470027/pop:7487962/pop:7497767/pop:18104351/pop:7468501/pop:7458145/pop:112323234/pop:7469108/pop:7487664/pop:7493567/pop:18101054/pop:112323225/pop:7465110/pop:7472451/pop:7494093/pop:18098921/pop:7455512/pop:7493188/pop:7467630/pop:7462122/pop:74…	86	20	Podel.13G005500.v2.1/Podel.14G162000.v2.1/Podel.19G039500.v2.1/Podel.14G088100.v2.1/Podel.12G002400.v2.1/Podel.16G095800.v2.1/Podel.02G135000.v2.1/Podel.02G124200.v2.1/novel.840/Podel.13G035700.v2.1/Podel.12G122400.v2.1/Podel.03G163700.v2.1/Podel.01G387500.v2.1/Podel.01G082600.v2.1/Podel.08G225300.v2.1/Podel.05G045300.v2.1/Podel.15G082600.v2.1/Podel.17G136500.v2.1/Podel.01G356100.v2.1/Podel.13G04…	66	Podel.01G488600.v2.1/Podel.08G099100.v2.1/Podel.10G024300.v2.1/Podel.10G173100.v2.1/Podel.02G108600.v2.1/Podel.05G079500.v2.1/Podel.15G016400.v2.1/Podel.02G177700.v2.1/Podel.04G195800.v2.1/Podel.05G056400.v2.1/Podel.12G046000.v2.1/Podel.04G165900.v2.1/Podel.08G070300.v2.1/Podel.08G001100.v2.1/Podel.13G103900.v2.1/Podel.10G208400.v2.1/Podel.14G141800.v2.1/Podel.08G229800.v2.1/Podel.13G041500.v2.1/…
pop00261	Monobactam biosynthesis	4/1818	18/7207	0.702237	1	Podel.13G103900.v2.1/Podel.08G183600.v2.1/novel.840/Podel.05G253100.v2.1	Podel.13G103900/Podel.08G183600/-/Podel.05G253100	pop:18104351/pop:7473435/pop:7455251/pop:7493954	4	1	novel.840	3	Podel.13G103900.v2.1/Podel.08G183600.v2.1/Podel.05G253100.v2.1
pop00660	C5-Branched dibasic acid metabolism	3/1818	14/7207	0.725575	1	Podel.08G094000.v2.1/Podel.10G180100.v2.1/Podel.12G105500.v2.1	Podel.08G094000/Podel.10G180100/Podel.12G105500	pop:7462122/pop:7464592/pop:7484477	3	0		3	Podel.08G094000.v2.1/Podel.10G180100.v2.1/Podel.12G105500.v2.1
pop03410	Base excision repair	14/1818	63/7207	0.753054	1	Podel.03G168000.v2.1/Podel.01G077900.v2.1/Podel.08G096100.v2.1/Podel.10G177100.v2.1/Podel.01G259200.v2.1/Podel.14G192100.v2.1/Podel.13G081500.v2.1/Podel.T071400.v2.1/Podel.12G041500.v2.1/Podel.16G064000.v2.1/Podel.04G099400.v2.1/Podel.01G258300.v2.1/Podel.08G133100.v2.1/Podel.14G192500.v2.1	Podel.03G168000/Podel.01G077900/Podel.08G096100/Podel.10G177100/Podel.01G259200/Podel.14G192100/Podel.13G081500/Podel.T071400/Podel.12G041500/Podel.16G064000/Podel.04G099400/Podel.01G258300/Podel.08G133100/Podel.14G192500	pop:7497551/pop:7491462/pop:7462135/pop:7481612/pop:7478554/pop:18105443/pop:7493896/pop:7463420/pop:7454020/pop:7484030/pop:7477456/pop:7478554/pop:18101485/pop:18105443	14	3	Podel.14G192100.v2.1/Podel.08G133100.v2.1/Podel.14G192500.v2.1	11	Podel.03G168000.v2.1/Podel.01G077900.v2.1/Podel.08G096100.v2.1/Podel.10G177100.v2.1/Podel.01G259200.v2.1/Podel.13G081500.v2.1/Podel.T071400.v2.1/Podel.12G041500.v2.1/Podel.16G064000.v2.1/Podel.04G099400.v2.1/Podel.01G258300.v2.1
pop04016	MAPK signaling pathway - plant	51/1818	218/7207	0.759616	1	Podel.13G193400.v2.1/Podel.01G102300.v2.1/Podel.19G122600.v2.1/Podel.14G090400.v2.1/Podel.03G028900.v2.1/Podel.09G067900.v2.1/Podel.06G114400.v2.1/Podel.01G020800.v2.1/Podel.T098400.v2.1/Podel.12G099500.v2.1/Podel.05G182900.v2.1/Podel.09G109700.v2.1/Podel.16G134200.v2.1/Podel.04G071600.v2.1/Podel.09G085200.v2.1/Podel.03G171600.v2.1/Podel.09G147400.v2.1/Podel.02G096500.v2.1/Podel.08G015100.v2.1/Po…	Podel.13G193400/Podel.01G102300/Podel.19G122600/Podel.14G090400/Podel.03G028900/Podel.09G067900/Podel.06G114400/Podel.01G020800/Podel.T098400/Podel.12G099500/Podel.05G182900/Podel.09G109700/Podel.16G134200/Podel.04G071600/Podel.09G085200/Podel.03G171600/Podel.09G147400/Podel.02G096500/Podel.08G015100/Podel.T152200/Podel.14G107000/Podel.16G130700/Podel.09G020100/Podel.11G138000/Podel.15G116300/Pod…	pop:7464719/pop:18094446/pop:7498148/pop:7494105/pop:7478140/pop:7475044/pop:18100011/pop:7487032/pop:18094942/pop:7458369/pop:7460930/pop:7490003/pop:7460408/pop:7470182/pop:18102076/pop:7496513/pop:7474964/pop:7463181/pop:7486843/pop:7474964/pop:7492804/pop:7488718/pop:18094942/pop:7472292/pop:7456670/pop:7457359/pop:7458298/pop:7466880/pop:7482132/pop:18099655/pop:18095154/pop:18111208/pop:746…	51	24	Podel.13G193400.v2.1/Podel.01G102300.v2.1/Podel.19G122600.v2.1/Podel.14G090400.v2.1/Podel.03G028900.v2.1/Podel.09G067900.v2.1/Podel.06G114400.v2.1/Podel.05G182900.v2.1/Podel.09G109700.v2.1/Podel.16G134200.v2.1/Podel.04G071600.v2.1/Podel.03G171600.v2.1/Podel.02G096500.v2.1/Podel.08G015100.v2.1/Podel.16G130700.v2.1/Podel.11G138000.v2.1/Podel.02G183600.v2.1/Podel.05G228500.v2.1/Podel.06G243100.v2.1/…	27	Podel.01G020800.v2.1/Podel.T098400.v2.1/Podel.12G099500.v2.1/Podel.09G085200.v2.1/Podel.09G147400.v2.1/Podel.T152200.v2.1/Podel.14G107000.v2.1/Podel.09G020100.v2.1/Podel.15G116300.v2.1/Podel.02G251300.v2.1/Podel.01G074000.v2.1/Podel.12G137500.v2.1/Podel.01G306800.v2.1/Podel.11G008600.v2.1/Podel.03G134600.v2.1/Podel.05G038200.v2.1/Podel.01G306900.v2.1/Podel.15G134500.v2.1/Podel.01G306600.v2.1/Pode…
pop00440	Phosphonate and phosphinate metabolism	2/1818	10/7207	0.761211	1	Podel.18G140900.v2.1/Podel.03G077900.v2.1	Podel.18G140900/Podel.03G077900	pop:7490464/pop:7461969	2	1	Podel.03G077900.v2.1	1	Podel.18G140900.v2.1
pop00561	Glycerolipid metabolism	24/1818	106/7207	0.764548	1	Podel.16G118800.v2.1/Podel.10G003200.v2.1/Podel.01G441300.v2.1/Podel.18G157800.v2.1/Podel.02G206800.v2.1/Podel.01G274900.v2.1/Podel.06G214000.v2.1/Podel.06G044700.v2.1/Podel.14G135700.v2.1/Podel.14G080800.v2.1/Podel.06G249900.v2.1/Podel.04G039400.v2.1/Podel.06G099200.v2.1/Podel.09G115200.v2.1/Podel.18G065200.v2.1/Podel.08G060000.v2.1/Podel.T155000.v2.1/Podel.02G146200.v2.1/Podel.12G082000.v2.1/Po…	Podel.16G118800/Podel.10G003200/Podel.01G441300/Podel.18G157800/Podel.02G206800/Podel.01G274900/Podel.06G214000/Podel.06G044700/Podel.14G135700/Podel.14G080800/Podel.06G249900/Podel.04G039400/Podel.06G099200/Podel.09G115200/Podel.18G065200/Podel.08G060000/Podel.T155000/Podel.02G146200/Podel.12G082000/Podel.T193400/Podel.03G060900/Podel.03G061400/Podel.16G106200/Podel.04G195000	pop:112324466/pop:7496487/pop:18095692/pop:18107910/pop:7481443/pop:7480051/pop:7497644/pop:7473582/pop:18105288/pop:7464915/pop:7470736/pop:7490809/pop:7487280/pop:7456394/pop:18107695/pop:7469795/pop:18111074/pop:7483774/pop:7483487/pop:18106247/pop:18096853/pop:7490980/pop:18106247/pop:18098005	24	10	Podel.01G441300.v2.1/Podel.18G157800.v2.1/Podel.06G214000.v2.1/Podel.06G044700.v2.1/Podel.14G135700.v2.1/Podel.14G080800.v2.1/Podel.06G249900.v2.1/Podel.08G060000.v2.1/Podel.T155000.v2.1/Podel.04G195000.v2.1	14	Podel.16G118800.v2.1/Podel.10G003200.v2.1/Podel.02G206800.v2.1/Podel.01G274900.v2.1/Podel.04G039400.v2.1/Podel.06G099200.v2.1/Podel.09G115200.v2.1/Podel.18G065200.v2.1/Podel.02G146200.v2.1/Podel.12G082000.v2.1/Podel.T193400.v2.1/Podel.03G060900.v2.1/Podel.03G061400.v2.1/Podel.16G106200.v2.1
pop04712	Circadian rhythm - plant	14/1818	64/7207	0.774649	1	Podel.14G153100.v2.1/Podel.10G147200.v2.1/Podel.18G029700.v2.1/Podel.10G065800.v2.1/Podel.14G152900.v2.1/Podel.01G055700.v2.1/Podel.01G055900.v2.1/Podel.12G148800.v2.1/Podel.14G155700.v2.1/Podel.03G190000.v2.1/Podel.03G190100.v2.1/Podel.14G169200.v2.1/Podel.03G190300.v2.1/Podel.02G199800.v2.1	Podel.14G153100/Podel.10G147200/Podel.18G029700/Podel.10G065800/Podel.14G152900/Podel.01G055700/Podel.01G055900/Podel.12G148800/Podel.14G155700/Podel.03G190000/Podel.03G190100/Podel.14G169200/Podel.03G190300/Podel.02G199800	pop:7466313/pop:7485825/pop:7459020/pop:18102473/pop:7466313/pop:7460520/pop:7460520/pop:7484386/pop:7466313/pop:7493197/pop:7493198/pop:7468530/pop:7493198/pop:7478808	14	11	Podel.14G153100.v2.1/Podel.10G147200.v2.1/Podel.18G029700.v2.1/Podel.10G065800.v2.1/Podel.14G152900.v2.1/Podel.01G055700.v2.1/Podel.01G055900.v2.1/Podel.12G148800.v2.1/Podel.14G155700.v2.1/Podel.14G169200.v2.1/Podel.02G199800.v2.1	3	Podel.03G190000.v2.1/Podel.03G190100.v2.1/Podel.03G190300.v2.1
pop00760	Nicotinate and nicotinamide metabolism	6/1818	29/7207	0.777127	1	Podel.01G371200.v2.1/Podel.15G090000.v2.1/Podel.01G271400.v2.1/Podel.06G090100.v2.1/Podel.12G092800.v2.1/Podel.14G114600.v2.1	Podel.01G371200/Podel.15G090000/Podel.01G271400/Podel.06G090100/Podel.12G092800/Podel.14G114600	pop:7487858/pop:7453808/pop:7465141/pop:7454915/pop:7453808/pop:7455382	6	6	Podel.01G371200.v2.1/Podel.15G090000.v2.1/Podel.01G271400.v2.1/Podel.06G090100.v2.1/Podel.12G092800.v2.1/Podel.14G114600.v2.1	0
pop00770	Pantothenate and CoA biosynthesis	9/1818	43/7207	0.793023	1	Podel.12G084600.v2.1/Podel.08G094000.v2.1/Podel.02G124200.v2.1/Podel.02G267200.v2.1/Podel.09G085000.v2.1/Podel.19G093800.v2.1/Podel.06G222800.v2.1/Podel.10G180100.v2.1/Podel.12G105500.v2.1	Podel.12G084600/Podel.08G094000/Podel.02G124200/Podel.02G267200/Podel.09G085000/Podel.19G093800/Podel.06G222800/Podel.10G180100/Podel.12G105500	pop:7458035/pop:7462122/pop:7467241/pop:7488621/pop:7469663/pop:7494595/pop:18100632/pop:7464592/pop:7484477	9	3	Podel.02G124200.v2.1/Podel.02G267200.v2.1/Podel.06G222800.v2.1	6	Podel.12G084600.v2.1/Podel.08G094000.v2.1/Podel.09G085000.v2.1/Podel.19G093800.v2.1/Podel.10G180100.v2.1/Podel.12G105500.v2.1
pop00650	Butanoate metabolism	8/1818	41/7207	0.847989	1	Podel.05G003300.v2.1/Podel.17G157800.v2.1/Podel.08G094000.v2.1/Podel.14G182000.v2.1/Podel.10G097900.v2.1/Podel.06G028600.v2.1/Podel.10G180100.v2.1/Podel.12G105500.v2.1	Podel.05G003300/Podel.17G157800/Podel.08G094000/Podel.14G182000/Podel.10G097900/Podel.06G028600/Podel.10G180100/Podel.12G105500	pop:7494518/pop:18106489/pop:7462122/pop:7469356/pop:7459087/pop:7495656/pop:7464592/pop:7484477	8	2	Podel.10G097900.v2.1/Podel.06G028600.v2.1	6	Podel.05G003300.v2.1/Podel.17G157800.v2.1/Podel.08G094000.v2.1/Podel.14G182000.v2.1/Podel.10G180100.v2.1/Podel.12G105500.v2.1
pop00380	Tryptophan metabolism	13/1818	64/7207	0.854804	1	Podel.01G441300.v2.1/Podel.01G274900.v2.1/Podel.08G120300.v2.1/Podel.02G230000.v2.1/Podel.04G173900.v2.1/Podel.08G127700.v2.1/Podel.04G167400.v2.1/Podel.06G256700.v2.1/Podel.12G082000.v2.1/Podel.13G055600.v2.1/Podel.12G087100.v2.1/Podel.11G143900.v2.1/Podel.09G135500.v2.1	Podel.01G441300/Podel.01G274900/Podel.08G120300/Podel.02G230000/Podel.04G173900/Podel.08G127700/Podel.04G167400/Podel.06G256700/Podel.12G082000/Podel.13G055600/Podel.12G087100/Podel.11G143900/Podel.09G135500	pop:18095692/pop:7480051/pop:7471086/pop:18111290/pop:18109837/pop:7485915/pop:18109837/pop:7495723/pop:7483487/pop:7489641/pop:7456901/pop:7489058/pop:7472143	13	1	Podel.01G441300.v2.1	12	Podel.01G274900.v2.1/Podel.08G120300.v2.1/Podel.02G230000.v2.1/Podel.04G173900.v2.1/Podel.08G127700.v2.1/Podel.04G167400.v2.1/Podel.06G256700.v2.1/Podel.12G082000.v2.1/Podel.13G055600.v2.1/Podel.12G087100.v2.1/Podel.11G143900.v2.1/Podel.09G135500.v2.1
pop04130	SNARE interactions in vesicular transport	13/1818	64/7207	0.854804	1	Podel.16G072900.v2.1/Podel.06G212400.v2.1/Podel.18G025500.v2.1/Podel.08G077700.v2.1/Podel.T103500.v2.1/Podel.19G029000.v2.1/Podel.02G222700.v2.1/Podel.02G112100.v2.1/Podel.05G235400.v2.1/Podel.13G056000.v2.1/Podel.12G149200.v2.1/Podel.06G269900.v2.1/Podel.07G028100.v2.1	Podel.16G072900/Podel.06G212400/Podel.18G025500/Podel.08G077700/Podel.T103500/Podel.19G029000/Podel.02G222700/Podel.02G112100/Podel.05G235400/Podel.13G056000/Podel.12G149200/Podel.06G269900/Podel.07G028100	pop:7469939/pop:7479477/pop:7458377/pop:7488000/pop:7458377/pop:7469857/pop:7460430/pop:7467184/pop:7476898/pop:7489643/pop:7484384/pop:7468649/pop:7495480	13	6	Podel.16G072900.v2.1/Podel.06G212400.v2.1/Podel.18G025500.v2.1/Podel.08G077700.v2.1/Podel.02G222700.v2.1/Podel.07G028100.v2.1	7	Podel.T103500.v2.1/Podel.19G029000.v2.1/Podel.02G112100.v2.1/Podel.05G235400.v2.1/Podel.13G056000.v2.1/Podel.12G149200.v2.1/Podel.06G269900.v2.1
pop00240	Pyrimidine metabolism	19/1818	92/7207	0.873755	1	Podel.05G095300.v2.1/Podel.12G099500.v2.1/Podel.01G349400.v2.1/Podel.14G044400.v2.1/Podel.06G090100.v2.1/Podel.02G288700.v2.1/Podel.08G101800.v2.1/Podel.02G243300.v2.1/novel.1172/Podel.T082400.v2.1/Podel.T099600.v2.1/Podel.03G169500.v2.1/Podel.17G066100.v2.1/Podel.09G124300.v2.1/Podel.08G245100.v2.1/Podel.07G084000.v2.1/Podel.17G075400.v2.1/Podel.10G064300.v2.1/Podel.08G245200.v2.1	Podel.05G095300/Podel.12G099500/Podel.01G349400/Podel.14G044400/Podel.06G090100/Podel.02G288700/Podel.08G101800/Podel.02G243300/-/Podel.T082400/Podel.T099600/Podel.03G169500/Podel.17G066100/Podel.09G124300/Podel.08G245100/Podel.07G084000/Podel.17G075400/Podel.10G064300/Podel.08G245200	pop:7486350/pop:7458369/pop:7456235/pop:18105025/pop:7454915/pop:7474525/pop:7498171/pop:7458262/pop:7475373/pop:7469552/pop:7475373/pop:7497562/pop:18107206/pop:7456362/pop:7475373/pop:7486362/pop:7461316/pop:7475400/pop:7475373	19	7	Podel.06G090100.v2.1/novel.1172/Podel.T082400.v2.1/Podel.T099600.v2.1/Podel.08G245100.v2.1/Podel.17G075400.v2.1/Podel.10G064300.v2.1	12	Podel.05G095300.v2.1/Podel.12G099500.v2.1/Podel.01G349400.v2.1/Podel.14G044400.v2.1/Podel.02G288700.v2.1/Podel.08G101800.v2.1/Podel.02G243300.v2.1/Podel.03G169500.v2.1/Podel.17G066100.v2.1/Podel.09G124300.v2.1/Podel.07G084000.v2.1/Podel.08G245200.v2.1
pop00900	Terpenoid backbone biosynthesis	18/1818	89/7207	0.890132	1	Podel.09G175500.v2.1/Podel.02G003800.v2.1/Podel.04G216400.v2.1/Podel.09G046300.v2.1/Podel.06G181400.v2.1/Podel.05G273300.v2.1/Podel.07G037200.v2.1/Podel.07G128300.v2.1/Podel.02G140300.v2.1/Podel.18G088100.v2.1/Podel.11G096700.v2.1/Podel.05G100200.v2.1/Podel.11G097100.v2.1/Podel.01G263500.v2.1/Podel.17G042500.v2.1/Podel.05G113000.v2.1/Podel.02G181600.v2.1/Podel.01G474800.v2.1	Podel.09G175500/Podel.02G003800/Podel.04G216400/Podel.09G046300/Podel.06G181400/Podel.05G273300/Podel.07G037200/Podel.07G128300/Podel.02G140300/Podel.18G088100/Podel.11G096700/Podel.05G100200/Podel.11G097100/Podel.01G263500/Podel.17G042500/Podel.05G113000/Podel.02G181600/Podel.01G474800	pop:7463352/pop:7474548/pop:18098191/pop:7468564/pop:112327902/pop:7494728/pop:7478007/pop:7485020/pop:7472693/pop:18101075/pop:7459128/pop:7477153/pop:7459128/pop:7478535/pop:18107022/pop:18099099/pop:7497218/pop:7480368	18	9	Podel.04G216400.v2.1/Podel.06G181400.v2.1/Podel.18G088100.v2.1/Podel.11G096700.v2.1/Podel.11G097100.v2.1/Podel.01G263500.v2.1/Podel.05G113000.v2.1/Podel.02G181600.v2.1/Podel.01G474800.v2.1	9	Podel.09G175500.v2.1/Podel.02G003800.v2.1/Podel.09G046300.v2.1/Podel.05G273300.v2.1/Podel.07G037200.v2.1/Podel.07G128300.v2.1/Podel.02G140300.v2.1/Podel.05G100200.v2.1/Podel.17G042500.v2.1
pop00564	Glycerophospholipid metabolism	30/1818	143/7207	0.901392	1	Podel.12G049800.v2.1/Podel.16G118800.v2.1/Podel.18G140300.v2.1/Podel.12G106500.v2.1/Podel.01G292600.v2.1/Podel.17G065800.v2.1/Podel.01G263200.v2.1/Podel.06G044700.v2.1/Podel.15G102800.v2.1/Podel.18G140900.v2.1/Podel.16G046100.v2.1/Podel.08G091600.v2.1/Podel.03G077900.v2.1/Podel.09G115200.v2.1/Podel.03G220500.v2.1/Podel.14G075300.v2.1/Podel.03G197200.v2.1/Podel.02G146200.v2.1/Podel.12G049700.v2.1/…	Podel.12G049800/Podel.16G118800/Podel.18G140300/Podel.12G106500/Podel.01G292600/Podel.17G065800/Podel.01G263200/Podel.06G044700/Podel.15G102800/Podel.18G140900/Podel.16G046100/Podel.08G091600/Podel.03G077900/Podel.09G115200/Podel.03G220500/Podel.14G075300/Podel.03G197200/Podel.02G146200/Podel.12G049700/Podel.09G072000/Podel.06G267600/Podel.01G067200/Podel.05G025600/Podel.01G292900/Podel.15G041400…	pop:7486728/pop:112324466/pop:7470103/pop:7484478/pop:7480121/pop:18107142/pop:7478536/pop:7473582/pop:7463132/pop:7490464/pop:7468920/pop:7472457/pop:7461969/pop:7456394/pop:7462766/pop:7496922/pop:18094257/pop:7483774/pop:7486728/pop:7475026/pop:7468635/pop:7460574/pop:18098670/pop:7480121/pop:7462495/pop:18094257/pop:7478369/pop:7462495/pop:18105065/pop:7480730	30	6	Podel.01G263200.v2.1/Podel.06G044700.v2.1/Podel.08G091600.v2.1/Podel.03G077900.v2.1/Podel.03G220500.v2.1/Podel.14G075300.v2.1	24	Podel.12G049800.v2.1/Podel.16G118800.v2.1/Podel.18G140300.v2.1/Podel.12G106500.v2.1/Podel.01G292600.v2.1/Podel.17G065800.v2.1/Podel.15G102800.v2.1/Podel.18G140900.v2.1/Podel.16G046100.v2.1/Podel.09G115200.v2.1/Podel.03G197200.v2.1/Podel.02G146200.v2.1/Podel.12G049700.v2.1/Podel.09G072000.v2.1/Podel.06G267600.v2.1/Podel.01G067200.v2.1/Podel.05G025600.v2.1/Podel.01G292900.v2.1/Podel.15G041400.v2.1/…
pop04141	Protein processing in endoplasmic reticulum	74/1818	333/7207	0.913967	1	Podel.12G026700.v2.1/Podel.10G198400.v2.1/Podel.08G067900.v2.1/Podel.05G017600.v2.1/Podel.01G486100.v2.1/Podel.06G216500.v2.1/Podel.10G047100.v2.1/Podel.13G010200.v2.1/Podel.08G067300.v2.1/Podel.01G303200.v2.1/Podel.08G076900.v2.1/Podel.08G068000.v2.1/Podel.15G115700.v2.1/Podel.16G003200.v2.1/Podel.10G210300.v2.1/Podel.14G174400.v2.1/Podel.08G024500.v2.1/Podel.10G210500.v2.1/Podel.11G001200.v2.1/…	Podel.12G026700/Podel.10G198400/Podel.08G067900/Podel.05G017600/Podel.01G486100/Podel.06G216500/Podel.10G047100/Podel.13G010200/Podel.08G067300/Podel.01G303200/Podel.08G076900/Podel.08G068000/Podel.15G115700/Podel.16G003200/Podel.10G210300/Podel.14G174400/Podel.08G024500/Podel.10G210500/Podel.11G001200/Podel.10G227000/Podel.17G093600/Podel.10G177000/Podel.01G249400/Podel.08G154900/Podel.14G041600…	pop:7496429/pop:7458103/pop:18102723/pop:18098599/pop:7471691/pop:7494393/pop:7460724/pop:7478905/pop:7469820/pop:7478686/pop:7494466/pop:7469823/pop:7456666/pop:18105997/pop:18102722/pop:7455993/pop:7490890/pop:18102723/pop:18111270/pop:7457868/pop:7467871/pop:7481611/pop:7465118/pop:7482908/pop:18104996/pop:7491371/pop:7478907/pop:7454971/pop:18106465/pop:7471109/pop:7475116/pop:7486472/pop:749…	74	40	Podel.12G026700.v2.1/Podel.10G198400.v2.1/Podel.06G216500.v2.1/Podel.10G047100.v2.1/Podel.08G076900.v2.1/Podel.14G174400.v2.1/Podel.17G093600.v2.1/Podel.10G177000.v2.1/Podel.01G249400.v2.1/Podel.08G154900.v2.1/Podel.01G456800.v2.1/Podel.06G102100.v2.1/Podel.17G161100.v2.1/Podel.01G203300.v2.1/Podel.03G170200.v2.1/Podel.19G084300.v2.1/Podel.06G236100.v2.1/Podel.01G044500.v2.1/Podel.01G253100.v2.1/…	34	Podel.08G067900.v2.1/Podel.05G017600.v2.1/Podel.01G486100.v2.1/Podel.13G010200.v2.1/Podel.08G067300.v2.1/Podel.01G303200.v2.1/Podel.08G068000.v2.1/Podel.15G115700.v2.1/Podel.16G003200.v2.1/Podel.10G210300.v2.1/Podel.08G024500.v2.1/Podel.10G210500.v2.1/Podel.11G001200.v2.1/Podel.10G227000.v2.1/Podel.14G041600.v2.1/Podel.13G010600.v2.1/Podel.08G126400.v2.1/Podel.03G022700.v2.1/Podel.15G072600.v2.1/…
pop00220	Arginine biosynthesis	11/1818	60/7207	0.920931	1	Podel.10G024300.v2.1/Podel.12G046000.v2.1/Podel.08G229800.v2.1/Podel.04G093000.v2.1/Podel.12G122400.v2.1/Podel.05G107300.v2.1/Podel.08G216900.v2.1/Podel.15G117500.v2.1/Podel.17G136500.v2.1/Podel.04G214000.v2.1/Podel.17G136200.v2.1	Podel.10G024300/Podel.12G046000/Podel.08G229800/Podel.04G093000/Podel.12G122400/Podel.05G107300/Podel.08G216900/Podel.15G117500/Podel.17G136500/Podel.04G214000/Podel.17G136200	pop:7475932/pop:7485167/pop:7469108/pop:7493567/pop:18103861/pop:7480435/pop:7469050/pop:7456680/pop:18106624/pop:18098169/pop:7493567	11	3	Podel.12G122400.v2.1/Podel.15G117500.v2.1/Podel.17G136500.v2.1	8	Podel.10G024300.v2.1/Podel.12G046000.v2.1/Podel.08G229800.v2.1/Podel.04G093000.v2.1/Podel.05G107300.v2.1/Podel.08G216900.v2.1/Podel.04G214000.v2.1/Podel.17G136200.v2.1
pop00300	Lysine biosynthesis	3/1818	21/7207	0.928876	1	Podel.13G103900.v2.1/novel.840/Podel.05G129000.v2.1	Podel.13G103900/-/Podel.05G129000	pop:18104351/pop:7455251/pop:18099211	3	1	novel.840	2	Podel.13G103900.v2.1/Podel.05G129000.v2.1
pop00600	Sphingolipid metabolism	7/1818	42/7207	0.933497	1	Podel.03G002500.v2.1/Podel.18G157800.v2.1/Podel.15G110300.v2.1/Podel.04G039400.v2.1/Podel.11G046200.v2.1/Podel.16G116100.v2.1/Podel.01G064800.v2.1	Podel.03G002500/Podel.18G157800/Podel.15G110300/Podel.04G039400/Podel.11G046200/Podel.16G116100/Podel.01G064800	pop:18111124/pop:18107910/pop:7486392/pop:7490809/pop:18103006/pop:7487445/pop:7481207	7	3	Podel.03G002500.v2.1/Podel.18G157800.v2.1/Podel.15G110300.v2.1	4	Podel.04G039400.v2.1/Podel.11G046200.v2.1/Podel.16G116100.v2.1/Podel.01G064800.v2.1
pop00330	Arginine and proline metabolism	16/1818	85/7207	0.936106	1	Podel.01G441300.v2.1/Podel.01G274900.v2.1/Podel.15G078600.v2.1/Podel.06G164500.v2.1/Podel.04G173900.v2.1/Podel.12G082500.v2.1/Podel.17G112300.v2.1/Podel.04G167400.v2.1/Podel.01G279800.v2.1/Podel.08G228700.v2.1/Podel.12G082000.v2.1/Podel.10G023600.v2.1/Podel.08G074500.v2.1/Podel.17G156900.v2.1/Podel.09G135500.v2.1/Podel.07G059400.v2.1	Podel.01G441300/Podel.01G274900/Podel.15G078600/Podel.06G164500/Podel.04G173900/Podel.12G082500/Podel.17G112300/Podel.04G167400/Podel.01G279800/Podel.08G228700/Podel.12G082000/Podel.10G023600/Podel.08G074500/Podel.17G156900/Podel.09G135500/Podel.07G059400	pop:18095692/pop:7480051/pop:7453763/pop:7484673/pop:18109837/pop:7483490/pop:18107431/pop:18109837/pop:7463838/pop:7469101/pop:7483487/pop:7497993/pop:18101402/pop:18106497/pop:7472143/pop:18101136	16	3	Podel.01G441300.v2.1/Podel.01G279800.v2.1/Podel.17G156900.v2.1	13	Podel.01G274900.v2.1/Podel.15G078600.v2.1/Podel.06G164500.v2.1/Podel.04G173900.v2.1/Podel.12G082500.v2.1/Podel.17G112300.v2.1/Podel.04G167400.v2.1/Podel.08G228700.v2.1/Podel.12G082000.v2.1/Podel.10G023600.v2.1/Podel.08G074500.v2.1/Podel.09G135500.v2.1/Podel.07G059400.v2.1
pop00790	Folate biosynthesis	8/1818	48/7207	0.943505	1	Podel.12G119600.v2.1/Podel.08G173800.v2.1/Podel.10G200400.v2.1/Podel.09G124300.v2.1/Podel.12G117800.v2.1/Podel.10G152500.v2.1/Podel.05G276200.v2.1/Podel.13G137200.v2.1	Podel.12G119600/Podel.08G173800/Podel.10G200400/Podel.09G124300/Podel.12G117800/Podel.10G152500/Podel.05G276200/Podel.13G137200	pop:18103840/pop:7484350/pop:7490368/pop:7456362/pop:7484898/pop:7458655/pop:7458447/pop:18104597	8	5	Podel.08G173800.v2.1/Podel.10G200400.v2.1/Podel.12G117800.v2.1/Podel.10G152500.v2.1/Podel.05G276200.v2.1	3	Podel.12G119600.v2.1/Podel.09G124300.v2.1/Podel.13G137200.v2.1
pop00190	Oxidative phosphorylation	38/1818	189/7207	0.960571	1	Podel.06G269400.v2.1/Podel.07G031300.v2.1/Podel.06G288000.v2.1/Podel.03G053700.v2.1/Podel.01G303400.v2.1/Podel.15G068600.v2.1/Podel.09G083500.v2.1/Podel.17G163700.v2.1/Podel.10G226900.v2.1/Podel.04G013100.v2.1/Podel.03G170700.v2.1/Podel.02G149100.v2.1/Podel.02G200400.v2.1/Podel.04G078700.v2.1/Podel.14G136300.v2.1/Podel.03G186800.v2.1/Podel.08G226500.v2.1/Podel.18G006900.v2.1/Podel.19G092000.v2.1/…	Podel.06G269400/Podel.07G031300/Podel.06G288000/Podel.03G053700/Podel.01G303400/Podel.15G068600/Podel.09G083500/Podel.17G163700/Podel.10G226900/Podel.04G013100/Podel.03G170700/Podel.02G149100/Podel.02G200400/Podel.04G078700/Podel.14G136300/Podel.03G186800/Podel.08G226500/Podel.18G006900/Podel.19G092000/Podel.18G032700/Podel.08G014300/Podel.T092000/Podel.02G028800/Podel.13G179200/Podel.04G167600/P…	pop:7471598/pop:7473170/pop:18100757/pop:7475722/pop:7470779/pop:7474844/pop:7478768/pop:18106445/pop:7468415/pop:7458524/pop:7496509/pop:7483788/pop:18096401/pop:7468351/pop:7495250/pop:7481236/pop:7469092/pop:7458740/pop:7467447/pop:7462970/pop:112328377/pop:4929737/pop:7490678/pop:4929737/pop:7463152/pop:4929737/pop:18103548/pop:7487782/pop:4929737/pop:7482609/pop:4929670/pop:4929737/pop:11232…	38	11	Podel.07G031300.v2.1/Podel.06G288000.v2.1/Podel.T092000.v2.1/Podel.01G491200.v2.1/Podel.04G097600.v2.1/Podel.T090800.v2.1/Podel.02G235400.v2.1/Podel.02G234000.v2.1/Podel.T092800.v2.1/Podel.07G027800.v2.1/Podel.02G232900.v2.1	27	Podel.06G269400.v2.1/Podel.03G053700.v2.1/Podel.01G303400.v2.1/Podel.15G068600.v2.1/Podel.09G083500.v2.1/Podel.17G163700.v2.1/Podel.10G226900.v2.1/Podel.04G013100.v2.1/Podel.03G170700.v2.1/Podel.02G149100.v2.1/Podel.02G200400.v2.1/Podel.04G078700.v2.1/Podel.14G136300.v2.1/Podel.03G186800.v2.1/Podel.08G226500.v2.1/Podel.18G006900.v2.1/Podel.19G092000.v2.1/Podel.18G032700.v2.1/Podel.08G014300.v2.1/…
pop03420	Nucleotide excision repair	14/1818	81/7207	0.967141	1	Podel.01G263600.v2.1/Podel.06G285500.v2.1/Podel.01G259200.v2.1/Podel.15G059900.v2.1/Podel.05G240500.v2.1/Podel.13G081500.v2.1/Podel.06G288800.v2.1/Podel.10G034400.v2.1/Podel.12G041500.v2.1/Podel.14G104400.v2.1/Podel.05G240600.v2.1/Podel.04G099400.v2.1/Podel.01G258300.v2.1/Podel.06G177600.v2.1	Podel.01G263600/Podel.06G285500/Podel.01G259200/Podel.15G059900/Podel.05G240500/Podel.13G081500/Podel.06G288800/Podel.10G034400/Podel.12G041500/Podel.14G104400/Podel.05G240600/Podel.04G099400/Podel.01G258300/Podel.06G177600	pop:7478534/pop:18100764/pop:7478554/pop:18105740/pop:7476928/pop:7493896/pop:18100764/pop:7492398/pop:7454020/pop:7492793/pop:7476928/pop:7477456/pop:7478554/pop:18100495	14	4	Podel.01G263600.v2.1/Podel.06G285500.v2.1/Podel.05G240500.v2.1/Podel.05G240600.v2.1	10	Podel.01G259200.v2.1/Podel.15G059900.v2.1/Podel.13G081500.v2.1/Podel.06G288800.v2.1/Podel.10G034400.v2.1/Podel.12G041500.v2.1/Podel.14G104400.v2.1/Podel.04G099400.v2.1/Podel.01G258300.v2.1/Podel.06G177600.v2.1
pop04144	Endocytosis	50/1818	246/7207	0.971817	1	Podel.08G067900.v2.1/Podel.10G126500.v2.1/Podel.02G211900.v2.1/Podel.08G067300.v2.1/Podel.08G068000.v2.1/Podel.01G250000.v2.1/Podel.10G210300.v2.1/Podel.05G009000.v2.1/Podel.05G079200.v2.1/Podel.06G162800.v2.1/Podel.10G034600.v2.1/Podel.10G210500.v2.1/Podel.05G209900.v2.1/Podel.01G230800.v2.1/Podel.13G017300.v2.1/Podel.10G244300.v2.1/Podel.11G016300.v2.1/Podel.02G067900.v2.1/Podel.09G099500.v2.1/…	Podel.08G067900/Podel.10G126500/Podel.02G211900/Podel.08G067300/Podel.08G068000/Podel.01G250000/Podel.10G210300/Podel.05G009000/Podel.05G079200/Podel.06G162800/Podel.10G034600/Podel.10G210500/Podel.05G209900/Podel.01G230800/Podel.13G017300/Podel.10G244300/Podel.11G016300/Podel.02G067900/Podel.09G099500/Podel.01G377100/Podel.09G138800/Podel.T299500/Podel.04G176500/Podel.13G146000/Podel.01G044500/P…	pop:18102723/pop:7489357/pop:7481423/pop:7469820/pop:7469823/pop:7485707/pop:18102722/pop:7481423/pop:7455195/pop:7497614/pop:7492397/pop:18102723/pop:7464784/pop:7484083/pop:7481732/pop:7477176/pop:7485415/pop:7468752/pop:7490060/pop:18095280/pop:7494253/pop:7483525/pop:7470395/pop:7494419/pop:18094241/pop:18099910/pop:7486792/pop:7498230/pop:7496922/pop:7459212/pop:18094242/pop:7469129/pop:7487…	50	16	Podel.10G126500.v2.1/Podel.01G250000.v2.1/Podel.06G162800.v2.1/Podel.10G034600.v2.1/Podel.10G244300.v2.1/Podel.09G138800.v2.1/Podel.04G176500.v2.1/Podel.13G146000.v2.1/Podel.01G044500.v2.1/Podel.14G075300.v2.1/Podel.01G044600.v2.1/Podel.03G057100.v2.1/Podel.04G111000.v2.1/Podel.03G057400.v2.1/Podel.06G064800.v2.1/Podel.05G164000.v2.1	34	Podel.08G067900.v2.1/Podel.02G211900.v2.1/Podel.08G067300.v2.1/Podel.08G068000.v2.1/Podel.10G210300.v2.1/Podel.05G009000.v2.1/Podel.05G079200.v2.1/Podel.10G210500.v2.1/Podel.05G209900.v2.1/Podel.01G230800.v2.1/Podel.13G017300.v2.1/Podel.11G016300.v2.1/Podel.02G067900.v2.1/Podel.09G099500.v2.1/Podel.01G377100.v2.1/Podel.T299500.v2.1/Podel.06G068100.v2.1/Podel.14G104900.v2.1/Podel.08G119300.v2.1/Po…
pop00310	Lysine degradation	6/1818	43/7207	0.976466	1	Podel.01G441300.v2.1/Podel.01G274900.v2.1/Podel.08G120300.v2.1/Podel.08G127700.v2.1/Podel.12G082000.v2.1/Podel.07G065900.v2.1	Podel.01G441300/Podel.01G274900/Podel.08G120300/Podel.08G127700/Podel.12G082000/Podel.07G065900	pop:18095692/pop:7480051/pop:7471086/pop:7485915/pop:7483487/pop:18101090	6	1	Podel.01G441300.v2.1	5	Podel.01G274900.v2.1/Podel.08G120300.v2.1/Podel.08G127700.v2.1/Podel.12G082000.v2.1/Podel.07G065900.v2.1
pop03008	Ribosome biogenesis in eukaryotes	25/1818	136/7207	0.977696	1	Podel.17G039600.v2.1/Podel.15G001200.v2.1/Podel.07G089200.v2.1/Podel.18G092000.v2.1/Podel.06G130700.v2.1/Podel.03G065200.v2.1/Podel.07G047100.v2.1/Podel.05G093600.v2.1/Podel.T098300.v2.1/Podel.10G005500.v2.1/Podel.14G135000.v2.1/Podel.06G085400.v2.1/Podel.15G001500.v2.1/Podel.04G119500.v2.1/Podel.17G016700.v2.1/Podel.17G018400.v2.1/Podel.14G142800.v2.1/novel.1045/Podel.07G154000.v2.1/Podel.06G176…	Podel.17G039600/Podel.15G001200/Podel.07G089200/Podel.18G092000/Podel.06G130700/Podel.03G065200/Podel.07G047100/Podel.05G093600/Podel.T098300/Podel.10G005500/Podel.14G135000/Podel.06G085400/Podel.15G001500/Podel.04G119500/Podel.17G016700/Podel.17G018400/Podel.14G142800/-/Podel.07G154000/Podel.06G176600/Podel.T193800/Podel.19G048800/Podel.06G176700/Podel.04G118700/Podel.05G110200	pop:18106995/pop:7464462/pop:7456272/pop:7488959/pop:18100122/pop:7475720/pop:7477962/pop:7477135/pop:18094943/pop:7496504/pop:7491296/pop:7487225/pop:7464462/pop:18097673/pop:18106821/pop:18106821/pop:7457974/pop:7493908/pop:7473563/pop:18100484/pop:7493908/pop:7493908/pop:18100484/pop:18097673/pop:7462577	25	21	Podel.17G039600.v2.1/Podel.15G001200.v2.1/Podel.07G089200.v2.1/Podel.18G092000.v2.1/Podel.06G130700.v2.1/Podel.03G065200.v2.1/Podel.07G047100.v2.1/Podel.05G093600.v2.1/Podel.T098300.v2.1/Podel.10G005500.v2.1/Podel.14G135000.v2.1/Podel.06G085400.v2.1/Podel.04G119500.v2.1/Podel.17G016700.v2.1/Podel.17G018400.v2.1/Podel.14G142800.v2.1/novel.1045/Podel.07G154000.v2.1/Podel.06G176600.v2.1/Podel.T19380…	4	Podel.15G001500.v2.1/Podel.06G176700.v2.1/Podel.04G118700.v2.1/Podel.05G110200.v2.1
pop00730	Thiamine metabolism	6/1818	45/7207	0.9837	1	Podel.04G020300.v2.1/Podel.11G132200.v2.1/Podel.18G118500.v2.1/Podel.06G181400.v2.1/Podel.T060900.v2.1/Podel.18G088100.v2.1	Podel.04G020300/Podel.11G132200/Podel.18G118500/Podel.06G181400/Podel.T060900/Podel.18G088100	pop:7479083/pop:7470933/pop:7470033/pop:112327902/pop:7455275/pop:18101075	6	3	Podel.06G181400.v2.1/Podel.T060900.v2.1/Podel.18G088100.v2.1	3	Podel.04G020300.v2.1/Podel.11G132200.v2.1/Podel.18G118500.v2.1
pop00230	Purine metabolism	27/1818	152/7207	0.989496	1	Podel.18G133600.v2.1/Podel.05G095300.v2.1/Podel.12G099500.v2.1/Podel.10G229900.v2.1/Podel.12G002400.v2.1/Podel.06G055100.v2.1/Podel.08G183600.v2.1/Podel.01G349400.v2.1/Podel.05G253100.v2.1/Podel.18G118500.v2.1/Podel.04G043700.v2.1/Podel.15G136700.v2.1/Podel.16G124600.v2.1/Podel.08G101800.v2.1/Podel.09G086700.v2.1/Podel.03G094400.v2.1/Podel.10G107700.v2.1/Podel.T060900.v2.1/Podel.03G092700.v2.1/Po…	Podel.18G133600/Podel.05G095300/Podel.12G099500/Podel.10G229900/Podel.12G002400/Podel.06G055100/Podel.08G183600/Podel.01G349400/Podel.05G253100/Podel.18G118500/Podel.04G043700/Podel.15G136700/Podel.16G124600/Podel.08G101800/Podel.09G086700/Podel.03G094400/Podel.10G107700/Podel.T060900/Podel.03G092700/Podel.01G057600/Podel.T194900/Podel.17G066100/Podel.14G127500/Podel.06G269700/-/Podel.13G046300/P…	pop:18111284/pop:7486350/pop:7458369/pop:7468422/pop:7493188/pop:7496141/pop:7473435/pop:7456235/pop:7493954/pop:7470033/pop:7477413/pop:7476777/pop:7460362/pop:7498171/pop:7469653/pop:18096937/pop:7475519/pop:7455275/pop:18096940/pop:7496075/pop:18096940/pop:18107206/pop:7495225/pop:7468647/pop:7487972/pop:7487686/pop:7487686	27	9	Podel.12G002400.v2.1/Podel.06G055100.v2.1/Podel.04G043700.v2.1/Podel.16G124600.v2.1/Podel.T060900.v2.1/Podel.14G127500.v2.1/novel.544/Podel.13G046300.v2.1/Podel.13G046200.v2.1	18	Podel.18G133600.v2.1/Podel.05G095300.v2.1/Podel.12G099500.v2.1/Podel.10G229900.v2.1/Podel.08G183600.v2.1/Podel.01G349400.v2.1/Podel.05G253100.v2.1/Podel.18G118500.v2.1/Podel.15G136700.v2.1/Podel.08G101800.v2.1/Podel.09G086700.v2.1/Podel.03G094400.v2.1/Podel.10G107700.v2.1/Podel.03G092700.v2.1/Podel.01G057600.v2.1/Podel.T194900.v2.1/Podel.17G066100.v2.1/Podel.06G269700.v2.1
pop04136	Autophagy - other	10/1818	70/7207	0.99135	1	Podel.18G107400.v2.1/Podel.T185800.v2.1/Podel.12G078300.v2.1/Podel.T222100.v2.1/Podel.14G162400.v2.1/Podel.14G184500.v2.1/novel.693/Podel.05G236800.v2.1/Podel.04G012100.v2.1/novel.872	Podel.18G107400/Podel.T185800/Podel.12G078300/Podel.T222100/Podel.14G162400/Podel.14G184500/-/Podel.05G236800/Podel.04G012100/-	pop:7493378/pop:7468504/pop:7484773/pop:7479209/pop:7468504/pop:7469369/pop:7470216/pop:7454340/pop:7463622/pop:7454340	10	6	Podel.18G107400.v2.1/Podel.12G078300.v2.1/Podel.T222100.v2.1/Podel.14G162400.v2.1/Podel.14G184500.v2.1/novel.872	4	Podel.T185800.v2.1/novel.693/Podel.05G236800.v2.1/Podel.04G012100.v2.1
pop01210	2-Oxocarboxylic acid metabolism	12/1818	85/7207	0.99587	1	Podel.14G162000.v2.1/novel.478/Podel.08G094000.v2.1/Podel.02G124200.v2.1/Podel.12G122400.v2.1/Podel.05G107300.v2.1/Podel.08G216900.v2.1/Podel.09G085000.v2.1/Podel.19G093800.v2.1/Podel.10G180100.v2.1/Podel.04G214000.v2.1/Podel.12G105500.v2.1	Podel.14G162000/-/Podel.08G094000/Podel.02G124200/Podel.12G122400/Podel.05G107300/Podel.08G216900/Podel.09G085000/Podel.19G093800/Podel.10G180100/Podel.04G214000/Podel.12G105500	pop:7468501/pop:18101054/pop:7462122/pop:7467241/pop:18103861/pop:7480435/pop:7469050/pop:7469663/pop:7494595/pop:7464592/pop:18098169/pop:7484477	12	3	Podel.14G162000.v2.1/Podel.02G124200.v2.1/Podel.12G122400.v2.1	9	novel.478/Podel.08G094000.v2.1/Podel.05G107300.v2.1/Podel.08G216900.v2.1/Podel.09G085000.v2.1/Podel.19G093800.v2.1/Podel.10G180100.v2.1/Podel.04G214000.v2.1/Podel.12G105500.v2.1
pop04120	Ubiquitin mediated proteolysis	35/1818	198/7207	0.995978	1	Podel.06G259000.v2.1/Podel.09G003700.v2.1/Podel.01G263600.v2.1/Podel.17G093600.v2.1/Podel.09G050100.v2.1/Podel.12G148800.v2.1/Podel.16G063600.v2.1/Podel.14G042700.v2.1/Podel.16G101200.v2.1/Podel.04G021300.v2.1/Podel.08G126400.v2.1/Podel.01G028800.v2.1/Podel.01G012100.v2.1/Podel.14G140600.v2.1/Podel.06G131500.v2.1/Podel.19G022800.v2.1/Podel.01G267500.v2.1/Podel.14G169200.v2.1/Podel.01G269200.v2.1/…	Podel.06G259000/Podel.09G003700/Podel.01G263600/Podel.17G093600/Podel.09G050100/Podel.12G148800/Podel.16G063600/Podel.14G042700/Podel.16G101200/Podel.04G021300/Podel.08G126400/Podel.01G028800/Podel.01G012100/Podel.14G140600/Podel.06G131500/Podel.19G022800/Podel.01G267500/Podel.14G169200/Podel.01G269200/Podel.13G052500/Podel.02G030900/Podel.06G046300/Podel.01G416100/Podel.16G123800/Podel.T049900/P…	pop:7495732/pop:7463321/pop:7478534/pop:7467871/pop:7467390/pop:7484386/pop:7484028/pop:7456392/pop:7468791/pop:18095912/pop:7471109/pop:7476852/pop:7455750/pop:7491321/pop:7463321/pop:7453542/pop:7467982/pop:7468530/pop:7467982/pop:7474634/pop:7471931/pop:7496106/pop:7455955/pop:18106314/pop:7496400/pop:7496400/pop:7467604/pop:7469940/pop:7463600/pop:7456794/pop:7485896/pop:7485260/pop:18095472/…	35	16	Podel.06G259000.v2.1/Podel.09G003700.v2.1/Podel.01G263600.v2.1/Podel.17G093600.v2.1/Podel.12G148800.v2.1/Podel.14G042700.v2.1/Podel.16G101200.v2.1/Podel.04G021300.v2.1/Podel.01G028800.v2.1/Podel.01G012100.v2.1/Podel.14G140600.v2.1/Podel.14G169200.v2.1/Podel.02G030900.v2.1/Podel.16G090400.v2.1/Podel.16G073000.v2.1/Podel.06G097400.v2.1	19	Podel.09G050100.v2.1/Podel.16G063600.v2.1/Podel.08G126400.v2.1/Podel.06G131500.v2.1/Podel.19G022800.v2.1/Podel.01G267500.v2.1/Podel.01G269200.v2.1/Podel.13G052500.v2.1/Podel.06G046300.v2.1/Podel.01G416100.v2.1/Podel.16G123800.v2.1/Podel.T049900.v2.1/Podel.12G019700.v2.1/Podel.03G234300.v2.1/Podel.04G045300.v2.1/Podel.08G123900.v2.1/Podel.06G190600.v2.1/Podel.11G104200.v2.1/Podel.16G030900.v2.1
pop00513	Various types of N-glycan biosynthesis	7/1818	58/7207	0.995992	1	Podel.08G094500.v2.1/Podel.01G243100.v2.1/Podel.01G243300.v2.1/Podel.10G259100.v2.1/Podel.01G416600.v2.1/Podel.09G117200.v2.1/Podel.06G172900.v2.1	Podel.08G094500/Podel.01G243100/Podel.01G243300/Podel.10G259100/Podel.01G416600/Podel.09G117200/Podel.06G172900	pop:7462126/pop:18095014/pop:18095016/pop:7497790/pop:7472343/pop:18099317/pop:7461551	7	2	Podel.01G416600.v2.1/Podel.09G117200.v2.1	5	Podel.08G094500.v2.1/Podel.01G243100.v2.1/Podel.01G243300.v2.1/Podel.10G259100.v2.1/Podel.06G172900.v2.1
pop00510	N-Glycan biosynthesis	9/1818	76/7207	0.998866	1	Podel.06G046600.v2.1/Podel.10G259100.v2.1/Podel.01G416600.v2.1/Podel.18G129300.v2.1/Podel.04G167800.v2.1/Podel.04G155200.v2.1/Podel.09G117200.v2.1/Podel.06G172900.v2.1/Podel.17G122200.v2.1	Podel.06G046600/Podel.10G259100/Podel.01G416600/Podel.18G129300/Podel.04G167800/Podel.04G155200/Podel.09G117200/Podel.06G172900/Podel.17G122200	pop:7496109/pop:7497790/pop:7472343/pop:7459880/pop:7477843/pop:7477843/pop:18099317/pop:7461551/pop:18099501	9	3	Podel.01G416600.v2.1/Podel.18G129300.v2.1/Podel.09G117200.v2.1	6	Podel.06G046600.v2.1/Podel.10G259100.v2.1/Podel.04G167800.v2.1/Podel.04G155200.v2.1/Podel.06G172900.v2.1/Podel.17G122200.v2.1
pop03022	Basal transcription factors	8/1818	72/7207	0.999193	1	Podel.01G180600.v2.1/Podel.17G050300.v2.1/Podel.14G017800.v2.1/Podel.06G090200.v2.1/Podel.15G054100.v2.1/Podel.03G239000.v2.1/Podel.T139700.v2.1/Podel.06G090300.v2.1	Podel.01G180600/Podel.17G050300/Podel.14G017800/Podel.06G090200/Podel.15G054100/Podel.03G239000/Podel.T139700/Podel.06G090300	pop:7478108/pop:7472543/pop:7497338/pop:7454916/pop:18105526/pop:7463581/pop:7484022/pop:7454916	8	6	Podel.01G180600.v2.1/Podel.17G050300.v2.1/Podel.14G017800.v2.1/Podel.06G090200.v2.1/Podel.T139700.v2.1/Podel.06G090300.v2.1	2	Podel.15G054100.v2.1/Podel.03G239000.v2.1
pop03020	RNA polymerase	5/1818	54/7207	0.99923	1	Podel.05G119200.v2.1/Podel.16G041400.v2.1/Podel.06G057200.v2.1/Podel.01G393600.v2.1/novel.575	Podel.05G119200/Podel.16G041400/Podel.06G057200/Podel.01G393600/-	pop:18099128/pop:7458931/pop:18099840/pop:7485118/pop:7485677	5	4	Podel.05G119200.v2.1/Podel.06G057200.v2.1/Podel.01G393600.v2.1/novel.575	1	Podel.16G041400.v2.1
pop00970	Aminoacyl-tRNA biosynthesis	8/1818	74/7207	0.999457	1	Podel.10G012100.v2.1/Podel.07G005100.v2.1/Podel.10G093700.v2.1/Podel.02G276800.v2.1/Podel.18G091400.v2.1/Podel.T028200.v2.1/Podel.05G098100.v2.1/Podel.13G110100.v2.1	Podel.10G012100/Podel.07G005100/Podel.10G093700/Podel.02G276800/Podel.18G091400/Podel.T028200/Podel.05G098100/Podel.13G110100	pop:7497952/pop:7465570/pop:18102530/pop:7459512/pop:7488956/pop:18097228/pop:7477145/pop:18104387	8	4	Podel.10G012100.v2.1/Podel.07G005100.v2.1/Podel.10G093700.v2.1/Podel.05G098100.v2.1	4	Podel.02G276800.v2.1/Podel.18G091400.v2.1/Podel.T028200.v2.1/Podel.13G110100.v2.1
pop00740	Riboflavin metabolism	1/1818	29/7207	0.999786	1	Podel.15G033100.v2.1	Podel.15G033100	pop:18105599	1	1	Podel.15G033100.v2.1	0
pop00563	Glycosylphosphatidylinositol (GPI)-anchor biosynthesis	1/1818	32/7207	0.999911	1	novel.926	-	pop:7473586	1	0		1	novel.926
pop03060	Protein export	7/1818	78/7207	0.999935	1	Podel.10G045600.v2.1/Podel.13G042900.v2.1/Podel.02G156800.v2.1/Podel.13G018400.v2.1/Podel.02G046100.v2.1/Podel.12G096400.v2.1/Podel.06G212900.v2.1	Podel.10G045600/Podel.13G042900/Podel.02G156800/Podel.13G018400/Podel.02G046100/Podel.12G096400/Podel.06G212900	pop:7460728/pop:112326236/pop:7453947/pop:7473268/pop:7471995/pop:7454559/pop:7465123	7	3	Podel.10G045600.v2.1/Podel.13G018400.v2.1/Podel.12G096400.v2.1	4	Podel.13G042900.v2.1/Podel.02G156800.v2.1/Podel.02G046100.v2.1/Podel.06G212900.v2.1
pop03050	Proteasome	12/1818	110/7207	0.999953	1	Podel.11G164600.v2.1/Podel.08G165500.v2.1/Podel.17G069700.v2.1/Podel.T015300.v2.1/Podel.T148500.v2.1/Podel.T237100.v2.1/Podel.T145700.v2.1/Podel.04G179600.v2.1/Podel.T148400.v2.1/Podel.08G165400.v2.1/Podel.02G033500.v2.1/Podel.08G108300.v2.1	Podel.11G164600/Podel.08G165500/Podel.17G069700/Podel.T015300/Podel.T148500/Podel.T237100/Podel.T145700/Podel.04G179600/Podel.T148400/Podel.08G165400/Podel.02G033500/Podel.08G108300	pop:18103559/pop:112325561/pop:18107260/pop:7485521/pop:7485521/pop:7485521/pop:7486534/pop:7470413/pop:112325561/pop:18111018/pop:7479720/pop:7457878	12	10	Podel.11G164600.v2.1/Podel.08G165500.v2.1/Podel.T015300.v2.1/Podel.T148500.v2.1/Podel.T237100.v2.1/Podel.T145700.v2.1/Podel.T148400.v2.1/Podel.08G165400.v2.1/Podel.02G033500.v2.1/Podel.08G108300.v2.1	2	Podel.17G069700.v2.1/Podel.04G179600.v2.1
pop03018	RNA degradation	17/1818	149/7207	0.999993	1	Podel.02G038500.v2.1/Podel.06G092800.v2.1/Podel.03G163700.v2.1/Podel.T297100.v2.1/Podel.01G266100.v2.1/Podel.05G217900.v2.1/Podel.08G019100.v2.1/Podel.01G082600.v2.1/Podel.01G370500.v2.1/Podel.01G424600.v2.1/Podel.18G151500.v2.1/Podel.16G024800.v2.1/Podel.01G477100.v2.1/Podel.09G043300.v2.1/Podel.06G196000.v2.1/Podel.16G017500.v2.1/Podel.06G247900.v2.1	Podel.02G038500/Podel.06G092800/Podel.03G163700/Podel.T297100/Podel.01G266100/Podel.05G217900/Podel.08G019100/Podel.01G082600/Podel.01G370500/Podel.01G424600/Podel.18G151500/Podel.16G024800/Podel.01G477100/Podel.09G043300/Podel.06G196000/Podel.16G017500/Podel.06G247900	pop:7471958/pop:7454929/pop:18097075/pop:7487078/pop:7467989/pop:7464663/pop:7486870/pop:18097075/pop:7487862/pop:18095590/pop:18107847/pop:18106064/pop:7480371/pop:7468590/pop:7455670/pop:18106064/pop:7497624	17	12	Podel.02G038500.v2.1/Podel.06G092800.v2.1/Podel.03G163700.v2.1/Podel.01G266100.v2.1/Podel.05G217900.v2.1/Podel.08G019100.v2.1/Podel.01G082600.v2.1/Podel.01G370500.v2.1/Podel.01G424600.v2.1/Podel.18G151500.v2.1/Podel.01G477100.v2.1/Podel.09G043300.v2.1	5	Podel.T297100.v2.1/Podel.16G024800.v2.1/Podel.06G196000.v2.1/Podel.16G017500.v2.1/Podel.06G247900.v2.1
pop03013	RNA transport	35/1818	274/7207	1	1	Podel.03G243600.v2.1/Podel.01G367500.v2.1/Podel.15G001200.v2.1/Podel.01G255500.v2.1/Podel.10G153000.v2.1/Podel.08G051800.v2.1/Podel.T047900.v2.1/Podel.12G027900.v2.1/Podel.06G112300.v2.1/Podel.15G072600.v2.1/Podel.12G135800.v2.1/Podel.08G162600.v2.1/Podel.14G027600.v2.1/Podel.10G221300.v2.1/Podel.15G072500.v2.1/Podel.15G001500.v2.1/Podel.01G179100.v2.1/Podel.06G048900.v2.1/Podel.01G267200.v2.1/Po…	Podel.03G243600/Podel.01G367500/Podel.15G001200/Podel.01G255500/Podel.10G153000/Podel.08G051800/Podel.T047900/Podel.12G027900/Podel.06G112300/Podel.15G072600/Podel.12G135800/Podel.08G162600/Podel.14G027600/Podel.10G221300/Podel.15G072500/Podel.15G001500/Podel.01G179100/Podel.06G048900/Podel.01G267200/Podel.08G082400/Podel.17G149700/-/Podel.03G231900/Podel.17G037100/Podel.11G049700/-/Podel.07G1356…	pop:7461338/pop:18095321/pop:7464462/pop:7485685/pop:7468126/pop:7457883/pop:18100107/pop:7464283/pop:7468068/pop:7474864/pop:7482145/pop:7474864/pop:18104882/pop:7458633/pop:7474864/pop:7464462/pop:18094721/pop:7473602/pop:7482342/pop:7494488/pop:112324662/pop:7477106/pop:7455768/pop:18106971/pop:112323318/pop:7476700/pop:7486030/pop:18100107/pop:7490510/pop:7485204/pop:7486030/pop:7490510/pop:7…	35	18	Podel.03G243600.v2.1/Podel.01G367500.v2.1/Podel.15G001200.v2.1/Podel.01G255500.v2.1/Podel.10G153000.v2.1/Podel.T047900.v2.1/Podel.12G135800.v2.1/Podel.14G027600.v2.1/Podel.10G221300.v2.1/Podel.01G179100.v2.1/Podel.06G048900.v2.1/Podel.17G037100.v2.1/Podel.07G135600.v2.1/Podel.T063800.v2.1/Podel.12G052100.v2.1/Podel.07G135500.v2.1/Podel.07G093200.v2.1/Podel.09G028100.v2.1	17	Podel.08G051800.v2.1/Podel.12G027900.v2.1/Podel.06G112300.v2.1/Podel.15G072600.v2.1/Podel.08G162600.v2.1/Podel.15G072500.v2.1/Podel.15G001500.v2.1/Podel.01G267200.v2.1/Podel.08G082400.v2.1/Podel.17G149700.v2.1/novel.323/Podel.03G231900.v2.1/Podel.11G049700.v2.1/novel.426/Podel.06G294700.v2.1/Podel.02G138100.v2.1/Podel.08G082500.v2.1
pop03015	mRNA surveillance pathway	19/1818	188/7207	1	1	Podel.16G122100.v2.1/Podel.04G151700.v2.1/Podel.08G122000.v2.1/Podel.17G054000.v2.1/Podel.01G255500.v2.1/Podel.19G067700.v2.1/Podel.16G010000.v2.1/Podel.09G143600.v2.1/Podel.12G148900.v2.1/Podel.10G221300.v2.1/Podel.18G034600.v2.1/Podel.18G071100.v2.1/Podel.01G267200.v2.1/novel.323/Podel.14G011900.v2.1/Podel.07G052800.v2.1/Podel.08G205600.v2.1/Podel.01G332000.v2.1/Podel.09G028100.v2.1	Podel.16G122100/Podel.04G151700/Podel.08G122000/Podel.17G054000/Podel.01G255500/Podel.19G067700/Podel.16G010000/Podel.09G143600/Podel.12G148900/Podel.10G221300/Podel.18G034600/Podel.18G071100/Podel.01G267200/-/Podel.14G011900/Podel.07G052800/Podel.08G205600/Podel.01G332000/Podel.09G028100	pop:7466073/pop:18097858/pop:7485885/pop:7496613/pop:7485685/pop:112323229/pop:18106028/pop:7474987/pop:7454504/pop:7458633/pop:18107495/pop:7458747/pop:7482342/pop:7477106/pop:7488853/pop:7483111/pop:18101636/pop:7492020/pop:7489274	19	8	Podel.16G122100.v2.1/Podel.04G151700.v2.1/Podel.01G255500.v2.1/Podel.19G067700.v2.1/Podel.12G148900.v2.1/Podel.10G221300.v2.1/Podel.07G052800.v2.1/Podel.09G028100.v2.1	11	Podel.08G122000.v2.1/Podel.17G054000.v2.1/Podel.16G010000.v2.1/Podel.09G143600.v2.1/Podel.18G034600.v2.1/Podel.18G071100.v2.1/Podel.01G267200.v2.1/novel.323/Podel.14G011900.v2.1/Podel.08G205600.v2.1/Podel.01G332000.v2.1
pop03010	Ribosome	69/1818	488/7207	1	1	Podel.08G091500.v2.1/Podel.13G074600.v2.1/Podel.07G015400.v2.1/Podel.10G151500.v2.1/Podel.11G145100.v2.1/Podel.06G189900.v2.1/Podel.13G137700.v2.1/Podel.11G060200.v2.1/Podel.10G005100.v2.1/Podel.12G116100.v2.1/Podel.01G194600.v2.1/Podel.02G096000.v2.1/Podel.18G038100.v2.1/Podel.08G065400.v2.1/Podel.01G195400.v2.1/Podel.14G161700.v2.1/Podel.09G026600.v2.1/Podel.01G468200.v2.1/Podel.16G065200.v2.1/…	Podel.08G091500/Podel.13G074600/Podel.07G015400/Podel.10G151500/Podel.11G145100/Podel.06G189900/Podel.13G137700/Podel.11G060200/Podel.10G005100/Podel.12G116100/Podel.01G194600/Podel.02G096000/Podel.18G038100/Podel.08G065400/Podel.01G195400/Podel.14G161700/Podel.09G026600/Podel.01G468200/Podel.16G065200/Podel.05G027200/Podel.13G173500/Podel.10G196900/Podel.06G190000/Podel.02G035700/Podel.10G063000…	pop:7462113/pop:7493861/pop:18109327/pop:7485852/pop:7455012/pop:7485258/pop:18104602/pop:7455917/pop:18109938/pop:7484340/pop:7470555/pop:7495117/pop:7458981/pop:7462113/pop:112328367/pop:7462053/pop:7489278/pop:7490712/pop:7469902/pop:7481738/pop:4929661/pop:7458094/pop:7485258/pop:18096115/pop:7475408/pop:7467065/pop:7494109/pop:7478183/pop:18103879/pop:7471994/pop:7493221/pop:7481738/pop:7478…	69	13	Podel.08G065400.v2.1/Podel.12G124000.v2.1/Podel.05G060000.v2.1/Podel.05G026000.v2.1/Podel.04G206400.v2.1/Podel.01G384800.v2.1/Podel.02G069800.v2.1/Podel.12G011300.v2.1/Podel.11G077400.v2.1/Podel.15G040100.v2.1/Podel.06G211400.v2.1/Podel.T090500.v2.1/Podel.13G011400.v2.1	56	Podel.08G091500.v2.1/Podel.13G074600.v2.1/Podel.07G015400.v2.1/Podel.10G151500.v2.1/Podel.11G145100.v2.1/Podel.06G189900.v2.1/Podel.13G137700.v2.1/Podel.11G060200.v2.1/Podel.10G005100.v2.1/Podel.12G116100.v2.1/Podel.01G194600.v2.1/Podel.02G096000.v2.1/Podel.18G038100.v2.1/Podel.01G195400.v2.1/Podel.14G161700.v2.1/Podel.09G026600.v2.1/Podel.01G468200.v2.1/Podel.16G065200.v2.1/Podel.05G027200.v2.1/…
pop03040	Spliceosome	33/1818	299/7207	1	1	Podel.08G067900.v2.1/Podel.08G171800.v2.1/Podel.08G067300.v2.1/Podel.08G068000.v2.1/Podel.10G210300.v2.1/Podel.10G210500.v2.1/Podel.14G104500.v2.1/Podel.09G087300.v2.1/Podel.05G024600.v2.1/Podel.10G091600.v2.1/Podel.08G100500.v2.1/Podel.01G044500.v2.1/Podel.01G331400.v2.1/Podel.15G008700.v2.1/Podel.01G044600.v2.1/Podel.09G040900.v2.1/Podel.05G267500.v2.1/Podel.01G267200.v2.1/Podel.13G044400.v2.1/…	Podel.08G067900/Podel.08G171800/Podel.08G067300/Podel.08G068000/Podel.10G210300/Podel.10G210500/Podel.14G104500/Podel.09G087300/Podel.05G024600/Podel.10G091600/Podel.08G100500/Podel.01G044500/Podel.01G331400/Podel.15G008700/Podel.01G044600/Podel.09G040900/Podel.05G267500/Podel.01G267200/Podel.13G044400/Podel.10G211400/-/Podel.02G213800/Podel.01G107500/Podel.02G194100/-/Podel.12G104100/Podel.03G16…	pop:18102723/pop:18101545/pop:7469820/pop:7469823/pop:18102722/pop:18102723/pop:7492794/pop:7478754/pop:18098659/pop:7459056/pop:7481593/pop:18094241/pop:7461689/pop:18105486/pop:18094242/pop:7468585/pop:7494696/pop:7482342/pop:7469825/pop:7458152/pop:7477106/pop:7481418/pop:7458189/pop:7497271/pop:7477810/pop:7454552/pop:7477810/pop:7462542/pop:7477810/pop:7475907/pop:18100597/pop:7489274/pop:74…	33	17	Podel.08G171800.v2.1/Podel.14G104500.v2.1/Podel.09G087300.v2.1/Podel.05G024600.v2.1/Podel.10G091600.v2.1/Podel.08G100500.v2.1/Podel.01G044500.v2.1/Podel.01G331400.v2.1/Podel.15G008700.v2.1/Podel.01G044600.v2.1/Podel.09G040900.v2.1/novel.246/Podel.12G104100.v2.1/Podel.03G161300.v2.1/Podel.03G161200.v2.1/Podel.09G028100.v2.1/Podel.01G330600.v2.1	16	Podel.08G067900.v2.1/Podel.08G067300.v2.1/Podel.08G068000.v2.1/Podel.10G210300.v2.1/Podel.10G210500.v2.1/Podel.05G267500.v2.1/Podel.01G267200.v2.1/Podel.13G044400.v2.1/Podel.10G211400.v2.1/novel.323/Podel.02G213800.v2.1/Podel.01G107500.v2.1/Podel.02G194100.v2.1/Podel.T180100.v2.1/Podel.13G038200.v2.1/Podel.T284600.v2.1
